# Supplementary material for: TNMplot.com: A Web Tool for the Comparison of Gene Expression in Normal, Tumor and Metastatic Tissues
Source: Int J Mol Sci. 2021 Mar 5;22(5):2622. doi: 10.3390/ijms22052622 (PMC7961455; doi:10.3390/ijms22052622)
Supplement: Supplementary file 1 [file ijms-22-02622-s001.zip]

Archive with 5 entries (5 files):
- Supplement/detailed_sample_numbers.xlsx
- Supplement/identifiers_of_used_data.xlsx
- Supplement/Supplement_1.xlsx
- Supplement/Supplement_2.xlsx
- Supplement/Supplement_3.xlsx
