# Supplementary material for: TNMplot.com: A Web Tool for the Comparison of Gene Expression in Normal, Tumor and Metastatic Tissues
Source: Int J Mol Sci. 2021 Mar 5;22(5):2622. doi: 10.3390/ijms22052622 (PMC7961455; doi:10.3390/ijms22052622)
Supplement: Supplementary file 1 [file ijms-22-02622-s001.zip › Supplement/detailed_sample_numbers.xlsx]

## Sheet: Table-2
Tissue	Sample no	M	T	N	GEO	GTEx	TCGA	TARGET	Pairs
adrenal gland	531	2	321	208	+	+	+	-	5
airway epithel	99	0	0	99	+	-	-	-	0
bile duct	80	2	68	10	+	-	+	-	11
bladder	595	0	555	40	+	+	+	-	19
blood	407	0	0	407	-	+	-	-	0
bone	123	0	123	0	+	-	-	+	0
breast	9400	89	8666	645	+	+	+	-	231
cervix	565	2	493	70	+	+	+	-	5
CNS	4840	0	2825	2015	+	+	+	-	3
colon	3120	100	2085	935	+	+	+	-	231
endometrium	70	0	39	31	+	-	-	-	0
eye	191	0	191	0	+	-	+	-	0
gastric	2250	0	1596	654	+	+	+	-	289
germ cell	442	0	183	259	+	+	+	-	0
head and neck	650	2	599	49	+	-	+	-	45
heart	600	0	0	600	-	+	-	-	0
intestine	223	3	10	210	+	+	-	-	0
kidney	1966	58	1458	450	+	+	+	+	388
liver	1805	24	1177	604	+	+	+	-	244
lung	3824	8	2890	926	+	+	+	-	366
lymphoid	6377	0	6184	193	+	+	+	+	8
mesothelioma	139	0	139	0	+	-	+	-	0
myeloid	3931	0	3866	65	+	-	+	+	0
nasopharyngeal	69	0	56	13	+	-	-	-	0
neural	819	0	394	425	+	+	-	+	3
oesophageal	1750	29	601	1120	+	+	+	-	50
oral cavity	61	5	38	18	+	-	-	-	9
ovarian	1341	44	1118	179	+	+	+	-	5
pancreas	803	18	425	360	+	+	+	-	81
pancreas - neuroendocrine	47	0	47	0	+	-	-	-	0
Parathyroid	2	0	1	1	+	-	-	-	1
pituitary	219	0	18	201	+	+	-	-	0
prostate	1098	7	781	310	+	+	+	-	114
salivary gland	114	0	10	104	+	+	-	-	0
skin	1835	444	356	1035	+	+	+	-	20
soft tissue	2878	3	1464	1411	+	+	+	+	20
spleen	162	0	0	162	-	+	-	-	0
thymus	121	0	119	2	-	-	+	-	2
thyroid	1282	8	717	557	+	+	+	-	106
tongue	68	0	57	11	+	-	-	-	0
uterus	977	0	757	220	+	+	+	-	37
blood vessel	913	0	0	913	-	+	-	-	0
vulva	151	0	15	136	+	+	-	-	0
