# Supplementary material for: TNMplot.com: A Web Tool for the Comparison of Gene Expression in Normal, Tumor and Metastatic Tissues
Source: Int J Mol Sci. 2021 Mar 5;22(5):2622. doi: 10.3390/ijms22052622 (PMC7961455; doi:10.3390/ijms22052622)
Supplement: Supplementary file 1 [file ijms-22-02622-s001.zip › Supplement/identifiers_of_used_data.xlsx]

## Sheet: Munka1
GSM1299517	GTEX-1117F-0226-SM-5GZZ7	TCGA.02.0047.01A	TARGET-20-PAPWIU-09A
GSM1299518	GTEX-1117F-1326-SM-5EGHH	TCGA.02.0055.01A	TARGET-20-PARDMG-09A
GSM1299519	GTEX-111CU-1026-SM-5EGIL	TCGA.02.2483.01A	TARGET-20-PAKTCX-09A
GSM1299520	GTEX-111CU-1826-SM-5GZYN	TCGA.02.2485.01A	TARGET-20-PASYJI-09A
GSM1299521	GTEX-111FC-0226-SM-5N9B8	TCGA.02.2486.01A	TARGET-20-PARWDZ-09A
GSM1299522	GTEX-111VG-2326-SM-5N9BK	TCGA.04.1331.01A	TARGET-20-PANLKB-09A
GSM1299523	GTEX-111YS-1326-SM-5EGGK	TCGA.04.1332.01A	TARGET-20-PASCFW-09A
GSM1299524	GTEX-111YS-2426-SM-5GZZQ	TCGA.04.1338.01A	TARGET-20-PASJTM-09A
GSM1299525	GTEX-1122O-0926-SM-5N9C9	TCGA.04.1341.01A	TARGET-20-PASPLU-09A
GSM1299526	GTEX-1122O-2026-SM-5NQ91	TCGA.04.1343.01A	TARGET-20-PARZUU-09A
GSM1299527	GTEX-1128S-0926-SM-5GZZU	TCGA.04.1347.01A	TARGET-20-PASTTW-09A
GSM1299528	GTEX-1128S-2126-SM-5H12U	TCGA.04.1350.01A	TARGET-20-PARPDS-09A
GSM1299529	GTEX-113IC-0226-SM-5HL5C	TCGA.04.1356.01A	TARGET-20-PAPWHS-09A
GSM1299530	GTEX-113JC-0726-SM-5GZZR	TCGA.04.1357.01A	TARGET-20-PATJHJ-09A
GSM1299531	GTEX-117YW-0826-SM-5H11O	TCGA.04.1361.01A	TARGET-20-PANPKN-09A
GSM1299532	GTEX-117YX-0726-SM-5GIET	TCGA.04.1362.01A	TARGET-20-PARTAL-09A
GSM1299533	GTEX-117YX-2226-SM-5EGJJ	TCGA.04.1364.01A	TARGET-20-PAKIWK-09A
GSM1299534	GTEX-1192X-1526-SM-5H11I	TCGA.04.1365.01A	TARGET-20-PANAEV-09A
GSM1299535	GTEX-11DXW-0326-SM-5H11W	TCGA.04.1514.01A	TARGET-20-PATDHA-09A
GSM1299536	GTEX-11DXX-2026-SM-5EGJL	TCGA.04.1519.01A	TARGET-20-PANGJY-09A
GSM1299537	GTEX-11DXX-2326-SM-5Q5A2	TCGA.04.1530.01A	TARGET-20-PASWLN-09A
GSM1299538	GTEX-11DXY-0326-SM-5H12F	TCGA.04.1536.01A	TARGET-20-PAKERZ-09A
GSM1299539	GTEX-11DXZ-1426-SM-5H12A	TCGA.04.1542.01A	TARGET-20-PANHYK-09A
GSM1299540	GTEX-11DYG-2026-SM-5EGGX	TCGA.04.1648.01A	TARGET-20-PANINI-09A
GSM1299541	GTEX-11DZ1-0226-SM-5A5KF	TCGA.04.1651.01A	TARGET-20-PARCUK-09A
GSM1299542	GTEX-11EI6-0226-SM-5EQ64	TCGA.04.1655.01A	TARGET-20-PAEAKL-09A
GSM1299543	GTEX-11EM3-1126-SM-5A5KM	TCGA.05.4244.01A	TARGET-20-PANDIX-09A
GSM1299544	GTEX-11EM3-2326-SM-5H12B	TCGA.05.4249.01A	TARGET-20-PANWHP-09A
GSM1299545	GTEX-11EMC-2826-SM-5PNY6	TCGA.05.4250.01A	TARGET-20-PARJCR-09A
GSM1299546	GTEX-11EQ8-0226-SM-5EQ5G	TCGA.05.4382.01A	TARGET-20-PANKFZ-09A
GSM1299547	GTEX-11EQ9-1126-SM-5987I	TCGA.05.4384.01A	TARGET-20-PARBRA-09A
GSM1299548	GTEX-11EQ9-2526-SM-5HL66	TCGA.05.4389.01A	TARGET-20-PANUTB-09A
GSM1299549	GTEX-11GS4-1026-SM-5N9DE	TCGA.05.4390.01A	TARGET-20-PASWAT-09A
GSM1299550	GTEX-11GS4-2626-SM-5A5LD	TCGA.05.4395.01A	TARGET-20-PASHYZ-09A
GSM1299551	GTEX-11GSO-0226-SM-5A5LV	TCGA.05.4396.01A	TARGET-20-PASPTM-09A
GSM1299552	GTEX-11GSO-2326-SM-5A5LX	TCGA.05.4397.01A	TARGET-20-PAEIKD-09A
GSM1299553	GTEX-11H98-0226-SM-5NQ89	TCGA.05.4398.01A	TARGET-20-PASXYG-09A
GSM1299554	GTEX-11I78-0226-SM-5HL6R	TCGA.05.4402.01A	TARGET-20-PASVYA-09A
GSM1299555	GTEX-11I78-2626-SM-5Q5AI	TCGA.05.4403.01A	TARGET-20-PARZWH-09A
GSM1299556	GTEX-11LCK-0326-SM-5A5M7	TCGA.05.4405.01A	TARGET-20-PAMYGX-09A
GSM1299557	GTEX-11LCK-1126-SM-5A5KC	TCGA.05.4410.01A	TARGET-20-PARFAL-09A
GSM1299558	GTEX-11NUK-2026-SM-5PNVZ	TCGA.05.4415.01A	TARGET-20-PASGMZ-09A
GSM1299559	GTEX-11NV4-1426-SM-5BC4W	TCGA.05.4417.01A	TARGET-20-PASPGA-09A
GSM1299560	GTEX-11O72-0226-SM-59869	TCGA.05.4418.01A	TARGET-20-PASMGW-09A
GSM1299561	GTEX-11OF3-0826-SM-5BC51	TCGA.05.4420.01A	TARGET-20-PARKCX-09A
GSM1299562	GTEX-11OF3-2426-SM-5Q5AS	TCGA.05.4422.01A	TARGET-20-PANDER-09A
GSM1299563	GTEX-11ONC-2526-SM-5986W	TCGA.05.4424.01A	TARGET-20-PARYGA-09A
GSM1299564	GTEX-11P7K-0826-SM-5BC5F	TCGA.05.4425.01A	TARGET-20-PALGKX-09A
GSM1299565	GTEX-11P7K-2026-SM-5GU74	TCGA.05.4426.01A	TARGET-20-PANBZH-09A
GSM1299566	GTEX-11P81-0726-SM-5PNYH	TCGA.05.4427.01A	TARGET-20-PANLIZ-09A
GSM1299567	GTEX-11P81-2426-SM-5GU65	TCGA.05.4430.01A	TARGET-20-PARXBT-09A
GSM1299568	GTEX-11P82-0326-SM-5HL51	TCGA.05.4432.01A	TARGET-20-PANSBH-09A
GSM1299569	GTEX-11P82-1726-SM-5Q5AT	TCGA.05.4433.01A	TARGET-20-PAPXWI-09A
GSM1299570	GTEX-11PRG-0626-SM-5BC56	TCGA.05.4434.01A	TARGET-20-PARUWX-09A
GSM1299571	GTEX-11PRG-1526-SM-5HL6Z	TCGA.05.5420.01A	TARGET-20-PARMZF-09A
GSM1299572	GTEX-11TT1-1926-SM-5PNYN	TCGA.05.5423.01A	TARGET-20-PAEFGR-09A
GSM1299573	GTEX-11TT1-2426-SM-5EQMK	TCGA.05.5425.01A	TARGET-20-PARUNX-09A
GSM1299574	GTEX-11TTK-0226-SM-5N9EC	TCGA.05.5428.01A	TARGET-20-PADZCG-09A
GSM1299575	GTEX-11TUW-2626-SM-5EQKZ	TCGA.05.5429.01A	TARGET-20-PARXNG-09A
GSM1299576	GTEX-11UD1-0226-SM-5EQKL	TCGA.05.5715.01A	TARGET-20-PATIAK-09A
GSM1299577	GTEX-11UD2-0126-SM-5EQL2	TCGA.06.0125.01A	TARGET-20-PARBIU-09A
GSM1299578	GTEX-11VI4-1226-SM-5EQMP	TCGA.06.0129.01A	TARGET-20-PASBPK-09A
GSM1299579	GTEX-11WQC-2426-SM-5EQKQ	TCGA.06.0130.01A	TARGET-20-PASSSI-09A
GSM1299580	GTEX-11WQK-1526-SM-5EGKN	TCGA.06.0132.01A	TARGET-20-PAECCE-09A
GSM1299581	GTEX-11XUK-1726-SM-5GU61	TCGA.06.0138.01A	TARGET-20-PARHVK-09A
GSM1299582	GTEX-11XUK-2126-SM-5EQLR	TCGA.06.0139.01A	TARGET-20-PARAJX-09A
GSM1299583	GTEX-11ZTS-0226-SM-5EQKD	TCGA.06.0141.01A	TARGET-20-PASHBI-09A
GSM1299584	GTEX-11ZTS-1326-SM-5EQMA	TCGA.06.0156.01A	TARGET-20-PARENB-09A
GSM1299585	GTEX-11ZTT-2526-SM-5EQM9	TCGA.06.0157.01A	TARGET-20-PANLIR-09A
GSM1299586	GTEX-11ZU8-2426-SM-5EQMV	TCGA.06.0158.01A	TARGET-20-PAPAWN-09A
GSM1095876	GTEX-11ZUS-0726-SM-59886	TCGA.06.0168.01A	TARGET-20-PASWAJ-09A
GSM1095877	GTEX-11ZUS-1826-SM-5FQTR	TCGA.06.0174.01A	TARGET-20-PANLJN-09A
GSM1095878	GTEX-11ZVC-2626-SM-5FQTA	TCGA.06.0178.01A	TARGET-20-PAPBEJ-09A
GSM1095879	GTEX-1211K-1226-SM-5EQ4N	TCGA.06.0184.01A	TARGET-20-PARYVW-09A
GSM1095880	GTEX-1211K-2226-SM-5FQU6	TCGA.06.0187.01A	TARGET-20-PARDDY-09A
GSM1095881	GTEX-12126-0426-SM-5Q5AP	TCGA.06.0190.01A	TARGET-20-PAPXRJ-09A
GSM1095882	GTEX-1212Z-0526-SM-5FQSQ	TCGA.06.0210.01A	TARGET-20-PANPTM-09A
GSM1095883	GTEX-1212Z-2426-SM-5EQ5D	TCGA.06.0211.01A	TARGET-20-PARBFJ-09A
GSM1095884	GTEX-12584-0226-SM-5EQL5	TCGA.06.0219.01A	TARGET-20-PASZLJ-09A
GSM1095885	GTEX-12584-2126-SM-5FQUM	TCGA.06.0238.01A	TARGET-20-PARPWL-09A
GSM1095886	GTEX-12696-1826-SM-5EGJS	TCGA.06.0644.01A	TARGET-20-PASPKE-09A
GSM1232992	GTEX-12696-2526-SM-5EQLN	TCGA.06.0645.01A	TARGET-20-PANLLX-09A
GSM1232993	GTEX-1269C-2726-SM-5EGJ4	TCGA.06.0646.01A	TARGET-20-PAPVCN-09A
GSM1232994	GTEX-12BJ1-0826-SM-5EQ5P	TCGA.06.0649.01B	TARGET-20-PANKKE-09A
GSM1232995	GTEX-12C56-0826-SM-5EGJ5	TCGA.06.0675.11A	TARGET-20-PASVYL-09A
GSM1232996	GTEX-12C56-1626-SM-5FQUO	TCGA.06.0678.11A	TARGET-20-PASFEW-09A
GSM1232997	GTEX-12KS4-0426-SM-5EQMC	TCGA.06.0680.11A	TARGET-20-PASIBG-09A
GSM1232998	GTEX-12KS4-1526-SM-5EQ6E	TCGA.06.0681.11A	TARGET-20-PANGTF-09A
GSM1232999	GTEX-12WSA-0326-SM-5BC6I	TCGA.06.0686.01A	TARGET-20-PASWPT-09A
GSM1233000	GTEX-12WSA-1626-SM-5EGJV	TCGA.06.0743.01A	TARGET-20-PANKNB-09A
GSM1233001	GTEX-12WSC-0226-SM-5EQ52	TCGA.06.0744.01A	TARGET-20-PANNHB-09A
GSM1233002	GTEX-12WSC-1726-SM-5GCN3	TCGA.06.0745.01A	TARGET-20-PARXMP-09A
GSM1233003	GTEX-12WSD-0226-SM-59HKO	TCGA.06.0747.01A	TARGET-20-PAKVGI-09A
GSM1233004	GTEX-12WSF-1526-SM-6PAN6	TCGA.06.0749.01A	TARGET-20-PANSJB-09A
GSM1233005	GTEX-12WSG-0426-SM-5FQSE	TCGA.06.0750.01A	TARGET-20-PANTPW-09A
GSM1233006	GTEX-12WSI-1526-SM-5GCNM	TCGA.06.0878.01A	TARGET-20-PADYIR-09A
GSM1233007	GTEX-12WSK-1026-SM-5CVNR	TCGA.06.0882.01A	TARGET-20-PAMVKZ-09A
GSM1233008	GTEX-12WSL-1126-SM-5CVNK	TCGA.06.1804.01A	TARGET-20-PASVVS-09A
GSM1233009	GTEX-12WSL-2426-SM-5GCN7	TCGA.06.2557.01A	TARGET-20-PANTNA-09A
GSM1233010	GTEX-12WSM-0226-SM-5LZV6	TCGA.06.2558.01A	TARGET-20-PANLXM-09A
GSM1233011	GTEX-12WSM-0626-SM-5GCOK	TCGA.06.2559.01A	TARGET-20-PANVGE-09A
GSM1233012	GTEX-12ZZW-2326-SM-5DUW2	TCGA.06.2561.01A	TARGET-20-PANZKA-09A
GSM1233013	GTEX-12ZZX-0226-SM-5DUXU	TCGA.06.2562.01A	TARGET-20-PATDNN-09A
GSM1233014	GTEX-12ZZX-1726-SM-5BC63	TCGA.06.2563.01A	TARGET-20-PAKLPD-09A
GSM1233015	GTEX-12ZZY-0326-SM-5LZVQ	TCGA.06.2564.01A	TARGET-20-PAPVZK-09A
GSM1233016	GTEX-12ZZZ-0526-SM-5DUX6	TCGA.06.2565.01A	TARGET-20-PAPWYK-09A
GSM1233017	GTEX-13111-0626-SM-5LZVR	TCGA.06.2567.01A	TARGET-20-PARUUB-09A
GSM1233018	GTEX-13111-1726-SM-5EGJZ	TCGA.06.2569.01A	TARGET-20-PANUUA-09A
GSM1233019	GTEX-13112-1126-SM-5GCMY	TCGA.06.2570.01A	TARGET-20-PAKIYW-09A
GSM1233020	GTEX-13112-2726-SM-5DUW5	TCGA.06.5408.01A	TARGET-20-PARUTH-09A
GSM1233021	GTEX-13113-1126-SM-5LZU9	TCGA.06.5410.01A	TARGET-20-PANFMG-09A
GSM1233022	GTEX-13113-1826-SM-5LZW4	TCGA.06.5411.01A	TARGET-20-PASGWH-09A
GSM1233023	GTEX-1313W-0226-SM-5LZV7	TCGA.06.5412.01A	TARGET-20-PASBHI-09A
GSM1233024	GTEX-1313W-1626-SM-5J1OE	TCGA.06.5413.01A	TARGET-20-PAMYAS-09A
GSM1233025	GTEX-1314G-1626-SM-5EQ67	TCGA.06.5414.01A	TARGET-20-PARANT-09A
GSM1233026	GTEX-131XE-2026-SM-5LZW1	TCGA.06.5416.01A	TARGET-20-PASWPD-09A
GSM1233027	GTEX-131XE-2426-SM-5EQ5V	TCGA.06.5417.01A	TARGET-20-PAEERJ-09A
GSM1233028	GTEX-131XF-0726-SM-5GIE5	TCGA.06.5418.01A	TARGET-20-PANGDN-09A
GSM1233029	GTEX-131XF-2226-SM-5EQKG	TCGA.06.5856.01A	TARGET-20-PARCZL-09A
GSM1233030	GTEX-131XG-0126-SM-5K7UJ	TCGA.06.5858.01A	TARGET-20-PAPVDV-03A
GSM1233031	GTEX-131XH-0826-SM-5GCN8	TCGA.06.5859.01A	TARGET-20-PASGGK-03A
GSM1233032	GTEX-131XW-0526-SM-5PNXZ	TCGA.06.AABW.11A	TARGET-20-PAEFGT-03A
GSM1233033	GTEX-131YS-0226-SM-5IJEH	TCGA.08.0386.01A	TARGET-20-PANGCM-03A
GSM1233034	GTEX-131YS-1726-SM-5HL7G	TCGA.09.0364.01A	TARGET-20-PARIHK-03A
GSM1233035	GTEX-132AR-0226-SM-5IJBE	TCGA.09.0366.01A	TARGET-20-PARJYP-03A
GSM1233036	GTEX-132AR-0526-SM-5J2MJ	TCGA.09.0367.01A	TARGET-20-PARASV-03A
GSM1233037	GTEX-132NY-1126-SM-5PNVE	TCGA.09.0369.01A	TARGET-20-PANPLS-03A
GSM1233038	GTEX-132Q8-1726-SM-5EGK8	TCGA.09.1659.01B	TARGET-20-PANYNR-03A
GSM1233039	GTEX-132QS-0826-SM-5K7WV	TCGA.09.1661.01B	TARGET-20-PARSAN-03A
GSM1233040	GTEX-132QS-2526-SM-62LFJ	TCGA.09.1662.01A	TARGET-20-PARIZR-03A
GSM1233041	GTEX-1339X-0726-SM-5L3FF	TCGA.09.1665.01B	TARGET-20-PASMHY-03A
GSM1233042	GTEX-133LE-0926-SM-5P9J1	TCGA.09.1666.01A	TARGET-20-PASTUH-03A
GSM1233043	GTEX-133LE-1926-SM-5N9FV	TCGA.09.1667.01C	TARGET-20-PASLSD-03A
GSM1233044	GTEX-1399R-2626-SM-5KLZ7	TCGA.09.1668.01B	TARGET-20-PARCCH-03A
GSM1233045	GTEX-1399S-1426-SM-5PNYQ	TCGA.09.1669.01A	TARGET-20-PANVGP-03A
GSM1233046	GTEX-1399T-1326-SM-5PNVH	TCGA.09.1670.01A	TARGET-20-PARUDL-03A
GSM1233047	GTEX-1399T-2726-SM-5K7XK	TCGA.09.1673.01A	TARGET-20-PARIMT-03A
GSM1233048	GTEX-1399U-2426-SM-5K7XB	TCGA.09.2044.01B	TARGET-20-PARSHM-03A
GSM1233049	GTEX-139D8-0326-SM-5IJCJ	TCGA.09.2045.01A	TARGET-20-PANYSN-03A
GSM1233050	GTEX-139D8-1626-SM-5IJFZ	TCGA.09.2048.01A	TARGET-20-PARVAI-03A
GSM1233051	GTEX-139T4-0126-SM-5HL5G	TCGA.09.2051.01A	TARGET-20-PATELT-03A
GSM1233052	GTEX-139T6-0526-SM-5IJC9	TCGA.09.2053.01C	TARGET-20-PAKSMZ-03A
GSM1233053	GTEX-139T6-2126-SM-5KM37	TCGA.09.2054.01A	TARGET-20-PARGVC-03A
GSM1233054	GTEX-139T8-0226-SM-5L3EA	TCGA.09.2056.01B	TARGET-20-PARYFN-03A
GSM1233055	GTEX-139TT-0226-SM-5K7YH	TCGA.10.0927.01A	TARGET-20-PASCGR-03A
GSM1233056	GTEX-139TU-0226-SM-5J1NM	TCGA.10.0928.01A	TARGET-51-PALEIR-01A
GSM1233057	GTEX-139TU-1426-SM-5LZY9	TCGA.10.0931.01A	TARGET-51-PAJNCV-01A
GSM1233058	GTEX-139YR-0326-SM-5J1MC	TCGA.10.0933.01A	TARGET-51-PALFEF-01A
GSM1233059	GTEX-139YR-2426-SM-5J1OB	TCGA.10.0936.01A	TARGET-51-PAJMFS-01A
GSM1233060	GTEX-13CF2-2626-SM-5LZZA	TCGA.10.0937.01A	TARGET-51-PALKEI-01A
GSM1233061	GTEX-13CF3-1126-SM-5LZXB	TCGA.10.0938.01A	TARGET-51-PAJLWU-01A
GSM1233062	GTEX-13CF3-2326-SM-5IFGL	TCGA.12.0616.01A	TARGET-51-PAKWMM-01A
GSM1233063	GTEX-13D11-0526-SM-5LZYM	TCGA.12.0618.01A	TARGET-51-PALLXV-01A
GSM1233064	GTEX-13D11-2326-SM-5IJCY	TCGA.12.0619.01A	TARGET-51-PAJLIV-01A
GSM1233065	GTEX-13FH7-1926-SM-5J2OL	TCGA.12.0821.01A	TARGET-51-PAJMNM-01A
GSM1233066	GTEX-13FH7-2226-SM-5IJD4	TCGA.12.1597.01B	TARGET-51-PAJPFB-01A
GSM1233067	GTEX-13FHO-0326-SM-5IJBH	TCGA.12.3650.01A	TARGET-51-PAEALX-01A
GSM1233068	GTEX-13FHO-2026-SM-5J1OA	TCGA.12.3652.01A	TARGET-10-PANKAK-09A
GSM1233069	GTEX-13FHP-0226-SM-5K7WD	TCGA.12.3653.01A	TARGET-10-PANKAK-09A
GSM1233070	GTEX-13FTW-0426-SM-5K7X2	TCGA.12.5295.01A	TARGET-10-PANLIC-09A
GSM1233071	GTEX-13FTW-2526-SM-5IJC8	TCGA.12.5299.01A	TARGET-10-PANLIC-09A
GSM1233072	GTEX-13FTX-0626-SM-5J2NS	TCGA.13.0714.01A	TARGET-10-PANRDC-03A
GSM1233073	GTEX-13FTY-0626-SM-5L3F8	TCGA.13.0720.01A	TARGET-10-PANRDC-03A
GSM1233074	GTEX-13FXS-1326-SM-62LFR	TCGA.13.0724.01A	TARGET-10-PANWHW-09A
GSM1233075	GTEX-13G51-0526-SM-5IJCQ	TCGA.13.0725.01A	TARGET-10-PANWHW-09A
GSM1233076	GTEX-13G51-2626-SM-5LZYW	TCGA.13.0726.01A	TARGET-10-PANWYH-09B
GSM1233077	GTEX-13IVO-0226-SM-5LZXU	TCGA.13.0727.01A	TARGET-10-PANWYH-09A
GSM1233078	GTEX-13IVO-2426-SM-5K7V9	TCGA.13.0730.01A	TARGET-10-PAPHZT-09A
GSM1233079	GTEX-13JUV-0626-SM-5J1MQ	TCGA.13.0762.01A	TARGET-10-PAPHZT-09B
GSM1233080	GTEX-13JUV-2826-SM-5LZWU	TCGA.13.0765.01A	TARGET-10-PAPIJM-09A
GSM1233081	GTEX-13JVG-0226-SM-5J1MW	TCGA.13.0766.01A	TARGET-10-PAPIJM-09A
GSM1233082	GTEX-13N11-1826-SM-5IJDS	TCGA.13.0768.01A	TARGET-10-PAPNNX-09A
GSM1233083	GTEX-13N11-2626-SM-5K7UQ	TCGA.13.0795.01A	TARGET-10-PAPNNX-09A
GSM1233084	GTEX-13N1W-0226-SM-5K7W6	TCGA.13.0797.01A	TARGET-10-PAPVTA-09A
GSM1233085	GTEX-13N1W-1226-SM-5K7UM	TCGA.13.0800.01A	TARGET-10-PAPVTA-09A
GSM1233086	GTEX-13N2G-1926-SM-5J1O3	TCGA.13.0804.01A	TARGET-10-PARBVI-09A
GSM1233087	GTEX-13N2G-2726-SM-5J1MG	TCGA.13.0883.01A	TARGET-10-PARBVI-09A
GSM1233088	GTEX-13NYS-0226-SM-5MR49	TCGA.13.0884.01B	TARGET-10-PASCIU-03A
GSM1233089	GTEX-13NYS-0726-SM-5J1OR	TCGA.13.0885.01A	TARGET-10-PASCIU-03A
GSM1233090	GTEX-13NZ8-0926-SM-5MR3U	TCGA.13.0886.01A	TARGET-15-PARWPU-09A
GSM1233091	GTEX-13NZ9-0526-SM-5J1OX	TCGA.13.0887.01A	TARGET-15-PARWPU-09B
GSM1233092	GTEX-13NZ9-2026-SM-5KM1U	TCGA.13.0888.01A	TARGET-15-SJMPAL011914-09B
GSM1233093	GTEX-13NZA-0126-SM-5K7UH	TCGA.13.0891.01A	TARGET-15-SJMPAL011914-09A
GSM1233094	GTEX-13NZB-0826-SM-5K7X5	TCGA.13.0893.01B	TARGET-15-SJMPAL012419-09A
GSM1233095	GTEX-13NZB-2426-SM-5K7UF	TCGA.13.0897.01A	TARGET-15-SJMPAL012419-09B
GSM1233096	GTEX-13O1R-0226-SM-5K7U5	TCGA.13.0900.01B	TARGET-15-SJMPAL016342-09B
GSM1233097	GTEX-13O21-1526-SM-5K7W4	TCGA.13.0901.01B	TARGET-15-SJMPAL016342-09A
GSM1233098	GTEX-13O21-3126-SM-5J1OI	TCGA.13.0905.01B	TARGET-15-SJMPAL017975-03B
GSM1233099	GTEX-13O3P-0226-SM-5KM3Z	TCGA.13.0906.01A	TARGET-15-SJMPAL017975-03A
GSM1233100	GTEX-13O3P-0926-SM-5IFFI	TCGA.13.0908.01B	TARGET-15-SJMPAL040025-09B
GSM1233101	GTEX-13O3Q-1126-SM-5K7YK	TCGA.13.0911.01A	TARGET-15-SJMPAL040025-09A
GSM1233102	GTEX-13O3Q-2326-SM-5KM3G	TCGA.13.0916.01A	TARGET-15-SJMPAL040036-03B
GSM1233103	GTEX-13O61-1926-SM-5KM1R	TCGA.13.0920.01A	TARGET-15-SJMPAL040036-03A
GSM1233104	GTEX-13O61-2426-SM-5J1NV	TCGA.13.0923.01A	TARGET-15-SJMPAL040037-09B
GSM1233105	GTEX-13OVG-1326-SM-5K7Y3	TCGA.13.0924.01A	TARGET-15-SJMPAL040037-09A
GSM1233106	GTEX-13OVH-1126-SM-5K7YP	TCGA.13.1403.01A	TARGET-15-SJMPAL040038-09A
GSM1233107	GTEX-13OVI-1326-SM-5IJBO	TCGA.13.1404.01A	TARGET-15-SJMPAL040038-09B
GSM1233108	GTEX-13OVJ-0326-SM-5L3GL	TCGA.13.1405.01A	TARGET-15-SJMPAL040039-09A
GSM1233109	GTEX-13OVJ-0926-SM-5K7U1	TCGA.13.1407.01A	TARGET-15-SJMPAL040039-09B
GSM1233110	GTEX-13OVK-0326-SM-7KUEJ	TCGA.13.1408.01A	TARGET-15-SJMPAL040459-09A
GSM1233111	GTEX-13OVK-2126-SM-6PAN1	TCGA.13.1409.01A	TARGET-15-SJMPAL040459-09B
GSM1233112	GTEX-13OVL-0326-SM-5IJCS	TCGA.13.1410.01A	TARGET-15-SJMPAL041117-09B
GSM1233113	GTEX-13OVL-0826-SM-5L3GV	TCGA.13.1411.01A	TARGET-15-SJMPAL041117-09A
GSM1233114	GTEX-13OW6-0526-SM-5L3HY	TCGA.13.1477.01A	TARGET-15-SJMPAL041119-09A
GSM1233115	GTEX-13OW6-2426-SM-5K7WO	TCGA.13.1483.01A	TARGET-15-SJMPAL041119-09B
GSM1233116	GTEX-13OW7-0226-SM-5MR3N	TCGA.13.1485.01A	TARGET-15-SJMPAL041120-09B
GSM1233117	GTEX-13OW7-1126-SM-5K7V6	TCGA.13.1487.01A	TARGET-15-SJMPAL041120-09A
GSM1233118	GTEX-13OW8-0326-SM-5L3FB	TCGA.13.1488.01A	TARGET-15-SJMPAL042787-09A
GSM1233119	GTEX-13OW8-1226-SM-5K7XD	TCGA.13.1489.01A	TARGET-15-SJMPAL042787-09B
GSM1233120	GTEX-13PDP-0226-SM-5K7W9	TCGA.13.1492.01A	TARGET-15-SJMPAL042791-09B
GSM1233121	GTEX-13PDP-1226-SM-5K7TW	TCGA.13.1495.01A	TARGET-15-SJMPAL042791-09A
GSM1233122	GTEX-13PL6-0926-SM-5KLYY	TCGA.13.1496.01A	TARGET-15-SJMPAL042793-09A
GSM1233123	GTEX-13PL7-1226-SM-5SIAR	TCGA.13.1497.01A	TARGET-15-SJMPAL042793-09B
GSM1233124	GTEX-13PLJ-0126-SM-5L3HU	TCGA.13.1498.01A	TARGET-15-SJMPAL042794-09A
GSM1233125	GTEX-13PVQ-0226-SM-5SIBG	TCGA.13.1499.01A	TARGET-15-SJMPAL042794-09B
GSM1233126	GTEX-13PVQ-2226-SM-5L3G9	TCGA.13.1501.01A	TARGET-15-SJMPAL042798-09B
GSM1233127	GTEX-13PVR-0526-SM-5S2OB	TCGA.13.1505.01A	TARGET-15-SJMPAL042798-09A
GSM1233128	GTEX-13PVR-2426-SM-5RQHN	TCGA.13.1506.01A	TARGET-15-SJMPAL042799-09A
GSM1233129	GTEX-13QBU-1326-SM-5LU4K	TCGA.13.1507.01A	TARGET-15-SJMPAL042799-09B
GSM1233130	GTEX-13QBU-2526-SM-5LU4X	TCGA.13.1509.01A	TARGET-15-SJMPAL042801-09B
GSM1233131	GTEX-13QJ3-0426-SM-5RQHP	TCGA.13.1510.01A	TARGET-15-SJMPAL042801-09A
GSM1233132	GTEX-13RTJ-2526-SM-5S2Q3	TCGA.13.1511.01A	TARGET-15-SJMPAL042946-09B
GSM1233133	GTEX-13RTK-0726-SM-5Q5EN	TCGA.13.1512.01A	TARGET-15-SJMPAL042946-09A
GSM1233134	GTEX-13S7M-0226-SM-5S2UG	TCGA.13.2060.01A	TARGET-52-PARPFY-01A
GSM1233135	GTEX-13S7M-0826-SM-5QGQX	TCGA.13.A5FT.01A	TARGET-52-PARRCL-01A
GSM1233136	GTEX-13S86-0926-SM-5SI6I	TCGA.14.0781.01B	TARGET-52-PARZBI-01A
GSM1233137	GTEX-13SLW-0226-SM-5S2NA	TCGA.14.0787.01A	TARGET-52-PASDLA-01A
GSM1233138	GTEX-13SLX-0426-SM-5QGRC	TCGA.14.0789.01A	TARGET-52-PASXNA-01A
GSM1233139	GTEX-13U4I-0226-SM-5SIB1	TCGA.14.0790.01B	TARGET-52-PAUDPV-01A
GSM1233140	GTEX-13U4I-1726-SM-5J1MF	TCGA.14.0817.01A	TARGET-52-PARPFY-11A
GSM1233141	GTEX-13VXT-0226-SM-5LU9Q	TCGA.14.0871.01A	TARGET-52-PARRCL-11A
GSM1233142	GTEX-13VXT-0926-SM-5LU5K	TCGA.14.1034.01A	TARGET-52-PARZBI-11A
GSM1233143	GTEX-13VXU-0226-SM-5SI9R	TCGA.14.1823.01A	TARGET-52-PASDLA-11A
GSM1233144	GTEX-13VXU-1026-SM-5KLZE	TCGA.14.1825.01A	TARGET-52-PASXNA-11A
GSM1233145	GTEX-13W3W-1126-SM-5L3DO	TCGA.14.1829.01A	TARGET-52-PAUDPV-11A
GSM1233146	GTEX-13W3W-2526-SM-5SI9P	TCGA.14.2554.01A	TARGET-50-CAAAAQ-01A
GSM1233147	GTEX-13W46-1226-SM-5SIAS	TCGA.15.0742.01A	TARGET-50-CAAAAR-01A
GSM879118	GTEX-13X6H-1726-SM-5Q5EH	TCGA.15.1444.01A	TARGET-50-PAJNRL-01A
GSM879119	GTEX-13X6I-1526-SM-5SIAC	TCGA.16.0846.01A	TARGET-50-PAJNSL-01A
GSM879120	GTEX-13X6J-0226-SM-7EPGC	TCGA.16.1045.01B	TARGET-50-PAJPHA-01A
GSM879121	GTEX-13X6J-1926-SM-5TDCU	TCGA.18.3406.01A	TARGET-50-PALKCW-01A
GSM879122	GTEX-13X6K-0226-SM-5QGPB	TCGA.18.3407.01A	TARGET-50-CAAAAQ-11A
GSM879123	GTEX-13X6K-0726-SM-5LU2Z	TCGA.18.3408.01A	TARGET-50-CAAAAR-11A
GSM879124	GTEX-13YAN-0426-SM-5O9DR	TCGA.18.3409.01A	TARGET-50-PAJNRL-11A
GSM879125	GTEX-13YAN-1126-SM-5TDC7	TCGA.18.3410.01A	TARGET-50-PAJNSL-11A
GSM879126	GTEX-1445S-2426-SM-79ON2	TCGA.18.3411.01A	TARGET-50-PAJPHA-11A
GSM879127	GTEX-144FL-0226-SM-5Q5D4	TCGA.18.3412.01A	TARGET-50-PALKCW-11A
GSM879128	GTEX-144GL-0226-SM-5QGOX	TCGA.18.3414.01A	TARGET-10-PANSFD-09A
GSM879129	GTEX-144GM-0626-SM-79OKY	TCGA.18.3415.01A	TARGET-10-DCC002-09A
GSM879130	GTEX-144GM-1926-SM-5LUAN	TCGA.18.3416.01A	TARGET-10-PAMDRM-09A
GSM879131	GTEX-144GN-0726-SM-5O98O	TCGA.18.3417.01A	TARGET-10-PANNGL-09A
GSM879132	GTEX-144GO-1626-SM-7EPG5	TCGA.18.3419.01A	TARGET-10-PALJDL-09A
GSM879133	GTEX-145LS-0226-SM-5O9A5	TCGA.18.3421.01A	TARGET-10-PANEHF-09A
GSM879134	GTEX-145LT-1526-SM-5O98P	TCGA.18.4083.01A	TARGET-10-PAKHZT-03A
GSM879135	GTEX-145LT-1826-SM-5QGP4	TCGA.18.4086.01A	TARGET-10-PAKYEP-03A
GSM879136	GTEX-145LU-1226-SM-5LU9B	TCGA.18.4721.01A	TARGET-10-PAKKXB-03A
GSM879137	GTEX-145LV-1026-SM-5O9AE	TCGA.18.5592.01A	TARGET-10-PAKVKK-03A
GSM879138	GTEX-145ME-0726-SM-5O9A3	TCGA.18.5595.01A	TARGET-10-PAKKCA-03A
GSM879139	GTEX-145ME-1926-SM-5SI9S	TCGA.19.1390.01A	TARGET-10-PAKTAL-03A
GSM879140	GTEX-145MF-0526-SM-5LUA6	TCGA.19.1787.01B	TARGET-10-PASMNV-09A
GSM879141	GTEX-145MF-1026-SM-5Q5EQ	TCGA.19.2619.01A	TARGET-10-PATDKT-09A
GSM879142	GTEX-145MG-0126-SM-5TDDA	TCGA.19.2620.01A	TARGET-10-PAPFWH-09A
GSM879143	GTEX-145MI-0426-SM-5O99V	TCGA.19.2624.01A	TARGET-10-PAPHMH-09A
GSM879144	GTEX-145MI-0826-SM-5SI95	TCGA.19.2625.01A	TARGET-10-PASXLT-09A
GSM879145	GTEX-145MN-2626-SM-5NQAH	TCGA.19.2629.01A	TARGET-10-PAPNMY-09A
GSM879146	GTEX-145MO-0426-SM-5QGP6	TCGA.19.4065.01A	TARGET-10-PAUBPY-09A
GSM879147	GTEX-146FH-0226-SM-5QGPQ	TCGA.19.5960.01A	TARGET-10-PASWNU-09A
GSM879148	GTEX-146FH-2026-SM-5SI9I	TCGA.20.0987.01A	TARGET-10-PATMVH-09A
GSM879149	GTEX-146FQ-0226-SM-5NQAL	TCGA.20.0991.01A	TARGET-10-PAUBLL-09A
GSM879150	GTEX-146FR-0226-SM-5Q5F6	TCGA.20.1682.01A	TARGET-10-PAPZNK-09A
GSM879151	GTEX-146FR-1826-SM-5QGPF	TCGA.20.1683.01A	TARGET-10-PASLAB-09A
GSM879152	GTEX-14753-0326-SM-5QGQB	TCGA.20.1686.01A	TARGET-10-PANTTZ-09B
GSM879153	GTEX-14753-2526-SM-5LU97	TCGA.20.1687.01A	TARGET-10-PARHBI-09A
GSM879154	GTEX-147F3-0626-SM-5NQ9I	TCGA.21.1070.01A	TARGET-10-PANSHK-09A
GSM879155	GTEX-147GR-0426-SM-5S2OL	TCGA.21.1071.01A	TARGET-10-PASHUI-09A
GSM1301481	GTEX-147JS-0426-SM-5TDD2	TCGA.21.1072.01A	TARGET-10-PARYAJ-09B
GSM1301482	GTEX-147JS-1026-SM-5S2MP	TCGA.21.1075.01A	TARGET-10-PASMGZ-09B
GSM1301483	GTEX-148VI-1726-SM-5S2W9	TCGA.21.1076.01A	TARGET-10-PASYSJ-09A
GSM1301484	GTEX-1497J-2326-SM-5NQBK	TCGA.21.1077.01A	TARGET-10-PAPTAT-09B
GSM1301485	GTEX-14A5H-0526-SM-5TDCN	TCGA.21.1078.01A	TARGET-10-PARTKL-09A
GSM1301486	GTEX-14A6H-1026-SM-5SIAZ	TCGA.21.1079.01A	TARGET-10-PAUBRD-09A
GSM1301487	GTEX-14ABY-0326-SM-5TDDK	TCGA.21.1080.01A	TARGET-10-PATIBE-09A
GSM1301488	GTEX-14ABY-1926-SM-62LDJ	TCGA.21.1081.01A	TARGET-10-PAUAJA-09A
GSM1301489	GTEX-14AS3-0426-SM-5QGQK	TCGA.21.1082.01A	TARGET-10-PASKTG-09A
GSM1301490	GTEX-14AS3-2026-SM-5TDD9	TCGA.21.1083.01A	TARGET-10-PATTHR-09A
GSM1301491	GTEX-14B4R-0526-SM-5QGQT	TCGA.21.5782.01A	TARGET-10-PANXDR-09A
GSM1301492	GTEX-14BIL-0226-SM-5SI9E	TCGA.21.5783.01A	TARGET-10-PANYGB-09A
GSM1301493	GTEX-14BIL-2426-SM-5QGQR	TCGA.21.5784.01A	TARGET-10-PARDWN-09B
GSM1301494	GTEX-14BIM-1626-SM-7EWD2	TCGA.21.5786.01A	TARGET-10-PAPIGX-09A
GSM1301495	GTEX-14BIN-0726-SM-793DQ	TCGA.21.5787.01A	TARGET-10-PATLNZ-09A
GSM1301496	GTEX-14BIN-1226-SM-5S2OM	TCGA.21.A5DI.01A	TARGET-10-PATLHH-09A
GSM1301497	GTEX-14BMU-0626-SM-73KZ6	TCGA.22.0940.01A	TARGET-10-PARJAY-09A
GSM1301498	GTEX-14BMU-2126-SM-5S2TS	TCGA.22.0944.01A	TARGET-10-PAPHGD-09A
GSM1301499	GTEX-14BMV-0226-SM-5S2N2	TCGA.22.1000.01A	TARGET-10-PASREU-09B
GSM1301500	GTEX-14BMV-1626-SM-73KVQ	TCGA.22.1002.01A	TARGET-10-PANYEJ-09A
GSM1301501	GTEX-14C38-1026-SM-73KY7	TCGA.22.1005.01A	TARGET-10-PARFPJ-09A
GSM1301502	GTEX-14C39-0826-SM-5TDDU	TCGA.22.1011.01A	TARGET-10-PARUNW-09B
GSM1301503	GTEX-14C39-2526-SM-5S2UH	TCGA.22.1012.01A	TARGET-10-PAPKNC-09A
GSM1301504	GTEX-14C5O-0226-SM-5SI6O	TCGA.22.1016.01A	TARGET-10-PARUKW-09A
GSM1301505	GTEX-14C5O-0926-SM-793DM	TCGA.22.1017.01A	TARGET-10-PARAKF-09A
GSM1301506	GTEX-14DAQ-0226-SM-664MQ	TCGA.22.4591.01A	TARGET-10-PARSZH-09A
GSM1301507	GTEX-14DAQ-2526-SM-5RQIO	TCGA.22.4593.01A	TARGET-10-PATBYK-09A
GSM1301508	GTEX-14DAR-0426-SM-664MW	TCGA.22.4593.11A	TARGET-10-PARVHY-09A
GSM1301509	GTEX-14DAR-1926-SM-5S2NQ	TCGA.22.4594.01A	TARGET-10-PARMIH-09A
GSM1301510	GTEX-14E1K-0426-SM-5S2PF	TCGA.22.4595.01A	TARGET-10-PATRAB-09A
GSM1301511	GTEX-14E1K-2126-SM-793DU	TCGA.22.4596.01A	TARGET-10-PAPAIZ-09A
GSM1301512	GTEX-14E6C-0226-SM-5S2N3	TCGA.22.4599.01A	TARGET-10-PATFRM-09A
GSM1301513	GTEX-14E6C-1226-SM-5ZZUN	TCGA.22.4601.01A	TARGET-10-PARASZ-09A
GSM1301514	GTEX-14E6D-0226-SM-62LDW	TCGA.22.4604.01A	TARGET-10-PATHJF-09A
GSM1301515	GTEX-14E6D-1326-SM-62LES	TCGA.22.4605.01A	TARGET-10-PATWYL-09A
GSM1301516	GTEX-14E6E-0226-SM-7DUEF	TCGA.22.4607.01A	TARGET-10-PASFKA-09A
GSM1301517	GTEX-14E6E-1926-SM-664N4	TCGA.22.4609.01A	TARGET-10-PATBGC-09A
GSM1301518	GTEX-14E7W-2326-SM-69LQC	TCGA.22.4609.11A	TARGET-10-PARMRF-09A
GSM1301519	GTEX-14H4A-1026-SM-62LDY	TCGA.22.4613.01A	TARGET-10-PATGLV-09A
GSM1301520	GTEX-14ICK-0326-SM-6LLIZ	TCGA.22.5471.01A	TARGET-10-PATYJK-09A
GSM1301521	GTEX-14ICK-1726-SM-6AJA5	TCGA.22.5471.11A	TARGET-10-PATZSL-09A
GSM1301522	GTEX-14ICL-0926-SM-5S2TU	TCGA.22.5472.01A	TARGET-10-PARUGP-09A
GSM1301523	GTEX-14ICL-2026-SM-62LDN	TCGA.22.5472.11A	TARGET-10-PASRMM-09A
GSM1301524	GTEX-14JG1-0526-SM-6LLHW	TCGA.22.5473.01A	TARGET-10-PAPDUV-09A
GSM1301525	GTEX-14JG6-0526-SM-6LLIH	TCGA.22.5474.01A	TARGET-10-PASKAY-09A
GSM1301526	GTEX-14JG6-2326-SM-6LLH3	TCGA.22.5477.01A	TARGET-10-PASYHN-09A
GSM1301527	GTEX-14JIY-0526-SM-62LFH	TCGA.22.5478.01A	TARGET-10-PASPDS-09A
GSM1301528	GTEX-14JIY-1426-SM-6EU29	TCGA.22.5478.11A	TARGET-10-PASXLZ-09A
GSM1301529	GTEX-14LLW-0226-SM-62LEL	TCGA.22.5479.01A	TARGET-10-PATALJ-09A
GSM1301530	GTEX-14PHW-1626-SM-6EU2H	TCGA.22.5480.01A	TARGET-10-PAPJHB-09A
GSM1301531	GTEX-14PHX-1626-SM-69LQB	TCGA.22.5481.01A	TARGET-10-PARMFF-09A
GSM1301532	GTEX-14PHX-2426-SM-62LEN	TCGA.22.5481.11A	TARGET-10-PANUUF-09A
GSM1301533	GTEX-14PHY-1026-SM-62LEV	TCGA.22.5482.01A	TARGET-10-PATRGV-09A
GSM1301534	GTEX-14PII-0326-SM-6LLIQ	TCGA.22.5482.11A	TARGET-10-PARJZZ-09A
GSM1301535	GTEX-14PJ2-0226-SM-6LLH4	TCGA.22.5483.01A	TARGET-10-PARTPW-09A
GSM1301536	GTEX-14PJ2-1426-SM-62LFF	TCGA.22.5483.11A	TARGET-10-PAPIRZ-09A
GSM1301537	GTEX-14PJ3-0726-SM-69LQE	TCGA.22.5485.01A	TARGET-10-PAPFXN-09A
GSM1301538	GTEX-14PJ3-1926-SM-62LEY	TCGA.22.5489.01A	TARGET-10-PATHBG-09A
GSM1301539	GTEX-14PJ4-0126-SM-62LEZ	TCGA.22.5489.11A	TARGET-10-PATMYZ-09A
GSM1301540	GTEX-14PJ4-2226-SM-6LLIS	TCGA.22.5491.01A	TARGET-10-PASTXU-09A
GSM1301541	GTEX-14PJ5-0426-SM-5ZZW2	TCGA.22.5491.11A	TARGET-10-PAUBXP-09A
GSM1301542	GTEX-14PJ6-2226-SM-6LLIV	TCGA.22.5492.01A	TARGET-10-PASHUP-09A
GSM1301543	GTEX-14PJM-0326-SM-62LF2	TCGA.22.A5C4.01A	TARGET-10-PARIZN-09A
GSM1301544	GTEX-14PJM-1226-SM-686Z7	TCGA.23.1021.01B	TARGET-10-PARPUL-09A
GSM1301545	GTEX-14PJN-0626-SM-6EU13	TCGA.23.1022.01A	TARGET-10-PAPEJN-09A
GSM1301546	GTEX-14PJO-1626-SM-69LPQ	TCGA.23.1023.01A	TARGET-10-PARGFL-09A
GSM1301547	GTEX-14PK6-0926-SM-62LF4	TCGA.23.1024.01A	TARGET-10-PARLST-09A
GSM1301548	GTEX-14PK6-2026-SM-6LLHP	TCGA.23.1026.01B	TARGET-10-PATHGY-09A
GSM1301549	GTEX-14PKU-0226-SM-6EU16	TCGA.23.1027.01A	TARGET-10-PARWNW-09A
GSM1301550	GTEX-14PKU-2126-SM-7LT8A	TCGA.23.1028.01A	TARGET-10-PASTLP-09A
GSM1301551	GTEX-14PN3-0326-SM-6EU1X	TCGA.23.1029.01B	TARGET-10-PARUEU-09A
GSM1301552	GTEX-14PN3-2526-SM-6EU15	TCGA.23.1030.01A	TARGET-10-PASJJR-09A
GSM1301553	GTEX-14PN4-1426-SM-6LLJ4	TCGA.23.1107.01A	TARGET-10-PASSEF-09A
GSM1301554	GTEX-15CHC-0826-SM-686YW	TCGA.23.1109.01A	TARGET-10-PASFLK-09A
GSM1301555	GTEX-15CHQ-0226-SM-6EU2S	TCGA.23.1110.01A	TARGET-10-PAMXSP-09A
GSM1301556	GTEX-15CHQ-1126-SM-686YY	TCGA.23.1111.01A	TARGET-10-PAREGZ-09A
GSM1301557	GTEX-15D1Q-1326-SM-69LOA	TCGA.23.1113.01A	TARGET-10-PATFYZ-09A
GSM1301558	GTEX-15DCD-0226-SM-6LPKC	TCGA.23.1114.01B	TARGET-10-PATCUK-09A
GSM1301559	GTEX-15DCZ-1726-SM-69LPX	TCGA.23.1116.01A	TARGET-10-PATXNR-09A
GSM1301560	GTEX-15DDE-0226-SM-6LLJ6	TCGA.23.1118.01A	TARGET-10-PARRKK-09A
GSM1301561	GTEX-15DYW-1526-SM-7KUEP	TCGA.23.1119.01A	TARGET-10-PAPESW-09A
GSM1243877	GTEX-15DZA-0626-SM-6PANC	TCGA.23.1120.01A	TARGET-10-PATKVD-09A
GSM1243878	GTEX-15EOM-2326-SM-7KUMV	TCGA.23.1122.01A	TARGET-10-PATDDZ-09A
GSM1243879	GTEX-15ER7-0426-SM-6PAM3	TCGA.23.1123.01A	TARGET-10-PASWXZ-09A
GSM1243880	GTEX-15ER7-1026-SM-7KUMD	TCGA.23.1809.01A	TARGET-10-PATHWV-09A
GSM1243881	GTEX-15ETS-0426-SM-6PANI	TCGA.23.2077.01A	TARGET-10-PARXCD-09B
GSM1243882	GTEX-15EU6-1726-SM-6M48H	TCGA.23.2078.01A	TARGET-10-PATEVL-09A
GSM1243883	GTEX-15G19-0226-SM-6PAL2	TCGA.23.2084.01A	TARGET-10-PASXIL-09A
GSM1243884	GTEX-15G19-1126-SM-7KUEL	TCGA.24.0966.01A	TARGET-10-PANWFB-09A
GSM1243885	GTEX-15RIE-0126-SM-7KUF8	TCGA.24.0968.01A	TARGET-10-PARAPE-09B
GSM1243886	GTEX-15RIE-2326-SM-7KFSC	TCGA.24.0970.01B	TARGET-10-PATCZN-09A
GSM1243887	GTEX-15SDE-2426-SM-7KFRC	TCGA.24.0979.01A	TARGET-10-PAPAXK-09B
GSM1243888	GTEX-15SHU-2326-SM-7KUMC	TCGA.24.0982.01A	TARGET-10-PATXAL-09A
GSM1243889	GTEX-15SHW-1726-SM-6LPJ2	TCGA.24.1103.01A	TARGET-10-PAPLTZ-09A
GSM1243890	GTEX-15SKB-1626-SM-6PAL6	TCGA.24.1104.01A	TARGET-10-PATWXC-09A
GSM1243891	GTEX-15UKP-0526-SM-7KFRO	TCGA.24.1105.01A	TARGET-10-PARNBN-09A
GSM1243892	GTEX-15UKP-1426-SM-7KUDX	TCGA.24.1413.01A	TARGET-10-PATITY-09A
GSM1243893	GTEX-169BO-0426-SM-7EPI1	TCGA.24.1416.01A	TARGET-10-PATLRZ-09A
GSM1243894	GTEX-16AAH-1526-SM-7LT9W	TCGA.24.1417.01A	TARGET-10-PAUACG-09A
GSM1243895	GTEX-16AAH-2026-SM-7LG5F	TCGA.24.1418.01A	TARGET-10-PANUHA-09A
GSM1243896	GTEX-16BQI-0526-SM-6PAM8	TCGA.24.1419.01A	TARGET-10-PAUBCT-09A
GSM1243897	GTEX-16BQI-1126-SM-7KULF	TCGA.24.1422.01A	TARGET-10-PATDFE-09A
GSM1243898	GTEX-16GPK-0226-SM-7DUFI	TCGA.24.1423.01A	TARGET-10-PATBRV-09A
GSM1243899	GTEX-16GPK-1326-SM-7KUE4	TCGA.24.1424.01A	TARGET-10-PARTLY-09A
GSM1243900	GTEX-16MT8-0526-SM-6PAM6	TCGA.24.1425.01A	TARGET-10-PARPRW-09A
GSM1243901	GTEX-16MTA-1326-SM-6PALX	TCGA.24.1426.01A	TARGET-10-PASNEH-09A
GSM1243902	GTEX-16MTA-2126-SM-6PALC	TCGA.24.1427.01A	TARGET-10-PASKAD-09A
GSM1243903	GTEX-16NGA-0526-SM-731AJ	TCGA.24.1428.01A	TARGET-10-PASJYI-09A
GSM1243904	GTEX-16NGA-1826-SM-7LG5L	TCGA.24.1430.01A	TARGET-10-PATMAF-09A
GSM1024521	GTEX-16NPV-0626-SM-7IGOR	TCGA.24.1431.01A	TARGET-10-PARMWH-09A
GSM1024522	GTEX-16NPX-0326-SM-7EWDI	TCGA.24.1434.01A	TARGET-10-PASVPZ-09A
GSM1024523	GTEX-16NPX-1026-SM-6PAM7	TCGA.24.1435.01A	TARGET-10-PAPHYN-09B
GSM1024524	GTEX-16XZY-2526-SM-7DHL2	TCGA.24.1464.01A	TARGET-10-PARMSP-09A
GSM1024525	GTEX-16XZZ-1626-SM-7KUEC	TCGA.24.1467.01A	TARGET-10-PAPRMM-09B
GSM1024526	GTEX-16YQH-0226-SM-6PALD	TCGA.24.1469.01A	TARGET-10-PANWHJ-09A
GSM1024527	GTEX-178AV-0626-SM-6PAM1	TCGA.24.1470.01A	TARGET-10-PARFTR-09A
GSM1024528	GTEX-17EUY-0526-SM-7EWDE	TCGA.24.1471.01A	TARGET-10-PATYWV-09A
GSM1024529	GTEX-17EVP-0426-SM-79OKG	TCGA.24.1474.01A	TARGET-10-PANSBR-09A
GSM1024530	GTEX-17EVP-1426-SM-79OMN	TCGA.24.1544.01A	TARGET-10-PATAYT-09A
GSM1024531	GTEX-17EVQ-0626-SM-7KFTB	TCGA.24.1546.01A	TARGET-10-PATMRE-09A
GSM1024532	GTEX-17F96-0726-SM-793CB	TCGA.24.1549.01A	TARGET-10-PASZEW-09A
GSM1024533	GTEX-17F96-1726-SM-7IGMB	TCGA.24.1550.01A	TARGET-10-PANSDA-09A
GSM1024534	GTEX-17F97-0426-SM-7LT9U	TCGA.24.1551.01A	TARGET-10-PANSPW-09A
GSM1024535	GTEX-17F97-1226-SM-79OJT	TCGA.24.1552.01A	TARGET-10-PASYCN-09A
GSM1024536	GTEX-17F98-0326-SM-7DHLH	TCGA.24.1553.01A	TARGET-10-PARSET-09A
GSM1024537	GTEX-17F98-1126-SM-79OJS	TCGA.24.1557.01A	TARGET-10-PASTDU-09A
GSM1024538	GTEX-17F9E-1326-SM-7DHL4	TCGA.24.1558.01A	TARGET-10-PATBNT-09A
GSM1024539	GTEX-17F9Y-0326-SM-7IGLS	TCGA.24.1560.01A	TARGET-10-PATCKV-09A
GSM1024540	GTEX-17F9Y-0726-SM-7LT9G	TCGA.24.1562.01A	TARGET-10-PASWFN-09A
GSM1024541	GTEX-17GQL-0826-SM-731AM	TCGA.24.1563.01A	TARGET-10-PASPBU-09A
GSM1024542	GTEX-17HG3-2326-SM-79OKH	TCGA.24.1565.01A	TARGET-10-PASIZE-09B
GSM1024543	GTEX-17HGU-0326-SM-7DUER	TCGA.24.1567.01A	TARGET-10-PARXLS-09A
GSM1024544	GTEX-17HGU-1726-SM-79OKM	TCGA.24.1603.01A	TARGET-10-PARJXW-09A
GSM1024545	GTEX-17HHE-1526-SM-793AS	TCGA.24.1604.01A	TARGET-10-PARNJB-09A
GSM1024546	GTEX-17HHE-1926-SM-7EPGW	TCGA.24.1616.01A	TARGET-10-PATZFF-09A
GSM1024547	GTEX-17HHY-0226-SM-793BQ	TCGA.24.1842.01A	TARGET-10-PASTSR-09B
GSM1024548	GTEX-17HHY-1026-SM-7LG5E	TCGA.24.1843.01A	TARGET-10-PARMMV-09A
GSM1024549	GTEX-17HII-0326-SM-7LG4X	TCGA.24.1844.01A	TARGET-10-PARAYM-09A
GSM1024550	GTEX-17HII-0826-SM-7DUFH	TCGA.24.1845.01A	TARGET-10-PATGBY-09A
GSM1024551	GTEX-17JCI-1626-SM-7EPGZ	TCGA.24.1846.01A	TARGET-10-PAPBFN-09A
GSM1024552	GTEX-17KNJ-0426-SM-718AK	TCGA.24.1847.01A	TARGET-10-PANKGK-09A
GSM1024553	GTEX-17KNJ-2226-SM-7LG6W	TCGA.24.1850.01A	TARGET-10-PARVEI-09A
GSM1024554	GTEX-17MF6-0226-SM-7LG4G	TCGA.24.1923.01A	TARGET-10-PARTJL-09A
GSM1024555	GTEX-17MF6-1326-SM-79ONE	TCGA.24.1924.01A	TARGET-10-PASJMK-09A
GSM1024556	GTEX-17MFQ-1126-SM-7LT9O	TCGA.24.1928.01A	TARGET-10-PARPHB-09A
GSM1024557	GTEX-17MFQ-1826-SM-7DHLS	TCGA.24.1930.01A	TARGET-10-PATDGZ-09A
GSM1024558	GTEX-183FY-0326-SM-793BY	TCGA.24.2020.01A	TARGET-10-PAPGYC-09A
GSM1024559	GTEX-183FY-1226-SM-7DHLK	TCGA.24.2023.01A	TARGET-10-PAUCDC-09A
GSM1024560	GTEX-183WM-0226-SM-7LT8T	TCGA.24.2024.01A	TARGET-10-PASLBB-09A
GSM817258	GTEX-18465-0226-SM-7LG5M	TCGA.24.2026.01A	TARGET-10-PASJLN-09A
GSM817304	GTEX-18465-1826-SM-731BB	TCGA.24.2027.01A	TARGET-10-PATXSK-09A
GSM818670	GTEX-18A66-0326-SM-718BE	TCGA.24.2033.01A	TARGET-10-PANSXG-09A
GSM818671	GTEX-18A66-1926-SM-7LTAG	TCGA.24.2035.01A	TARGET-10-PASWXB-09A
GSM818672	GTEX-18A67-0226-SM-7LG67	TCGA.24.2036.01A	TARGET-10-PARPET-09A
GSM818673	GTEX-18A67-1326-SM-7LT8V	TCGA.24.2038.01A	TARGET-10-PATGYH-09A
GSM818674	GTEX-18A6Q-0226-SM-718AS	TCGA.24.2254.01A	TARGET-10-PASINX-09A
GSM818675	GTEX-18A6Q-1026-SM-7LT9S	TCGA.24.2261.01A	TARGET-10-PATBDK-09A
GSM818676	GTEX-18A7A-0326-SM-731AT	TCGA.24.2262.01A	TARGET-10-PANJWJ-09A
GSM818677	GTEX-18A7A-0926-SM-7LT8H	TCGA.24.2267.01A	TARGET-10-PARHES-09A
GSM818678	GTEX-18A7B-1226-SM-718AU	TCGA.24.2271.01A	TARGET-10-PASZIY-09A
GSM818679	GTEX-18D9A-0726-SM-7LTA7	TCGA.24.2280.01A	TARGET-10-PASKSY-09A
GSM818680	GTEX-18D9A-2026-SM-718BL	TCGA.24.2281.01A	TARGET-10-PASKIC-09A
GSM818681	GTEX-18D9B-1726-SM-7LTAP	TCGA.24.2288.01A	TARGET-10-PANRWG-09A
GSM818682	GTEX-18D9U-0426-SM-731AN	TCGA.24.2289.01A	TARGET-10-PARSNX-09A
GSM818683	GTEX-18D9U-0726-SM-7LG5J	TCGA.24.2290.01A	TARGET-10-PARFIH-09A
GSM818684	GTEX-18QFQ-1326-SM-731CF	TCGA.24.2293.01A	TARGET-10-PANYZE-09A
GSM818685	GTEX-1A32A-0226-SM-718B2	TCGA.24.2297.01A	TARGET-10-PASXMF-09A
GSM818813	GTEX-1A32A-0926-SM-718AB	TCGA.24.2298.01A	TARGET-10-PARWLP-09A
GSM818814	GTEX-1A3MV-0626-SM-731CH	TCGA.25.1312.01A	TARGET-10-PATGWP-09A
GSM818815	GTEX-1A3MV-2126-SM-718BV	TCGA.25.1313.01A	TARGET-10-PATWJU-09A
GSM818816	GTEX-1A3MW-0226-SM-7939O	TCGA.25.1315.01A	TARGET-10-PATMXN-09A
GSM818817	GTEX-1A3MX-0226-SM-731C4	TCGA.25.1316.01A	TARGET-10-PARZYX-09B
GSM818818	GTEX-1A3MX-0826-SM-72D64	TCGA.25.1317.01A	TARGET-10-PASSZA-09A
GSM818819	GTEX-1A8G6-2026-SM-73KYC	TCGA.25.1318.01A	TARGET-10-PATLHS-09A
GSM818824	GTEX-1A8G7-0226-SM-731AS	TCGA.25.1319.01A	TARGET-10-PATKGP-09A
GSM818825	GTEX-1A8G7-1226-SM-73KYP	TCGA.25.1320.01A	TARGET-10-PASGFH-09A
GSM482075	GTEX-1AMEY-0526-SM-72D62	TCGA.25.1321.01A	TARGET-10-PASTHE-09A
GSM482076	GTEX-1AMEY-1426-SM-7939I	TCGA.25.1322.01A	TARGET-10-PATJBC-09A
GSM482077	GTEX-1AMFI-1026-SM-73KYM	TCGA.25.1323.01A	TARGET-10-PASXSI-09A
GSM482078	GTEX-1AMFI-2126-SM-731BT	TCGA.25.1326.01A	TARGET-10-PATDBU-09A
GSM482079	GTEX-1AX8Z-1626-SM-73KWD	TCGA.25.1328.01A	TARGET-10-PATGKE-09A
GSM482080	GTEX-1AX9I-1726-SM-731BX	TCGA.25.1329.01A	TARGET-10-PATWHB-09A
GSM482081	GTEX-1AX9J-0326-SM-73KXY	TCGA.25.1623.01A	TARGET-10-PATHRF-09A
GSM482082	GTEX-1AX9J-2226-SM-731CW	TCGA.25.1626.01A	TARGET-10-PAPDKJ-09A
GSM482083	GTEX-1AX9K-0926-SM-7939G	TCGA.25.1627.01A	TARGET-10-PATWNL-09A
GSM482084	GTEX-1AX9K-2426-SM-73KZ4	TCGA.25.1628.01A	TARGET-10-PATEVE-09B
GSM482085	GTEX-1AYCT-1126-SM-79OO8	TCGA.25.1630.01A	TARGET-10-PATNIA-09A
GSM482086	GTEX-1AYD5-0126-SM-7DUG5	TCGA.25.1631.01A	TARGET-10-PARFLV-09A
GSM482087	GTEX-1AYD5-2326-SM-73KXF	TCGA.25.1632.01A	TARGET-10-PATGVX-09A
GSM482088	GTEX-1B8KE-0826-SM-72D6S	TCGA.25.1633.01A	TARGET-10-PARWMF-09A
GSM482089	GTEX-1B8KE-2526-SM-73KYQ	TCGA.25.1634.01A	TARGET-10-PANPJI-09A
GSM482090	GTEX-1B8KZ-1026-SM-73KYN	TCGA.25.1635.01A	TARGET-10-PARFXJ-09A
GSM482091	GTEX-1B8KZ-1926-SM-7DUG8	TCGA.25.1870.01A	TARGET-10-PANSIA-09A
GSM482092	GTEX-1B8SF-0526-SM-7939F	TCGA.25.1877.01A	TARGET-10-PARLJA-09A
GSM482093	GTEX-1B8SF-1726-SM-73KZ5	TCGA.25.2042.01A	TARGET-10-PAPSPN-09A
GSM482094	GTEX-1B8SG-0226-SM-7939Q	TCGA.25.2391.01A	TARGET-10-PATAXS-09A
GSM482095	GTEX-1B8SG-1426-SM-7EWEM	TCGA.25.2392.01A	TARGET-10-PATCJJ-09B
GSM482096	GTEX-1B932-1726-SM-793A5	TCGA.25.2393.01A	TARGET-10-PASILW-09A
GSM482097	GTEX-1B933-0526-SM-7EPHM	TCGA.25.2396.01A	TARGET-10-PAUAZV-09A
GSM482098	GTEX-1B933-1326-SM-7939U	TCGA.25.2398.01A	TARGET-10-PATPGE-09A
GSM807203	GTEX-1B97I-0526-SM-73KXE	TCGA.25.2399.01A	TARGET-10-PARNEH-09A
GSM807204	GTEX-1B97I-1726-SM-7939V	TCGA.25.2400.01A	TARGET-10-PATFJD-09A
GSM807205	GTEX-1B996-1226-SM-73KWZ	TCGA.25.2401.01A	TARGET-10-PASKGG-09A
GSM807206	GTEX-1BAJH-0426-SM-73KWY	TCGA.25.2404.01A	TARGET-10-PAPJHR-09A
GSM807207	GTEX-1BAJH-2126-SM-7EWFB	TCGA.25.2409.01A	TARGET-10-PATGZA-09A
GSM807208	GTEX-1C2JI-0826-SM-7EPHB	TCGA.26.1442.01A	TARGET-10-PARARJ-09A
GSM807209	GTEX-1C2JI-2226-SM-7IGPJ	TCGA.26.5132.01A	TARGET-10-PANSUL-09A
GSM807210	GTEX-1C475-1926-SM-7DUFV	TCGA.26.5133.01A	TARGET-10-PASSPP-09A
GSM807211	GTEX-1C4CL-0426-SM-7939N	TCGA.26.5134.01A	TARGET-10-PASTPT-09A
GSM807212	GTEX-1C64O-0226-SM-73KXB	TCGA.26.5135.01A	TARGET-10-PAPJXI-09A
GSM807213	GTEX-1C64O-1526-SM-7EWES	TCGA.26.5136.01B	TARGET-10-PATBDJ-09A
GSM807214	GTEX-1C6VQ-1526-SM-73KU9	TCGA.26.5139.01A	TARGET-10-PARLAF-09A
GSM1348933	GTEX-1C6VR-1126-SM-7EPHD	TCGA.27.1830.01A	TARGET-10-PATWYZ-09A
GSM1348934	GTEX-1C6VS-0426-SM-79OJV	TCGA.27.1831.01A	TARGET-10-PARXVS-09A
GSM1348935	GTEX-1C6VS-1826-SM-73KXN	TCGA.27.1832.01A	TARGET-10-PARXMC-09A
GSM1348936	GTEX-1C6WA-0226-SM-7IGPO	TCGA.27.1834.01A	TARGET-10-PARSJG-09A
GSM1348938	GTEX-1CAMR-0326-SM-793AH	TCGA.27.1835.01A	TARGET-10-PANATY-09B
GSM1348939	GTEX-1CAV2-0226-SM-7IGPQ	TCGA.27.1837.01A	TARGET-10-PARNXJ-09A
GSM1348940	GTEX-1CB4E-0826-SM-793CS	TCGA.27.2519.01A	TARGET-10-PATEAK-09A
GSM1348941	GTEX-1CB4F-1126-SM-79OLG	TCGA.27.2521.01A	TARGET-10-PAPEWB-09A
GSM1348942	GTEX-1CB4G-2126-SM-7IGQ8	TCGA.27.2523.01A	TARGET-10-PATPDA-09A
GSM1348943	GTEX-1CB4I-0426-SM-7IGPR	TCGA.27.2524.01A	TARGET-10-PASVIN-09A
GSM1348944	GTEX-1E1VI-0226-SM-793CZ	TCGA.27.2526.01A	TARGET-10-PASNTZ-09A
GSM1348945	GTEX-1EH9U-1326-SM-79OM3	TCGA.27.2528.01A	TARGET-10-PATZYC-09A
GSM1348946	GTEX-1EN7A-1626-SM-79OLV	TCGA.28.1747.01C	TARGET-10-PASSSR-09A
GSM1348947	GTEX-1EU9M-1126-SM-793DE	TCGA.28.1753.01A	TARGET-10-PATKYI-09A
GSM1348949	GTEX-1EWIQ-0226-SM-793D3	TCGA.28.2499.01A	TARGET-10-PATAAH-09B
GSM1348950	GTEX-1EWIQ-2526-SM-7EPIJ	TCGA.28.2509.01A	TARGET-10-PAPMVB-09A
GSM1348951	GTEX-N7MS-0326-SM-4E3K2	TCGA.28.2510.01A	TARGET-10-PARJLA-09B
GSM1348952	GTEX-NFK9-0326-SM-3MJGV	TCGA.28.2513.01A	TARGET-10-PANTSM-09A
GSM1348953	GTEX-NL3G-0226-SM-4RGLU	TCGA.28.2514.01A	TARGET-10-PANEUH-09A
GSM1060726	GTEX-NPJ8-0226-SM-48TBN	TCGA.28.5204.01A	TARGET-10-PARUAT-09B
GSM1060727	GTEX-O5YT-0226-SM-32PK5	TCGA.28.5207.01A	TARGET-10-PARJNX-09A
GSM1060728	GTEX-O5YV-0226-SM-48TBY	TCGA.28.5208.01A	TARGET-10-PAPRFE-09A
GSM1060729	GTEX-OHPK-0226-SM-3MJH6	TCGA.28.5209.01A	TARGET-10-PARVWD-09A
GSM1060730	GTEX-OHPM-0226-SM-3LK61	TCGA.28.5213.01A	TARGET-10-PASFHR-09A
GSM1060731	GTEX-OHPN-0226-SM-48TBV	TCGA.28.5215.01A	TARGET-10-PARKLK-09A
GSM1060732	GTEX-OIZH-0226-SM-2YUMH	TCGA.28.5216.01A	TARGET-10-PATCDZ-09A
GSM1060735	GTEX-OIZI-0226-SM-2XCEE	TCGA.28.5218.01A	TARGET-10-PARPYJ-09A
GSM1060736	GTEX-OOBJ-0226-SM-2YUMM	TCGA.28.5220.01A	TARGET-10-PASSHC-09A
GSM1060737	GTEX-OOBK-0226-SM-2YUMF	TCGA.29.1688.01A	TARGET-10-PARACA-09A
GSM1060738	GTEX-OXRK-0326-SM-3NB3R	TCGA.29.1690.01A	TARGET-10-PATJLT-09A
GSM1060739	GTEX-OXRL-0226-SM-3NB18	TCGA.29.1691.01A	TARGET-10-PASUIN-09A
GSM1060740	GTEX-OXRN-0226-SM-2I5EJ	TCGA.29.1693.01A	TARGET-10-PAPBZK-09A
GSM1060741	GTEX-OXRO-0226-SM-3LK6F	TCGA.29.1694.01A	TARGET-10-PANWEZ-09B
GSM1060742	GTEX-OXRP-0226-SM-3NB14	TCGA.29.1695.01A	TARGET-10-PASIIY-09A
GSM1060743	GTEX-P44H-0326-SM-2XCES	TCGA.29.1696.01A	TARGET-10-PATEIT-09A
GSM1060744	GTEX-P4PP-0226-SM-5S2VR	TCGA.29.1697.01A	TARGET-10-PATYMP-09A
GSM1060745	GTEX-P4PQ-0226-SM-2S1NK	TCGA.29.1701.01A	TARGET-10-PASXZH-09B
GSM1060746	GTEX-P4QS-0226-SM-3NB1U	TCGA.29.1703.01A	TARGET-10-PATCTI-09A
GSM1060747	GTEX-P4QT-0226-SM-3LK68	TCGA.29.1705.01A	TARGET-10-PATRXL-09A
GSM1060749	GTEX-P78B-0226-SM-3NB1Z	TCGA.29.1710.01A	TARGET-10-PASYIS-09A
GSM1060751	GTEX-PLZ4-0226-SM-5SI7M	TCGA.29.1711.01A	TARGET-10-PATEYS-09A
GSM1060752	GTEX-PLZ5-1826-SM-3NB22	TCGA.29.1761.01A	TARGET-10-PAPJIB-09A
GSM1060754	GTEX-PLZ6-1326-SM-3NB24	TCGA.29.1762.01A	TARGET-10-PARPNM-09A
GSM1060760	GTEX-POMQ-2326-SM-5S2VS	TCGA.29.1763.01A	TARGET-10-PASHDV-09A
GSM1060761	GTEX-POYW-0726-SM-2XCEO	TCGA.29.1766.01A	TARGET-10-PASYAJ-09A
GSM1060763	GTEX-PSDG-0326-SM-48TCP	TCGA.29.1768.01A	TARGET-10-PAUCDY-09A
GSM1060765	GTEX-PWCY-1926-SM-3NB25	TCGA.29.1769.01A	TARGET-10-PASHNK-09A
GSM1060766	GTEX-PWN1-0226-SM-5SI7O	TCGA.29.1770.01A	TARGET-10-PATITB-09A
GSM1060767	GTEX-PX3G-0226-SM-3NB2C	TCGA.29.1774.01A	TARGET-10-PAPDUF-09A
GSM1060768	GTEX-Q2AG-0226-SM-2S1P4	TCGA.29.1776.01A	TARGET-10-PAPKNJ-09B
GSM1060769	GTEX-Q2AH-1726-SM-3NB2B	TCGA.29.1777.01A	TARGET-10-PAPEFH-09A
GSM1060770	GTEX-Q2AI-1426-SM-2S1P5	TCGA.29.1778.01A	TARGET-10-PARNSP-09A
GSM1060771	GTEX-Q734-1826-SM-2I3EL	TCGA.29.1781.01A	TARGET-10-PASILP-09B
GSM1060772	GTEX-QCQG-1826-SM-2S1P2	TCGA.29.1783.01A	TARGET-10-PATMTV-09A
GSM1060773	GTEX-QDT8-0226-SM-32PL4	TCGA.29.1784.01A	TARGET-10-PAPRCS-09A
GSM1060774	GTEX-QDVJ-1826-SM-2S1P3	TCGA.29.1785.01A	TARGET-10-PAPECF-09A
GSM1060775	GTEX-QEG4-0326-SM-5S2UQ	TCGA.29.2414.01A	TARGET-10-PAPGFP-09A
GSM1060776	GTEX-QEG5-0326-SM-2S1PB	TCGA.29.2425.01A	TARGET-10-PARJSR-09A
GSM1060777	GTEX-QEL4-0326-SM-3GAE5	TCGA.29.2427.01A	TARGET-10-PASNJI-09B
GSM1060778	GTEX-QESD-1526-SM-2S1QT	TCGA.29.2428.01A	TARGET-10-PARUFL-09B
GSM1060779	GTEX-QLQ7-1526-SM-2S1QA	TCGA.29.A5NZ.01A	TARGET-10-PATGXS-09A
GSM1060780	GTEX-QLQW-1226-SM-2S1Q9	TCGA.2A.A8VL.01A	TARGET-10-PASUBW-09A
GSM1060781	GTEX-QMRM-1726-SM-2S1QG	TCGA.2A.A8VO.01A	TARGET-10-PARWID-09A
GSM1060782	GTEX-QV31-1326-SM-2S1QE	TCGA.2A.A8VT.01A	TARGET-10-PARIYD-09A
GSM1060783	GTEX-QV44-1825-SM-447CF	TCGA.2A.A8VV.01A	TARGET-10-PAPBSY-09A
GSM1060784	GTEX-R53T-1626-SM-3GAEW	TCGA.2A.A8VX.01A	TARGET-10-PANRYM-09A
GSM1060785	GTEX-R55C-1626-SM-48FEG	TCGA.2A.A8W1.01A	TARGET-10-PATEMI-09A
GSM1060786	GTEX-R55D-0326-SM-48FES	TCGA.2A.A8W3.01A	TARGET-10-PATRHL-09A
GSM1060787	GTEX-R55G-2426-SM-2TC5I	TCGA.2A.AAYF.01A	TARGET-10-PARTBP-09A
GSM1060788	GTEX-REY6-0326-SM-2TF5A	TCGA.2A.AAYO.01A	TARGET-10-PATGMP-09A
GSM1060789	GTEX-RM2N-1726-SM-2TF55	TCGA.2A.AAYU.01A	TARGET-10-PASRCV-09A
GSM1060790	GTEX-RTLS-0226-SM-2TF5E	TCGA.2E.A9G8.01A	TARGET-10-PANKMB-09A
GSM342319	GTEX-RU72-1026-SM-46MUG	TCGA.2F.A9KO.01A	TARGET-10-PATSIY-09A
GSM342320	GTEX-RWSA-0226-SM-2XCBA	TCGA.2F.A9KP.01A	TARGET-10-PATCDM-09A
GSM342321	GTEX-S32W-2226-SM-2XCAY	TCGA.2F.A9KQ.01A	TARGET-10-PATENL-09A
GSM342322	GTEX-S33H-1126-SM-2XCB6	TCGA.2F.A9KR.01A	TARGET-10-PATWIJ-09A
GSM342323	GTEX-S7SE-0226-SM-2XCD4	TCGA.2F.A9KT.01A	TARGET-10-PAPLUG-09A
GSM342324	GTEX-S95S-1326-SM-2XCDK	TCGA.2F.A9KW.01A	TARGET-10-PATLGU-09A
GSM342325	GTEX-SIU8-0226-SM-2XCDS	TCGA.2G.AAEW.01A	TARGET-10-PATDMN-09A
GSM342326	GTEX-SJXC-0226-SM-2XCDU	TCGA.2G.AAEX.01A	TARGET-10-PARFDL-09A
GSM342327	GTEX-SN8G-0226-SM-4DM6B	TCGA.2G.AAF1.01A	TARGET-10-PARBGL-09B
GSM342328	GTEX-SNMC-1326-SM-2XCFK	TCGA.2G.AAF4.01A	TARGET-10-PASXUC-09A
GSM342329	GTEX-SNOS-1426-SM-32PLY	TCGA.2G.AAF6.01A	TARGET-10-PASUSV-09A
GSM342330	GTEX-SSA3-0226-SM-32QPN	TCGA.2G.AAF8.01A	TARGET-10-PATBTX-09A
GSM342331	GTEX-T2IS-0226-SM-32QPH	TCGA.2G.AAFE.01A	TARGET-10-PAMXHJ-09A
GSM342332	GTEX-T5JC-0526-SM-32PM7	TCGA.2G.AAFG.01A	TARGET-10-PATNAM-09A
GSM342333	GTEX-T5JW-1726-SM-3GADN	TCGA.2G.AAFH.01A	TARGET-10-PASDYM-09B
GSM342334	GTEX-T6MN-0226-SM-32PMD	TCGA.2G.AAFI.01A	TARGET-10-PARWDM-09B
GSM342335	GTEX-T6MO-1726-SM-33HB8	TCGA.2G.AAFJ.01A	TARGET-10-PATHFE-09A
GSM342336	GTEX-T8EM-1126-SM-3DB7D	TCGA.2G.AAFL.01A	TARGET-10-PASMHF-09A
GSM342337	GTEX-TKQ1-1126-SM-4GIAZ	TCGA.2G.AAFM.01A	TARGET-10-PASWSR-09A
GSM342338	GTEX-TML8-2026-SM-32QOP	TCGA.2G.AAFN.01A	TARGET-10-PAUBTC-09A
GSM342339	GTEX-TMZS-0226-SM-3DB9N	TCGA.2G.AAFO.01A	TARGET-10-PARJPL-09A
GSM342340	GTEX-TSE9-0226-SM-3DB84	TCGA.2G.AAFV.01A	TARGET-10-PANWVW-09A
GSM342341	GTEX-U3ZN-2626-SM-3DB7T	TCGA.2G.AAFY.01A	TARGET-10-PATXNK-09A
GSM342342	GTEX-U412-0526-SM-3DB9I	TCGA.2G.AAFZ.01A	TARGET-10-PATRUN-09A
GSM342343	GTEX-U4B1-1726-SM-3DB9F	TCGA.2G.AAG0.01A	TARGET-10-PARVMR-09A
GSM342344	GTEX-U8XE-0426-SM-3DB91	TCGA.2G.AAG3.01A	TARGET-10-PAPTLM-09A
GSM342345	GTEX-U8XE-1926-SM-3DB98	TCGA.2G.AAG5.01A	TARGET-10-PAPZST-09A
GSM342346	GTEX-UJHI-1626-SM-3DB9A	TCGA.2G.AAG6.01A	TARGET-10-PASEVJ-09B
GSM342347	GTEX-UPK5-1826-SM-3GAEB	TCGA.2G.AAG7.01A	TARGET-10-PASMIC-09A
GSM342348	GTEX-UTHO-0426-SM-5SI7N	TCGA.2G.AAG8.01A	TARGET-10-PATFWF-09A
GSM342349	GTEX-UTHO-1826-SM-3GAFE	TCGA.2G.AAG9.01A	TARGET-10-PANJPG-09A
GSM342350	GTEX-VJYA-1326-SM-3GIJC	TCGA.2G.AAGA.01A	TARGET-10-PATSLH-09A
GSM342351	GTEX-VUSG-1426-SM-3GIJN	TCGA.2G.AAGC.01A	TARGET-10-PARMKK-09A
GSM342352	GTEX-VUSG-2426-SM-4KKZG	TCGA.2G.AAGE.01A	TARGET-10-PASUGC-09A
GSM342353	GTEX-W5WG-2526-SM-4SOJ2	TCGA.2G.AAGF.01A	TARGET-10-PATFJP-09A
GSM342354	GTEX-W5X1-1426-SM-3GIKH	TCGA.2G.AAGG.01A	TARGET-10-PARNMV-09A
GSM342355	GTEX-W5X1-2626-SM-4LMI8	TCGA.2G.AAGI.01A	TARGET-10-PATJZK-09A
GSM342356	GTEX-WEY5-1326-SM-3GILS	TCGA.2G.AAGJ.01A	TARGET-10-PASKCL-09B
GSM342357	GTEX-WEY5-1926-SM-3GIL8	TCGA.2G.AAGK.01A	TARGET-10-PAPAGK-09A
GSM342358	GTEX-WFG8-2326-SM-5S2UE	TCGA.2G.AAGM.01A	TARGET-10-PATDLG-09A
GSM342359	GTEX-WFJO-1026-SM-3GIKL	TCGA.2G.AAGN.01A	TARGET-10-PATCNI-09A
GSM342360	GTEX-WFJO-1926-SM-3GILA	TCGA.2G.AAGO.01A	TARGET-10-PATSIL-09A
GSM342361	GTEX-WFON-1226-SM-3TW8F	TCGA.2G.AAGP.01A	TARGET-10-PAPCUR-09A
GSM342362	GTEX-WFON-2226-SM-3TW8W	TCGA.2G.AAGS.01A	TARGET-10-PASKXN-09A
GSM342363	GTEX-WH7G-1126-SM-3NMBK	TCGA.2G.AAGT.01A	TARGET-10-PARHBT-09A
GSM342364	GTEX-WH7G-2226-SM-3NMBN	TCGA.2G.AAGV.01A	TARGET-10-PAUBCB-09A
GSM342365	GTEX-WHPG-0626-SM-3NMBD	TCGA.2G.AAGW.01A	TARGET-10-PAUAYB-09A
GSM342366	GTEX-WHPG-2126-SM-4M1ZM	TCGA.2G.AAGX.01A	TARGET-10-PATRNA-09A
GSM342367	GTEX-WHWD-0826-SM-3LK6R	TCGA.2G.AAGZ.01A	TARGET-10-PASWZJ-09A
GSM342368	GTEX-WI4N-1126-SM-3LK7Q	TCGA.2G.AAGY.01A	TARGET-10-PATZVD-09A
GSM342369	GTEX-WK11-2426-SM-3NMAA	TCGA.2G.AAH0.01A	TARGET-10-PASPPN-09A
GSM342370	GTEX-WL46-0326-SM-3LK6Y	TCGA.2G.AAH2.01A	TARGET-10-PAPHJF-09A
GSM342371	GTEX-WL46-2026-SM-3LK7U	TCGA.2G.AAH3.01A	TARGET-10-PASXUU-09A
GSM342372	GTEX-WOFM-0726-SM-3MJF8	TCGA.2G.AAH4.01A	TARGET-10-PATLNS-09A
GSM342373	GTEX-WRHK-0826-SM-3MJFG	TCGA.2G.AAH8.01A	TARGET-10-PASHXL-09A
GSM342374	GTEX-WVJS-0226-SM-4MVOU	TCGA.2G.AAHA.01A	TARGET-10-PARBRK-09A
GSM342375	GTEX-WVLH-0226-SM-3MJG6	TCGA.2G.AAHC.01A	TARGET-10-PATYCH-09A
GSM342376	GTEX-WWTW-1326-SM-4MVNT	TCGA.2G.AAHG.01A	TARGET-10-PARSLL-09B
GSM342377	GTEX-WXYG-0926-SM-3NB2O	TCGA.2G.AAHL.01A	TARGET-10-PATFVG-09A
GSM342378	GTEX-WY7C-0926-SM-3NB34	TCGA.2G.AAHN.01A	TARGET-10-PAUAFN-09A
GSM342379	GTEX-WY7C-2426-SM-3NB2V	TCGA.2G.AAHP.01A	TARGET-10-PARWRJ-09B
GSM342380	GTEX-WYBS-1026-SM-4ONCY	TCGA.2G.AAHT.01A	TARGET-10-PASSRP-09A
GSM342381	GTEX-WYJK-1426-SM-3NM8V	TCGA.2G.AAKD.01A	TARGET-10-PASXFY-09B
GSM342382	GTEX-WYVS-0626-SM-4SOJY	TCGA.2G.AAKG.01A	TARGET-10-PATKWU-09A
GSM342383	GTEX-X15G-2326-SM-4PQZS	TCGA.2G.AAKH.01A	TARGET-10-PATEFF-09A
GSM342384	GTEX-X261-0226-SM-3NMD2	TCGA.2G.AAKL.01A	TARGET-10-PAPBCI-09A
GSM342385	GTEX-X3Y1-0926-SM-3P5YT	TCGA.2G.AAKM.01A	TARGET-10-PASTYT-09B
GSM342386	GTEX-X4EO-0426-SM-4QASA	TCGA.2G.AAKO.01A	TARGET-10-PANDBX-09B
GSM342387	GTEX-X4LF-1726-SM-3NMBZ	TCGA.2G.AAL5.01A	TARGET-10-PANZPJ-09A
GSM342388	GTEX-X4XY-0326-SM-46MVZ	TCGA.2G.AAL7.01A	TARGET-10-PASUWG-03B
GSM342389	GTEX-X585-2526-SM-4QAS1	TCGA.2G.AALF.01A	TARGET-10-PANXDB-03A
GSM342390	GTEX-X5EB-2426-SM-4E3HX	TCGA.2G.AALG.01A	TARGET-10-PARMXF-03A
GSM342391	GTEX-X62O-0226-SM-4E3JB	TCGA.2G.AALN.01A	TARGET-10-PARFWD-03B
GSM342392	GTEX-X638-0226-SM-47JZ9	TCGA.2G.AALO.01A	TARGET-10-PASDYK-03A
GSM342393	GTEX-X88G-0226-SM-4GIE4	TCGA.2G.AALP.01A	TARGET-10-PATPWF-03A
GSM342394	GTEX-X8HC-0226-SM-4E3K1	TCGA.2G.AALQ.01A	TARGET-10-PASKRN-03A
GSM342395	GTEX-X8HC-2326-SM-4QAS4	TCGA.2G.AALR.01A	TARGET-10-PAPHPX-03B
GSM342396	GTEX-XAJ8-0226-SM-4GIB2	TCGA.2G.AALS.01A	TARGET-10-PATLPN-03A
GSM342397	GTEX-XAJ8-0926-SM-47JXZ	TCGA.2G.AALT.01A	TARGET-10-PASRWZ-03B
GSM342398	GTEX-XBEC-0326-SM-4AT4M	TCGA.2G.AALW.01A	TARGET-10-PAPHEK-03A
GSM342399	GTEX-XBEC-1826-SM-4QASN	TCGA.2G.AALX.01A	TARGET-10-PASKHT-03A
GSM342400	GTEX-XBED-1326-SM-4AT4F	TCGA.2G.AALZ.01A	TARGET-10-PARXMV-03A
GSM342401	GTEX-XBED-2326-SM-47JYR	TCGA.2G.AALY.01A	TARGET-10-PARUBK-03A
GSM342402	GTEX-XBEW-0726-SM-4QARX	TCGA.2G.AAM2.01A	TARGET-10-PARUYU-03B
GSM342403	GTEX-XBEW-1726-SM-4RGMA	TCGA.2G.AAM3.01A	TARGET-10-PARIAD-03A
GSM342404	GTEX-XGQ4-1026-SM-4AT4L	TCGA.2G.AAM4.01A	TARGET-10-PANKRG-03A
GSM342405	GTEX-XGQ4-2226-SM-4AT4Y	TCGA.2H.A9GF.01A	TARGET-10-PARYGI-03A
GSM342406	GTEX-XK95-0426-SM-4AT4R	TCGA.2H.A9GG.01A	TARGET-10-PARDWE-03A
GSM342407	GTEX-XLM4-0226-SM-4AT4N	TCGA.2H.A9GH.01A	TARGET-10-PATEHZ-03A
GSM342408	GTEX-XLM4-1026-SM-4AT51	TCGA.2H.A9GI.01A	TARGET-10-PATTEE-03A
GSM342409	GTEX-XMD2-0226-SM-4WWEE	TCGA.2H.A9GJ.01A	TARGET-10-PARXHT-03A
GSM342410	GTEX-XMK1-0926-SM-4B66X	TCGA.2H.A9GK.01A	TARGET-10-PARPZJ-03A
GSM342411	GTEX-XMK1-2226-SM-4B673	TCGA.2H.A9GL.01A	TARGET-10-PAPLDL-03A
GSM342412	GTEX-XOT4-0826-SM-4B66Y	TCGA.2H.A9GM.01A	TARGET-10-PARGML-03A
GSM342413	GTEX-XPVG-2726-SM-4B66W	TCGA.2H.A9GN.01A	TARGET-10-PASYWF-03A
GSM342414	GTEX-XQ3S-1626-SM-4WAYN	TCGA.2H.A9GO.01A	TARGET-10-PAKSWW-03A
GSM342415	GTEX-XQ3S-2426-SM-4WAYB	TCGA.2H.A9GQ.01A	TARGET-10-PASZJW-03A
GSM342416	GTEX-XQ8I-0526-SM-4BOPS	TCGA.2H.A9GR.01A	TARGET-10-PATELK-03B
GSM342417	GTEX-XQ8I-1426-SM-4BOPW	TCGA.2J.AAB1.01A	TARGET-10-PARNSH-03A
GSM342418	GTEX-XUW1-0526-SM-4BOP3	TCGA.2J.AAB4.01A	TARGET-10-PAPBES-03A
GSM342419	GTEX-XUYS-0226-SM-47JX1	TCGA.2J.AAB6.01A	TARGET-10-PARLEK-03A
GSM342420	GTEX-XUZC-1126-SM-4BOPZ	TCGA.2J.AAB8.01A	TARGET-10-PATZWA-03A
GSM342421	GTEX-XUZC-1826-SM-4BRVO	TCGA.2J.AAB9.01A	TARGET-10-PARWVN-03A
GSM342422	GTEX-XV7Q-1726-SM-4BRUU	TCGA.2J.AABA.01A	TARGET-10-PASFXA-03A
GSM342423	GTEX-XV7Q-2626-SM-4BRVA	TCGA.2J.AABE.01A	TARGET-10-PANIEU-03A
GSM342424	GTEX-XXEK-1426-SM-4BRW1	TCGA.2J.AABF.01A	TARGET-10-PAPMYD-03A
GSM342425	GTEX-XXEK-2426-SM-4BRUS	TCGA.2J.AABH.01A	TARGET-10-PATZYR-03A
GSM342426	GTEX-XYKS-1826-SM-4E3JV	TCGA.2J.AABI.01A	TARGET-10-PASIGB-03B
GSM342427	GTEX-XYKS-2726-SM-4E3IC	TCGA.2J.AABK.01A	TARGET-10-PANFNZ-03A
GSM342428	GTEX-Y111-0226-SM-4SOIW	TCGA.2J.AABO.01A	TARGET-10-PANSBK-03B
GSM342429	GTEX-Y111-0926-SM-4SOIU	TCGA.2J.AABP.01A	TARGET-10-PATSDS-03A
GSM342430	GTEX-Y114-1326-SM-4TT9A	TCGA.2J.AABR.01A	TARGET-10-PASSXJ-03A
GSM342431	GTEX-Y114-2326-SM-4TT7X	TCGA.2J.AABT.01A	TARGET-10-PATXKW-03A
GSM342432	GTEX-Y3I4-0726-SM-4TT7M	TCGA.2J.AABU.01A	TARGET-10-PASLCJ-03B
GSM342433	GTEX-Y3I4-2226-SM-4TT7O	TCGA.2J.AABV.01A	TARGET-10-PARSGC-03A
GSM342434	GTEX-Y3IK-2526-SM-4WWDM	TCGA.2K.A9WE.01A	TARGET-10-PATLMA-03A
GSM342435	GTEX-Y5LM-0826-SM-4VDSW	TCGA.2L.AAQA.01A	TARGET-10-PASYGM-03A
GSM342436	GTEX-Y5V5-0226-SM-5S2N8	TCGA.2L.AAQE.01A	TARGET-10-PASRSV-03B
GSM342437	GTEX-Y5V5-2426-SM-5IFJA	TCGA.2L.AAQI.01A	TARGET-10-PATVDA-03A
GSM342438	GTEX-Y5V6-0626-SM-4WWFY	TCGA.2L.AAQJ.01A	TARGET-10-PASTLM-03B
GSM342439	GTEX-Y5V6-2526-SM-5IFJV	TCGA.2L.AAQL.01A	TARGET-10-PAPNFY-03A
GSM342440	GTEX-Y8E4-0726-SM-4WWFN	TCGA.2L.AAQM.01A	TARGET-10-PANDWE-03A
GSM342441	GTEX-Y8E4-1226-SM-5IFIM	TCGA.2V.A95S.01A	TARGET-10-PARWXF-03B
GSM342442	GTEX-Y8E5-0226-SM-57WCM	TCGA.2W.A8YY.01A	TARGET-10-PATDRC-03A
GSM342443	GTEX-Y8LW-0926-SM-4VBQ8	TCGA.2X.A9D5.01A	TARGET-10-PAPGGT-03A
GSM342444	GTEX-Y8LW-1926-SM-4WWFZ	TCGA.2X.A9D6.01A	TARGET-10-PARNMF-03A
GSM342445	GTEX-Y9LG-1226-SM-4VBQA	TCGA.2Y.A9GS.01A	TARGET-10-PARMUC-03A
GSM342446	GTEX-Y9LG-2026-SM-62LFS	TCGA.2Y.A9GT.01A	TARGET-10-PASLMB-03B
GSM342447	GTEX-YB5E-2126-SM-5IFI7	TCGA.2Y.A9GU.01A	TARGET-10-PARCHB-03A
GSM342448	GTEX-YB5K-2226-SM-4WWG1	TCGA.2Y.A9GV.01A	TARGET-10-PASRYW-03B
GSM342449	GTEX-YEC3-0926-SM-5Q5AC	TCGA.2Y.A9GW.01A	TARGET-10-PANZXZ-03A
GSM342450	GTEX-YEC3-1226-SM-5IFI8	TCGA.2Y.A9GX.01A	TARGET-10-PARMKM-03A
GSM342451	GTEX-YEC4-0926-SM-5PNXY	TCGA.2Y.A9GZ.01A	TARGET-10-PAPGNC-03A
GSM342452	GTEX-YEC4-2426-SM-57WFO	TCGA.2Y.A9GY.01A	TARGET-10-PANCVR-03A
GSM342453	GTEX-YECK-0226-SM-4W215	TCGA.2Y.A9H0.01A	TARGET-10-PATIKN-03A
GSM342454	GTEX-YECK-1426-SM-5IFHE	TCGA.2Y.A9H1.01A	TARGET-10-PANUSN-03A
GSM342455	GTEX-YF7O-2426-SM-5IFJL	TCGA.2Y.A9H2.01A	TARGET-10-PANLGK-03B
GSM342456	GTEX-YFC4-0226-SM-57WD2	TCGA.2Y.A9H3.01A	TARGET-10-PAPIYG-03B
GSM342457	GTEX-YFCO-1126-SM-5S2N9	TCGA.2Y.A9H4.01A	TARGET-10-PANKDT-03A
GSM342458	GTEX-YFCO-2026-SM-4W21Q	TCGA.2Y.A9H5.01A	TARGET-10-PARCVM-03A
GSM342459	GTEX-YJ89-0226-SM-4TT3Y	TCGA.2Y.A9H6.01A	TARGET-10-PANGIF-03A
GSM342460	GTEX-YJ89-1926-SM-5IFJ6	TCGA.2Y.A9H7.01A	TARGET-20-SJAML016570-09A
GSM342461	GTEX-YJ8A-0526-SM-5IFHT	TCGA.2Y.A9H8.01A	TARGET-15-SJMPAL011912-09A
GSM342462	GTEX-YJ8O-2426-SM-5HL7S	TCGA.2Y.A9H9.01A	TARGET-15-PASZVW-09B
GSM342463	GTEX-Z93S-0226-SM-5HL7R	TCGA.2Y.A9HA.01A	TARGET-20-SJAML045738-09A
GSM342464	GTEX-Z93T-0226-SM-5HL5Z	TCGA.2Y.A9HB.01A	TARGET-20-SJAML045741-09A
GSM342465	GTEX-Z9EW-0826-SM-5HL9T	TCGA.2Z.A9J1.01A	TARGET-15-SJMPAL046471-09A
GSM342466	GTEX-Z9EW-1826-SM-5CVMA	TCGA.2Z.A9J2.01A	TARGET-15-SJMPAL043508-09B
GSM342467	GTEX-ZA64-0926-SM-5HL7H	TCGA.2Z.A9J3.01A	TARGET-20-SJAML045735-09A
GSM342468	GTEX-ZAB4-1426-SM-5CVN6	TCGA.2Z.A9J5.01A	TARGET-15-SJMPAL043514-09A
GSM342469	GTEX-ZAB5-1126-SM-5Q5AD	TCGA.2Z.A9J6.01A	TARGET-15-SJMPAL042792-09A
GSM342470	GTEX-ZAJG-0226-SM-5HL81	TCGA.2Z.A9J7.01A	TARGET-20-SJAML045740-09A
GSM342471	GTEX-ZAJG-1626-SM-5HL7I	TCGA.2Z.A9J8.01A	TARGET-15-SJMPAL043771-09B
GSM342472	GTEX-ZAK1-0226-SM-5CVMX	TCGA.2Z.A9J9.01A	TARGET-15-SJMPAL043770-09B
GSM342473	GTEX-ZC5H-0126-SM-4WAYL	TCGA.2Z.A9JD.01A	TARGET-15-SJMPAL046468-09A
GSM342474	GTEX-ZC5H-1626-SM-5HL7L	TCGA.2Z.A9JE.01A	TARGET-15-SJMPAL041118-09A
GSM342475	GTEX-ZDTS-0226-SM-5HL7Q	TCGA.2Z.A9JG.01A	TARGET-15-SJMPAL012422-09A
GSM342476	GTEX-ZDTS-1826-SM-5S2N6	TCGA.2Z.A9JI.01A	TARGET-15-SJMPAL043768-09B
GSM342477	GTEX-ZDTT-0526-SM-5HL4M	TCGA.2Z.A9JJ.01A	TARGET-20-SJAML003320-09A
GSM342478	GTEX-ZDTT-2626-SM-5S2OP	TCGA.2Z.A9JK.01A	TARGET-15-SJMPAL046470-09A
GSM342479	GTEX-ZDXO-2326-SM-5LU9W	TCGA.2Z.A9JL.01A	TARGET-15-SJMPAL040033-09A
GSM342480	GTEX-ZDXO-2426-SM-5S2NJ	TCGA.2Z.A9JM.01A	TARGET-15-SJMPAL040027-09A
GSM342481	GTEX-ZDYS-2126-SM-5S2OD	TCGA.2Z.A9JN.01A	TARGET-15-SJMPAL042943-09A
GSM342482	GTEX-ZDYS-2226-SM-5S2MI	TCGA.2Z.A9JO.01A	TARGET-15-SJMPAL012418-09A
GSM342483	GTEX-ZE7O-0226-SM-5S2N1	TCGA.2Z.A9JP.01A	TARGET-15-SJMPAL040031-09A
GSM342484	GTEX-ZE7O-1526-SM-5J1NH	TCGA.2Z.A9JQ.01A	TARGET-15-SJMPAL046472-09A
GSM342485	GTEX-ZE9C-1326-SM-5S2OW	TCGA.2Z.A9JR.01A	TARGET-15-SJMPAL043510-09A
GSM342486	GTEX-ZE9C-2826-SM-5S2MO	TCGA.2Z.A9JS.01A	TARGET-15-SJMPAL016447-09A
GSM342487	GTEX-ZEX8-1226-SM-5S2OK	TCGA.2Z.A9JT.01A	TARGET-15-SJMPAL012421-09B
GSM342488	GTEX-ZEX8-2326-SM-5S2MN	TCGA.30.1714.01A	TARGET-15-SJMPAL043511-09B
GSM342489	GTEX-ZF28-0226-SM-5S2OE	TCGA.30.1718.01A	TARGET-15-SJMPAL043767-09B
GSM342490	GTEX-ZF28-1426-SM-5S2OG	TCGA.30.1853.01A	TARGET-15-SJMPAL011913-09A
GSM342491	GTEX-ZF29-0826-SM-5S2NP	TCGA.30.1857.01A	TARGET-15-SJMPAL043775-09B
GSM342492	GTEX-ZF29-2226-SM-4WWB9	TCGA.30.1860.01A	TARGET-15-SJMPAL044953-09A
GSM342493	GTEX-ZF2S-1526-SM-5S2OO	TCGA.30.1861.01A	TARGET-15-SJMPAL040026-09A
GSM342494	GTEX-ZF3C-0226-SM-4WWB3	TCGA.30.1862.01A	TARGET-15-SJMPAL044948-09A
GSM342495	GTEX-ZF3C-1026-SM-5S2OC	TCGA.30.1866.01A	TARGET-20-SJAML007112-09A
GSM342496	GTEX-ZG7Y-1626-SM-5S2NO	TCGA.30.1891.01A	TARGET-15-PAVFTF-09B
GSM342497	GTEX-ZGAY-1326-SM-5S2NS	TCGA.30.1892.01A	TARGET-15-SJMPAL046469-09A
GSM342498	GTEX-ZLV1-0926-SM-5S2MR	TCGA.31.1944.01A	TARGET-20-SJAML045737-09A
GSM342499	GTEX-ZLV1-1826-SM-5FQU5	TCGA.31.1946.01A	TARGET-20-SJAML045739-09A
GSM342500	GTEX-ZLWG-0726-SM-5S2NG	TCGA.31.1950.01A	TARGET-15-SJMPAL016343-09A
GSM342501	GTEX-ZLWG-2226-SM-5DUWO	TCGA.31.1951.01A	TARGET-15-SJMPAL044950-09A
GSM342502	GTEX-ZP4G-1326-SM-5EGIW	TCGA.31.1953.01A	TARGET-20-SJAML040268-09A
GSM342503	GTEX-ZP4G-2326-SM-57WEM	TCGA.31.1956.01A	TARGET-15-SJMPAL017977-09A
GSM342504	GTEX-ZPCL-1026-SM-5GCOX	TCGA.31.1959.01A	TARGET-15-SJMPAL011915-09A
GSM342505	GTEX-ZPCL-2126-SM-57WFZ	TCGA.32.1970.01A	TARGET-15-SJMPAL046466-09A
GSM342506	GTEX-ZPIC-0726-SM-57WFM	TCGA.32.1980.01A	TARGET-15-SJMPAL042797-09A
GSM342507	GTEX-ZPIC-1826-SM-57WFE	TCGA.32.1982.01A	TARGET-15-SJMPAL040030-09A
GSM342508	GTEX-ZPU1-1226-SM-5HL71	TCGA.32.2615.01A	TARGET-15-SJMPAL017978-09A
GSM342509	GTEX-ZPU1-2426-SM-4WWFM	TCGA.32.2616.01A	TARGET-15-SJMPAL041122-09A
GSM342510	GTEX-ZQG8-1026-SM-51MR9	TCGA.32.2632.01A	TARGET-15-SJMPAL012425-09A
GSM342511	GTEX-ZQG8-1526-SM-5HL65	TCGA.32.2634.01A	TARGET-15-SJMPAL016344-09A
GSM342512	GTEX-ZQUD-0526-SM-57WG4	TCGA.32.2638.01A	TARGET-15-SJMPAL016340-09A
GSM342513	GTEX-ZT9W-1026-SM-57WG5	TCGA.32.4213.01A	TARGET-20-SJAML007113-09A
GSM342514	GTEX-ZT9X-0926-SM-5O9C4	TCGA.32.5222.01A	TARGET-15-SJMPAL046467-09A
GSM342515	GTEX-ZT9X-1926-SM-57WE7	TCGA.33.4532.01A	TARGET-15-SJMPAL017973-09A
GSM773284	GTEX-ZTPG-0226-SM-5O99I	TCGA.33.4533.01A	TARGET-15-SJMPAL043505-09B
GSM773286	GTEX-ZTPG-2326-SM-57WFL	TCGA.33.4538.01A	TARGET-20-SJAML045742-09A
GSM773287	GTEX-ZTSS-1026-SM-5985N	TCGA.33.4547.01A	TARGET-15-SJMPAL040034-09A
GSM773290	GTEX-ZTSS-2026-SM-5987K	TCGA.33.4566.01A	TARGET-15-SJMPAL016448-09A
GSM773291	GTEX-ZTX8-0726-SM-59HL9	TCGA.33.4582.01A	TARGET-15-SJMPAL012420-09A
GSM773295	GTEX-ZTX8-1526-SM-5N9GI	TCGA.33.4583.01A	TARGET-20-SJAML003322-09A
GSM773298	GTEX-ZUA1-0226-SM-5NQ9Q	TCGA.33.4586.01A	TARGET-15-SJMPAL044949-09A
GSM773299	GTEX-ZUA1-2126-SM-57YRB	TCGA.33.4587.01A	TARGET-15-SJMPAL040024-09A
GSM773300	GTEX-ZV68-0226-SM-59HJF	TCGA.33.4587.11A	TARGET-20-SJAML045734-09A
GSM773302	GTEX-ZV6S-1626-SM-5NQ81	TCGA.33.4589.01A	TARGET-15-SJMPAL022667-09A
GSM773304	GTEX-ZV7C-0826-SM-59HK8	TCGA.33.6737.01A	TARGET-15-PAREAT-09B
GSM773305	GTEX-ZVE2-0326-SM-57WFC	TCGA.33.6737.11A	TARGET-15-SJMPAL042796-09A
GSM773308	GTEX-ZVE2-1826-SM-51MRZ	TCGA.33.6738.01A	TARGET-15-SJMPAL043774-09B
GSM773309	GTEX-ZVP2-0226-SM-57WBD	TCGA.33.A4WN.01A	TARGET-15-SJMPAL012417-09A
GSM773311	GTEX-ZVP2-1826-SM-5GU62	TCGA.33.A5GW.01A	TARGET-20-SJAML045736-09A
GSM773314	GTEX-ZVT2-0226-SM-5GIE3	TCGA.33.AAS8.01A	TARGET-15-SJMPAL043512-09B
GSM537330	GTEX-ZVT2-2226-SM-5NQ6P	TCGA.33.AASB.01A	TARGET-15-PAUFIB-09B
GSM537337	GTEX-ZVT4-0226-SM-51MSD	TCGA.33.AASD.01A	TARGET-15-SJMPAL043773-03B
GSM537371	GTEX-ZVTK-0526-SM-5GZWT	TCGA.33.AASI.01A	TARGET-15-SJMPAL043769-03B
GSM537374	GTEX-ZVZO-0226-SM-5A5LA	TCGA.33.AASJ.01A	TARGET-15-SJMPAL040035-03A
GSM537375	GTEX-ZVZP-1126-SM-5GICU	TCGA.33.AASL.01A	TARGET-15-SJMPAL011911-03A
GSM537376	GTEX-ZVZP-2326-SM-59HL4	TCGA.34.2596.01A	TARGET-15-SJMPAL017981-03A
GSM537382	GTEX-ZXES-0926-SM-5E43O	TCGA.34.2600.01A	TARGET-51-PALFYG-01A
GSM537387	GTEX-ZXES-2026-SM-5NQ6R	TCGA.34.2608.01A	TARGET-30-PASXIE-01A
GSM537398	GTEX-ZXG5-0226-SM-59HJI	TCGA.34.5231.01A	TARGET-30-PAPBJE-01A
GSM537399	GTEX-ZXG5-1626-SM-59HJK	TCGA.34.5232.01A	TARGET-30-PALTEG-01A
GSM537400	GTEX-ZYFC-0326-SM-5NQ7H	TCGA.34.5234.01A	TARGET-30-PAPUNH-01A
GSM537402	GTEX-ZYFC-1826-SM-5GZZA	TCGA.34.5236.01A	TARGET-30-PAMVRA-01A
GSM537414	GTEX-ZYFD-0226-SM-5NQ86	TCGA.34.5239.01A	TARGET-30-PASSRN-01A
GSM537418	GTEX-ZYFG-1426-SM-5GICS	TCGA.34.5240.01A	TARGET-30-PAPKXS-01A
GSM537420	GTEX-ZYT6-0326-SM-7LG5R	TCGA.34.5241.01A	TARGET-30-PALBFW-01A
GSM537421	GTEX-ZYT6-2126-SM-5GZZ4	TCGA.34.5927.01A	TARGET-30-PALXTB-01A
GSM537424	GTEX-ZYVF-0226-SM-5GIEG	TCGA.34.5928.01A	TARGET-30-PASXHE-01A
GSM537425	GTEX-ZYVF-1026-SM-5E44V	TCGA.34.5929.01A	TARGET-30-PALVKK-01A
GSM537429	GTEX-ZYW4-0226-SM-5E44M	TCGA.34.7107.01A	TARGET-30-PAITEG-01A
GSM537432	GTEX-ZYW4-2226-SM-5GZYG	TCGA.34.7107.11A	TARGET-30-PANBSP-01A
GSM537433	GTEX-ZYY3-0226-SM-5E45M	TCGA.34.8454.01A	TARGET-30-PANWRR-01A
GSM549118	GTEX-ZZ64-0626-SM-5GZWR	TCGA.34.8454.11A	TARGET-30-PAPICY-01A
GSM549121	GTEX-ZZ64-1626-SM-5E43W	TCGA.34.8455.01A	TARGET-30-PATHVK-01A
GSM549126	GTEX-ZZPU-0326-SM-5N9BJ	TCGA.34.8456.01A	TARGET-30-PASFIC-01A
GSM549128	GTEX-ZZPU-2726-SM-5NQ8O	TCGA.34.A5IX.01A	TARGET-30-PATDXC-01A
GSM549110	GTEX-111CU-0126-SM-5GZWZ	TCGA.35.3615.01A	TARGET-30-PASSRS-01A
GSM549112	GTEX-111YS-0126-SM-5987T	TCGA.35.4122.01A	TARGET-30-PASGUT-01A
GSM549113	GTEX-1122O-0326-SM-5H124	TCGA.35.4123.01A	TARGET-30-PALEVG-01A
GSM549114	GTEX-117YX-0126-SM-5EGH5	TCGA.35.5375.01A	TARGET-30-PASXRJ-01A
GSM549115	GTEX-11DXX-0126-SM-5EGH7	TCGA.36.1568.01A	TARGET-30-PASHFA-01A
GSM549116	GTEX-11DXY-1626-SM-5H12L	TCGA.36.1569.01A	TARGET-30-PATDXG-01A
GSM549117	GTEX-11DXZ-0226-SM-5EGGZ	TCGA.36.1570.01A	TARGET-30-PASCFC-01A
GSM549119	GTEX-11EM3-0326-SM-5A5KJ	TCGA.36.1571.01A	TARGET-30-PATGLU-01A
GSM549120	GTEX-11EMC-0526-SM-5EGJN	TCGA.36.1574.01A	TARGET-30-PATINJ-01A
GSM549122	GTEX-11EQ9-0126-SM-5986I	TCGA.36.1576.01A	TARGET-30-PASNZU-01A
GSM549123	GTEX-11GSP-0326-SM-5A5KW	TCGA.36.1577.01A	TARGET-30-PALNVP-01A
GSM549099	GTEX-11I78-1826-SM-5A5M4	TCGA.36.1580.01A	TARGET-30-PANSBN-01A
GSM549100	GTEX-11NSD-0226-SM-5A5LR	TCGA.36.1581.01A	TARGET-30-PARSBI-01A
GSM549101	GTEX-11P7K-0126-SM-5986E	TCGA.37.3783.01A	TARGET-30-PAPEFE-01A
GSM549102	GTEX-11TT1-0126-SM-5LUAA	TCGA.37.3789.01A	TARGET-30-PAMNLH-01A
GSM549103	GTEX-11XUK-0126-SM-5CVLK	TCGA.37.3792.01A	TARGET-30-PASCTR-01A
GSM549104	GTEX-1211K-0126-SM-59HJE	TCGA.37.4129.01A	TARGET-30-PATFXV-01A
GSM549105	GTEX-12696-0626-SM-5EGGD	TCGA.37.4130.01A	TARGET-30-PATGJU-01A
GSM549106	GTEX-12BJ1-0526-SM-5FQUD	TCGA.37.4132.01A	TARGET-30-PASVRU-01A
GSM549107	GTEX-12WSD-2126-SM-5LZWK	TCGA.37.4133.01A	TARGET-30-PAPCTS-01A
GSM549108	GTEX-12WSG-0726-SM-5EGIG	TCGA.37.4135.01A	TARGET-30-PARDIW-01A
GSM549109	GTEX-12WSJ-0126-SM-5GCOM	TCGA.37.4141.01A	TARGET-30-PAIVHE-01A
GSM537388	GTEX-12WSK-0326-SM-5GCOJ	TCGA.37.5819.01A	TARGET-30-PAIPGU-01A
GSM537389	GTEX-12WSL-0326-SM-5CVMK	TCGA.37.A5EL.01A	TARGET-30-PANLET-01A
GSM537390	GTEX-12WSN-0926-SM-5GCN1	TCGA.37.A5EM.01A	TARGET-30-PALWVJ-01A
GSM537395	GTEX-12ZZZ-0926-SM-5N9EQ	TCGA.37.A5EN.01A	TARGET-30-PARBGP-01A
GSM537397	GTEX-13111-0326-SM-5DUXF	TCGA.38.4625.01A	TARGET-30-PAPVRN-01A
GSM537338	GTEX-131XF-0126-SM-5DUVF	TCGA.38.4625.11A	TARGET-30-PANXJL-01A
GSM651831	GTEX-131XG-1326-SM-5DUX4	TCGA.38.4626.01A	TARGET-30-PARGKK-01A
GSM651832	GTEX-131YS-2026-SM-5P9J8	TCGA.38.4626.11A	TARGET-30-PAIFXV-01A
GSM651833	GTEX-132AR-1726-SM-5EGHQ	TCGA.38.4627.01A	TARGET-30-PASUYG-01A
GSM651834	GTEX-132NY-2226-SM-5J2LZ	TCGA.38.4627.11A	TARGET-30-PASMNT-01A
GSM651835	GTEX-132QS-0126-SM-5IFH9	TCGA.38.4628.01A	TARGET-30-PATFCY-01A
GSM651836	GTEX-1339X-0826-SM-5J2O6	TCGA.38.4629.01A	TARGET-30-PAMEZH-01A
GSM651837	GTEX-1399R-0326-SM-5KM1X	TCGA.38.4630.01A	TARGET-30-PASYPX-01A
GSM651838	GTEX-1399S-0426-SM-5IFG5	TCGA.38.4631.01A	TARGET-30-PASMJG-01A
GSM651839	GTEX-1399U-0226-SM-5P9J2	TCGA.38.4632.01A	TARGET-30-PASPER-01A
GSM651840	GTEX-139YR-0126-SM-5IJEY	TCGA.38.4632.11A	TARGET-30-PALIIN-01A
GSM651841	GTEX-13CF3-0126-SM-5IFFM	TCGA.38.6178.01A	TARGET-30-PANZVU-01A
GSM651842	GTEX-13D11-0426-SM-5LZYA	TCGA.38.7271.01A	TARGET-30-PAMZGT-01A
GSM651843	GTEX-13FH7-0226-SM-5IFGG	TCGA.38.A44F.01A	TARGET-30-PARYNK-01A
GSM651844	GTEX-13FTW-0126-SM-5IJED	TCGA.39.5011.01A	TARGET-30-PASWFB-01A
GSM651845	GTEX-13N11-0826-SM-5IJFP	TCGA.39.5016.01A	TARGET-30-PASXGP-01A
GSM651846	GTEX-13O21-0126-SM-5IJE8	TCGA.39.5019.01A	TARGET-30-PASZPI-01A
GSM651847	GTEX-13O3O-1626-SM-5KM1O	TCGA.39.5021.01A	TARGET-30-PASEGA-01A
GSM651848	GTEX-13O61-0126-SM-5KM4P	TCGA.39.5022.01A	TARGET-30-PAPTLV-01A
GSM651849	GTEX-13OVI-1226-SM-5J2ME	TCGA.39.5024.01A	TARGET-30-PAPVXS-01A
GSM651850	GTEX-13OW6-1726-SM-5IJGI	TCGA.39.5027.01A	TARGET-30-PAUDDK-01A
GSM651851	GTEX-13OW7-2726-SM-5L3HN	TCGA.39.5028.01A	TARGET-30-PANZRV-01A
GSM651852	GTEX-13PL7-1026-SM-5MR5C	TCGA.39.5029.01A	TARGET-30-PAPTDH-01A
GSM651853	GTEX-13PVR-0226-SM-5RQJI	TCGA.39.5030.01A	TARGET-30-PAISNS-01A
GSM651854	GTEX-13QBU-0526-SM-5IJFE	TCGA.39.5031.01A	TARGET-30-PAPBGH-01A
GSM651855	GTEX-13W3W-1326-SM-5LU4T	TCGA.39.5034.01A	TARGET-30-PANZPV-01A
GSM651856	GTEX-144GL-1826-SM-79OMB	TCGA.39.5035.01A	TARGET-30-PANNMS-01A
GSM651857	GTEX-145LT-0126-SM-5S2QJ	TCGA.39.5036.01A	TARGET-30-PAMYCE-01A
GSM651858	GTEX-145MN-0226-SM-5QGPY	TCGA.39.5037.01A	TARGET-30-PANRHJ-01A
GSM651859	GTEX-146FR-1526-SM-5SIB8	TCGA.39.5039.01A	TARGET-30-PALCBW-01A
GSM651860	GTEX-14753-1726-SM-5NQ9X	TCGA.39.5040.01A	TARGET-30-PARACM-01A
GSM651861	GTEX-147F4-2526-SM-5NQBB	TCGA.39.5040.11A	TARGET-30-PANBJH-01A
GSM651862	GTEX-14A5I-2126-SM-5NQA8	TCGA.3A.A9I5.01A	TARGET-30-PALETP-01A
GSM651863	GTEX-14BMU-0126-SM-5S2Q9	TCGA.3A.A9I7.01A	TARGET-30-PATEPF-01A
GSM651864	GTEX-14C38-1726-SM-5RQJC	TCGA.3A.A9I9.01A	TARGET-30-PAKYZS-01A
GSM651865	GTEX-14C39-2026-SM-664OG	TCGA.3A.A9IB.01A	TARGET-30-PARACS-01A
GSM651866	GTEX-14DAQ-1826-SM-5S2VV	TCGA.3A.A9IC.01A	TARGET-30-PARZCJ-01A
GSM651867	GTEX-14DAR-1726-SM-664MZ	TCGA.3A.A9IH.01A	TARGET-30-PALUYS-01A
GSM651868	GTEX-14E1K-0626-SM-5S2PG	TCGA.3A.A9IJ.01A	TARGET-30-PASWVY-01A
GSM651869	GTEX-14E6E-0126-SM-73KXH	TCGA.3A.A9IL.01A	TARGET-30-PAPTAN-01A
GSM894405	GTEX-14H4A-0226-SM-5SI6Q	TCGA.3A.A9IN.01A	TARGET-30-PAPHPE-01A
GSM894406	GTEX-14JG6-0126-SM-68726	TCGA.3A.A9IO.01A	TARGET-30-PASJZC-01A
GSM894407	GTEX-14PJ4-0426-SM-6871F	TCGA.3A.A9IR.01A	TARGET-30-PARZHA-01A
GSM894408	GTEX-14PJ6-0126-SM-686Z5	TCGA.3A.A9IS.01A	TARGET-30-PASFGG-01A
GSM894409	GTEX-14PK6-0126-SM-664O1	TCGA.3A.A9IU.01A	TARGET-30-PASNML-01A
GSM894410	GTEX-14PKV-0726-SM-686ZF	TCGA.3A.A9IV.01A	TARGET-30-PAPBZI-01A
GSM894411	GTEX-14PN3-1426-SM-686Z8	TCGA.3A.A9IX.01A	TARGET-30-PAPZYZ-01A
GSM425837	GTEX-14XAO-0326-SM-6ETZN	TCGA.3A.A9IZ.01A	TARGET-30-PASMDM-01A
GSM425838	GTEX-15CHR-0626-SM-7938V	TCGA.3A.A9J0.01A	TARGET-30-PAPKWN-01A
GSM425839	GTEX-15DYW-2126-SM-6M47B	TCGA.3B.A9HI.01A	TARGET-30-PASWIJ-01A
GSM425840	GTEX-15ER7-1126-SM-6M47F	TCGA.3B.A9HJ.01A	TARGET-30-PAMMXF-01A
GSM425841	GTEX-15EU6-0326-SM-6M48I	TCGA.3B.A9HL.01A	TARGET-30-PARDCK-01A
GSM425842	GTEX-15SHU-1926-SM-7KUMO	TCGA.3B.A9HO.01A	TARGET-30-PAMZMG-01A
GSM425843	GTEX-16AAH-0226-SM-793A8	TCGA.3B.A9HP.01A	TARGET-30-PATAYJ-01A
GSM425844	GTEX-16MT8-1626-SM-7EWDW	TCGA.3B.A9HQ.01A	TARGET-30-PASPBZ-01A
GSM425845	GTEX-16NGA-0126-SM-72D6U	TCGA.3B.A9HR.01A	TARGET-30-PAKZRH-01A
GSM425846	GTEX-17HGU-0126-SM-7DHLV	TCGA.3B.A9HS.01A	TARGET-30-PAITCI-01A
GSM425847	GTEX-17HHE-0226-SM-79399	TCGA.3B.A9HT.01A	TARGET-30-PANRVJ-01A
GSM425848	GTEX-17HHY-2226-SM-7KFS4	TCGA.3B.A9HU.01A	TARGET-30-PAMBMJ-01A
GSM425849	GTEX-17KNJ-0326-SM-7KFS5	TCGA.3B.A9HV.01A	TARGET-30-PARVLK-01A
GSM425850	GTEX-18A6Q-1826-SM-72D6I	TCGA.3B.A9HX.01A	TARGET-30-PANBMJ-01A
GSM425851	GTEX-18A7A-1826-SM-7KFTU	TCGA.3B.A9HY.01A	TARGET-30-PASSWW-01A
GSM425852	GTEX-18D9B-1926-SM-7KFSV	TCGA.3B.A9HZ.01A	TARGET-30-PATYIL-01A
GSM425853	GTEX-1A3MV-0226-SM-731FS	TCGA.3B.A9I0.01A	TARGET-30-PARKGJ-01A
GSM425854	GTEX-1A3MW-2126-SM-731DO	TCGA.3B.A9I1.01A	TARGET-30-PANGXK-01A
GSM425855	GTEX-1AMFI-0626-SM-731DR	TCGA.3B.A9I3.01A	TARGET-30-PAPLSD-01A
GSM425856	GTEX-1AX8Z-2426-SM-72D7D	TCGA.3C.AAAU.01A	TARGET-30-PASNPG-01A
GSM425857	GTEX-1AX9J-0626-SM-72D7L	TCGA.3C.AALI.01A	TARGET-30-PATEKG-01A
GSM425858	GTEX-1B8KE-0926-SM-7189I	TCGA.3C.AALJ.01A	TARGET-30-PASUCB-01A
GSM425859	GTEX-1B8KZ-0126-SM-7DHM5	TCGA.3C.AALK.01A	TARGET-30-PANYGR-01A
GSM425860	GTEX-1B8L1-1326-SM-7MKG6	TCGA.3E.AAAY.01A	TARGET-30-PASUML-01A
GSM425861	GTEX-1BAJH-2626-SM-7EPG6	TCGA.3E.AAAZ.01A	TARGET-30-PASRFS-01A
GSM425862	GTEX-1C475-0126-SM-731DC	TCGA.3G.AB0O.01A	TARGET-30-PATCFL-01A
GSM425863	GTEX-1CAMR-0126-SM-79391	TCGA.3G.AB0Q.01A	TARGET-30-PARFRE-01A
GSM425864	GTEX-1CAMS-0226-SM-79397	TCGA.3G.AB0T.01A	TARGET-30-PASXRG-01A
GSM425865	GTEX-1EKGG-2126-SM-7MKFT	TCGA.3G.AB14.01A	TARGET-30-PASGAP-01A
GSM425866	GTEX-1F5PL-2326-SM-7MKFC	TCGA.3G.AB19.01A	TARGET-30-PANKFE-01A
GSM425867	GTEX-NFK9-1726-SM-3TW8P	TCGA.3H.AB3K.01A	TARGET-30-PASTKC-01A
GSM425868	GTEX-O5YT-1326-SM-3MJGR	TCGA.3H.AB3L.01A	TARGET-30-PANUIF-01A
GSM425869	GTEX-O5YV-1126-SM-3LK73	TCGA.3H.AB3M.01A	TARGET-30-PAPUEB-01A
GSM425870	GTEX-OHPK-1326-SM-3MJGN	TCGA.3H.AB3O.01A	TARGET-30-PASNEF-01A
GSM425871	GTEX-OHPL-1326-SM-3MJGG	TCGA.3H.AB3S.01A	TARGET-30-PATDWN-01A
GSM425872	GTEX-OIZH-1326-SM-3NB1H	TCGA.3H.AB3T.01A	TARGET-30-PASTCN-01A
GSM425873	GTEX-OOBK-3125-SM-3LK5R	TCGA.3H.AB3U.01A	TARGET-30-PARJVP-01A
GSM425874	GTEX-OXRK-0126-SM-3NB1E	TCGA.3H.AB3X.01A	TARGET-30-PASWYR-01A
GSM425875	GTEX-P4QS-1326-SM-3NMCD	TCGA.3K.AAZ8.01A	TARGET-30-PARBAJ-01A
GSM425876	GTEX-P4QT-1326-SM-3NMD3	TCGA.3L.AA1B.01A	TARGET-30-PALKUC-01A
GSM425877	GTEX-PLZ5-0326-SM-3P614	TCGA.3M.AB46.01A	TARGET-30-PAPZYP-01A
GSM425878	GTEX-PLZ6-0226-SM-3P61I	TCGA.3M.AB47.01A	TARGET-30-PAPTFZ-01A
GSM425879	GTEX-PW2O-0226-SM-48TC7	TCGA.3N.A9WB.06A	TARGET-30-PARNNC-01A
GSM425880	GTEX-PWCY-0226-SM-48TD8	TCGA.3N.A9WC.06A	TARGET-30-PARZIP-01A
GSM425881	GTEX-PX3G-1326-SM-48U18	TCGA.3N.A9WD.06A	TARGET-30-PASZKE-01A
GSM425882	GTEX-Q2AH-0126-SM-48U2B	TCGA.3Q.A9WF.01A	TARGET-30-PATBMM-01A
GSM425883	GTEX-Q2AI-0226-SM-48U1D	TCGA.3R.A8YX.01A	TARGET-30-PAPVFD-01A
GSM425884	GTEX-Q734-0126-SM-48U1E	TCGA.3S.A8YW.01A	TARGET-30-PANJLH-01A
GSM425885	GTEX-QCQG-0126-SM-48U27	TCGA.3S.AAYX.01A	TARGET-30-PATESI-01A
GSM425886	GTEX-QDVJ-1126-SM-48U1U	TCGA.3T.AA9L.01A	TARGET-30-PARAMT-01A
GSM425887	GTEX-QDVN-0426-SM-48TZ6	TCGA.3U.A98D.01A	TARGET-30-PARFWB-01A
GSM425888	GTEX-QEG5-1826-SM-4R1JP	TCGA.3U.A98E.01A	TARGET-30-PALZZV-01A
GSM425889	GTEX-QLQ7-0126-SM-4R1JW	TCGA.3U.A98F.01A	TARGET-30-PAPTCR-01A
GSM425890	GTEX-QLQW-0226-SM-447BJ	TCGA.3U.A98G.01A	TARGET-30-PATHKB-01A
GSM425891	GTEX-QMRM-0126-SM-4R1K9	TCGA.3U.A98H.01A	TARGET-30-PANRRW-01A
GSM425892	GTEX-R53T-0226-SM-48FEH	TCGA.3U.A98I.01A	TARGET-30-PARHAM-01A
GSM425893	GTEX-R55C-0226-SM-48FEO	TCGA.3U.A98J.01A	TARGET-30-PAPUWY-01A
GSM425894	GTEX-R55G-0126-SM-48FDS	TCGA.3X.AAV9.01A	TARGET-40-PAUTWB-01A
GSM425895	GTEX-REY6-1726-SM-48FDL	TCGA.3X.AAVA.01A	TARGET-40-PARGTM-01A
GSM425896	GTEX-RM2N-0126-SM-48FDD	TCGA.3X.AAVB.01A	TARGET-40-PATMXR-01A
GSM425897	GTEX-RUSQ-0226-SM-47JWT	TCGA.3X.AAVC.01A	TARGET-40-0A4HMC-01A
GSM425898	GTEX-S32W-0126-SM-4AD61	TCGA.3X.AAVE.01A	TARGET-40-PAPWWC-01A
GSM425899	GTEX-S33H-1326-SM-4AD6A	TCGA.3Z.A93Z.01A	TARGET-40-PANVJJ-01A
GSM425900	GTEX-S341-0126-SM-4AD64	TCGA.41.2571.01A	TARGET-40-PANMIG-01A
GSM425901	GTEX-S3XE-0126-SM-4AD4R	TCGA.41.2572.01A	TARGET-40-PARBGW-01A
GSM425902	GTEX-S4Q7-0226-SM-4AD5O	TCGA.41.3915.01A	TARGET-40-PASRNE-01A
GSM425903	GTEX-S4Z8-0126-SM-4GICC	TCGA.41.4097.01A	TARGET-40-PANXSC-01A
GSM425904	GTEX-T6MO-0126-SM-4DM6X	TCGA.41.5651.01A	TARGET-40-0A4I9K-01A
GSM425905	GTEX-TKQ2-0226-SM-4DM6V	TCGA.43.2576.01A	TARGET-40-PASEBY-01A
GSM425906	GTEX-TMMY-0126-SM-4DXTP	TCGA.43.2578.01A	TARGET-40-PALHRL-01A
GSM425907	GTEX-U3ZM-0226-SM-4DXTA	TCGA.43.2581.01A	TARGET-40-PAMJXS-01A
GSM425908	GTEX-U3ZN-0826-SM-4DXSZ	TCGA.43.3394.01A	TARGET-40-PAMYYJ-01A
GSM425909	GTEX-U4B1-0126-SM-4DXSN	TCGA.43.3920.01A	TARGET-40-PATEEM-01A
GSM425910	GTEX-UJMC-0226-SM-4IHLH	TCGA.43.5668.01A	TARGET-40-0A4I6O-01A
GSM425911	GTEX-V1D1-0226-SM-4JBHG	TCGA.43.5670.01A	TARGET-40-PATUXZ-01A
GSM425912	GTEX-V955-0126-SM-4JBH5	TCGA.43.5670.11A	TARGET-40-0A4I0W-01A
GSM425913	GTEX-VJYA-0526-SM-4KL1R	TCGA.43.6143.01A	TARGET-40-0A4I0S-01A
GSM425914	GTEX-VUSG-1526-SM-4KKZH	TCGA.43.6143.11A	TARGET-40-PAMHYN-01A
GSM425915	GTEX-W5WG-1126-SM-4LMK4	TCGA.43.6647.01A	TARGET-40-PANPUM-01A
GSM425916	GTEX-WFG8-0126-SM-4LVMH	TCGA.43.6647.11A	TARGET-40-PANZZJ-01A
GSM425917	GTEX-WHPG-1526-SM-4M1ZK	TCGA.43.6770.01A	TARGET-40-PAUBIT-01A
GSM425918	GTEX-WQUQ-0126-SM-4OOSS	TCGA.43.6771.01A	TARGET-40-PALZGU-01A
GSM425919	GTEX-WY7C-0326-SM-4OND5	TCGA.43.6771.11A	TARGET-40-PALWWX-01A
GSM425920	GTEX-WYVS-0226-SM-4ONDK	TCGA.43.6773.01A	TARGET-40-0A4I4E-01A
GSM425921	GTEX-X4LF-0126-SM-4QAS7	TCGA.43.6773.11A	TARGET-40-PANGPE-01A
GSM425922	GTEX-XMK1-0226-SM-4B65D	TCGA.43.7656.01A	TARGET-40-PAKFVX-01A
GSM425923	GTEX-XQ3S-1726-SM-4BOOD	TCGA.43.7657.01A	TARGET-40-0A4I3S-01A
GSM425924	GTEX-XUZC-0226-SM-4BOO7	TCGA.43.7657.11A	TARGET-40-PAMRHD-01A
GSM425925	GTEX-XV7Q-0226-SM-4BRVL	TCGA.43.7658.01A	TARGET-40-0A4I8U-01A
GSM425926	GTEX-XYKS-0926-SM-4BRVG	TCGA.43.7658.11A	TARGET-40-PAPFLB-01A
GSM425927	GTEX-Y114-0526-SM-4TT8V	TCGA.43.8115.01A	TARGET-40-PALFYN-01A
GSM425928	GTEX-Y3IK-0226-SM-51MRJ	TCGA.43.8116.01A	TARGET-40-PARFTG-01A
GSM425929	GTEX-Y5LM-0126-SM-4VBRL	TCGA.43.8118.01A	TARGET-40-PAPKWD-01A
GSM425930	GTEX-Y5V5-1326-SM-4V6G9	TCGA.43.A474.01A	TARGET-40-PASEFS-01A
GSM425931	GTEX-Y5V6-1926-SM-5IFIL	TCGA.43.A475.01A	TARGET-40-0A4I42-01A
GSM425932	GTEX-Y9LG-0126-SM-5Q59W	TCGA.43.A56U.01A	TARGET-40-PASYUK-01A
GSM425933	GTEX-YB5E-0226-SM-5IFHI	TCGA.43.A56V.01A	TARGET-40-0A4I0Q-01A
GSM425934	GTEX-YF7O-0126-SM-5IFIR	TCGA.44.2655.01A	TARGET-40-PAPIJR-01A
GSM425935	GTEX-YFCO-0126-SM-4W1YT	TCGA.44.2655.11A	TARGET-40-PAUYTT-01A
GSM425936	GTEX-ZA64-0226-SM-5HL9C	TCGA.44.2656.01A	TARGET-40-PASNZV-01A
GSM425937	GTEX-ZDTT-0126-SM-4WKHA	TCGA.44.2657.01A	TARGET-40-0A4I5B-01A
GSM425938	GTEX-ZF2S-0126-SM-4WKFO	TCGA.44.2657.11A	TARGET-40-PAUVUL-01A
GSM425939	GTEX-ZLFU-0826-SM-4WWBP	TCGA.44.2659.01A	TARGET-40-PAUTYB-01A
GSM1009062	GTEX-ZLV1-0226-SM-4WWC1	TCGA.44.2661.01A	TARGET-40-PAVALD-01A
GSM1009063	GTEX-ZLWG-0126-SM-4WWC5	TCGA.44.2661.11A	TARGET-40-PAKZZK-01A
GSM1009064	GTEX-ZP4G-0126-SM-4YCE3	TCGA.44.2662.01A	TARGET-40-PASKZZ-01A
GSM1009065	GTEX-ZT9W-0126-SM-4YCFD	TCGA.44.2662.11A	TARGET-40-PAVECB-01A
GSM1009066	GTEX-ZT9X-0126-SM-4YCFC	TCGA.44.2665.01A	TARGET-40-0A4HXS-01A
GSM1009067	GTEX-ZTSS-0326-SM-5987M	TCGA.44.2665.11A	TARGET-40-PAVCLP-01A
GSM1009068	GTEX-ZUA1-1926-SM-5E45E	TCGA.44.2666.01A	TARGET-40-PAUUML-01A
GSM1009069	GTEX-ZVP2-0126-SM-5NQ7D	TCGA.44.2668.01A	TARGET-40-0A4I65-01A
GSM1009070	GTEX-ZVT2-0826-SM-5GIEO	TCGA.44.2668.11A	TARGET-40-PATPBS-01A
GSM1009071	GTEX-ZY6K-0126-SM-5SIAM	TCGA.44.3396.01A	TARGET-40-PAKXLD-01A
GSM1009072	GTEX-ZYFG-0926-SM-5BC5U	TCGA.44.3396.11A	TARGET-40-PATKSS-01A
GSM1009073	GTEX-ZYVF-1626-SM-5N9EH	TCGA.44.3398.01A	TARGET-40-PAMEKS-01A
GSM1009074	GTEX-ZZPU-1226-SM-5N9CK	TCGA.44.3398.11B	TARGET-40-PARKAF-01A
GSM1009075	GTEX-S32W-1126-SM-4AD5V	TCGA.44.3917.01A	TARGET-40-PAKUZU-01A
GSM1009076	GTEX-S3XE-1226-SM-4AD4L	TCGA.44.3918.01A	TARGET-40-PAPXGT-01A
GSM1009077	GTEX-S4Q7-0926-SM-4AD5D	TCGA.44.3919.01A	TARGET-40-PARJXU-01A
GSM1009078	GTEX-S4UY-0926-SM-4AD6O	TCGA.44.4112.01A	TARGET-40-PATAWV-01A
GSM1009079	GTEX-SE5C-1026-SM-4BRUG	TCGA.44.5643.01A	TARGET-40-PASFCV-01A
GSM1009080	GTEX-SNMC-0826-SM-4DM66	TCGA.44.5644.01A	TARGET-40-PAMLKS-01A
GSM1009081	GTEX-SNOS-0526-SM-4DM54	TCGA.44.5645.01A	TARGET-40-PATJVI-01A
GSM1009082	GTEX-TMMY-1526-SM-4DXST	TCGA.44.5645.11A	TARGET-40-PASUUH-01A
GSM1009083	GTEX-U3ZM-0826-SM-4DXU6	TCGA.44.6144.11A	TARGET-40-PALKGN-01A
GSM1009084	GTEX-U3ZN-1226-SM-4DXUD	TCGA.44.6145.01A	TARGET-40-PALECC-01A
GSM1009085	GTEX-U4B1-1226-SM-4DXT7	TCGA.44.6145.11A	TARGET-40-PAMHLF-01A
GSM1009086	GTEX-111YS-0006-SM-5NQBE	TCGA.44.6146.01A	TARGET-40-PANZHX-01A
GSM1009087	GTEX-1122O-0005-SM-5O99J	TCGA.44.6146.11A	TARGET-40-PASSLM-01A
GSM1009088	GTEX-1128S-0005-SM-5P9HI	TCGA.44.6147.01A	TARGET-40-0A4I4M-01A
GSM1009089	GTEX-113IC-0006-SM-5NQ9C	TCGA.44.6147.11A	TARGET-40-PANGRW-01A
GSM1009090	GTEX-113JC-0006-SM-5O997	TCGA.44.6148.01A	TARGET-40-PAUXPZ-01A
GSM1009091	GTEX-117XS-0005-SM-5PNU6	TCGA.44.6148.11A	TARGET-40-PAVDTY-01A
GSM1009092	GTEX-117YW-0005-SM-5NQ8Z	TCGA.44.6774.01A	TARGET-40-PATMIF-01A
GSM1009093	GTEX-1192W-0005-SM-5NQBQ	TCGA.44.6775.01A	TARGET-40-0A4HX8-01A
GSM1009094	GTEX-1192X-0005-SM-5NQC3	TCGA.44.6776.01A	TARGET-40-PAMTCM-01A
GSM1009095	GTEX-11DXW-0006-SM-5NQ7Y	TCGA.44.6776.11A	TARGET-40-PALKDP-01A
GSM1009096	GTEX-11DXX-0005-SM-5NQ8B	TCGA.44.6777.01A	TARGET-40-PAPNVD-01A
GSM1009097	GTEX-11DXY-0006-SM-5NQ8N	TCGA.44.6777.11A	TARGET-40-PANSEN-01A
GSM1009098	GTEX-11DXZ-0006-SM-5LZZH	TCGA.44.6778.01A	TARGET-40-0A4HLD-01A
GSM1009099	GTEX-11DYG-0006-SM-5NQB2	TCGA.44.6778.11A	TARGET-40-0A4I4O-01A
GSM1009100	GTEX-11EI6-0005-SM-5N9GN	TCGA.44.6779.01A	TARGET-40-PATMPU-01A
GSM1009101	GTEX-11EM3-0005-SM-5N9DK	TCGA.44.7659.01A	TARGET-40-PARDAX-01A
GSM1009102	GTEX-11EMC-0006-SM-5O9DN	TCGA.44.7660.01A	TARGET-40-0A4HY5-01A
GSM1009103	GTEX-11EQ8-0006-SM-5P9HJ	TCGA.44.7661.01A	TARGET-40-0A4I48-01A
GSM1009104	GTEX-11EQ9-0006-SM-5LUB6	TCGA.44.7662.01A	TARGET-52-PAEHIP-01A
GSM1009105	GTEX-11GS4-0006-SM-5SI9M	TCGA.44.7667.01A	TARGET-52-PAWFBL-01A
GSM1009106	GTEX-11GSO-0005-SM-5O9CA	TCGA.44.7669.01A	TARGET-52-PAKLYZ-01A
GSM1009107	GTEX-11GSP-0006-SM-5N9EL	TCGA.44.7670.01A	TARGET-52-PASABD-01A
GSM1009108	GTEX-11I78-0005-SM-5N9GB	TCGA.44.7671.01A	TARGET-52-PATXEE-01A
GSM1009109	GTEX-11LCK-0005-SM-5O98U	TCGA.44.7672.01A	TARGET-52-PAUFVP-01A
GSM1009110	GTEX-11NSD-0005-SM-5LZZ5	TCGA.44.8117.01A	TARGET-52-PASXGF-01A
GSM1009111	GTEX-11NUK-0005-SM-5MR5F	TCGA.44.8119.01A	TARGET-52-PAKPEW-01A
GSM1009112	GTEX-11NV4-0005-SM-5N9EX	TCGA.44.8120.01A	TARGET-52-PARECB-01A
GSM1009113	GTEX-11O72-0006-SM-5O9DB	TCGA.44.A479.01A	TARGET-52-PAJLWM-01A
GSM1009114	GTEX-11OC5-0006-SM-5N9FA	TCGA.44.A47A.01A	TARGET-52-PATXKA-01A
GSM1009115	GTEX-11OF3-0006-SM-5O9CM	TCGA.44.A47B.01A	TARGET-52-PAJNFZ-01A
GSM1009116	GTEX-11ONC-0005-SM-5O9CY	TCGA.44.A47G.01A	TARGET-52-PATAFT-01A
GSM1009117	GTEX-11P7K-0006-SM-5N9FM	TCGA.44.A4SS.01A	TARGET-52-PAJMBW-01A
GSM1009118	GTEX-11P81-0006-SM-5NQ7A	TCGA.44.A4SU.01A	TARGET-52-PARKKN-01A
GSM1009119	GTEX-11P82-0006-SM-5N9FY	TCGA.46.3765.01A	TARGET-52-PASGGN-01A
GSM1009120	GTEX-11PRG-0005-SM-5NQ6X	TCGA.46.3766.01A	TARGET-52-PARGRN-01A
GSM1009121	GTEX-11TT1-0005-SM-5NQ8Y	TCGA.46.3767.01A	TARGET-52-PATFZZ-01A
GSM1009122	GTEX-11TTK-0005-SM-5O9BX	TCGA.46.3768.01A	TARGET-52-PARIRN-01A
GSM1009123	GTEX-11TUW-0006-SM-5LZW2	TCGA.46.3769.01A	TARGET-52-PAVITI-01A
GSM1009124	GTEX-11UD2-0005-SM-5NQ9B	TCGA.46.6025.01A	TARGET-52-PARTKH-01A
GSM1009125	GTEX-11VI4-0006-SM-5N9D8	TCGA.46.6026.01A	TARGET-52-PAUEKW-01A
GSM1009126	GTEX-11WQC-0006-SM-5LZVP	TCGA.49.4486.01A	TARGET-52-PATDVL-01A
GSM1009127	GTEX-11WQK-0005-SM-5O9AV	TCGA.49.4487.01A	TARGET-52-PATBLF-01A
GSM1009128	GTEX-11XUK-0005-SM-5LU9F	TCGA.49.4488.01A	TARGET-52-PAUNPA-01A
GSM1009129	GTEX-11ZTS-0005-SM-5NQ8A	TCGA.49.4490.01A	TARGET-52-PATFXW-01A
GSM1009130	GTEX-11ZTT-0006-SM-5N9FX	TCGA.49.4490.11A	TARGET-52-PADYZI-01A
GSM1009131	GTEX-11ZU8-0005-SM-5PNU5	TCGA.49.4494.01A	TARGET-52-PAJNER-01A
GSM1009132	GTEX-11ZUS-0006-SM-5O9AJ	TCGA.49.4501.01A	TARGET-52-PAUCGJ-01A
GSM1009133	GTEX-11ZVC-0006-SM-5N9GA	TCGA.49.4505.01A	TARGET-52-PADWRZ-01A
GSM1009134	GTEX-1211K-0006-SM-5MR53	TCGA.49.4506.01A	TARGET-52-PASZYE-01A
GSM1009135	GTEX-12126-0006-SM-5O9B8	TCGA.49.4507.01A	TARGET-52-PARZRH-01A
GSM1009136	GTEX-1212Z-0006-SM-5NQ8M	TCGA.49.4510.01A	TARGET-52-PAUHAZ-01A
GSM1009137	GTEX-12584-0005-SM-5N9GM	TCGA.49.4512.01A	TARGET-52-PASWZZ-01A
GSM1009138	GTEX-12696-0005-SM-5LZYS	TCGA.49.4512.11A	TARGET-52-PATENH-01A
GSM1009139	GTEX-1269C-0005-SM-5N9CJ	TCGA.49.4514.01A	TARGET-52-PASAMZ-01A
GSM1009140	GTEX-12BJ1-0006-SM-5SIB5	TCGA.49.6742.01A	TARGET-52-PAJNFP-01A
GSM1009141	GTEX-12C56-0006-SM-5N9E9	TCGA.49.6742.11A	TARGET-52-PASADZ-01A
GSM1009142	GTEX-12KS4-0005-SM-5SI94	TCGA.49.6743.01A	TARGET-52-PASVDP-01A
GSM1009143	GTEX-12WSA-0005-SM-5O9BM	TCGA.49.6743.11A	TARGET-52-PASRHU-01A
GSM1009144	GTEX-12WSC-0005-SM-5MR3H	TCGA.49.6744.01A	TARGET-52-PAVDPR-01A
GSM1009145	GTEX-12WSD-0005-SM-5N9FZ	TCGA.49.6744.11A	TARGET-52-PAUGYZ-01A
GSM1009146	GTEX-12WSE-0005-SM-5NQAE	TCGA.49.6745.01A	TARGET-52-PASYNF-01A
GSM1009147	GTEX-12WSF-0005-SM-5NQAQ	TCGA.49.6745.11A	TARGET-52-PAVCKS-01A
GSM1009148	GTEX-12WSG-0005-SM-5NQA2	TCGA.49.6761.01A	TARGET-52-PAVVIT-01A
GSM1009149	GTEX-12WSH-0005-SM-5NQ9P	TCGA.49.6761.11A	TARGET-52-PASILR-01A
GSM1009150	GTEX-12WSI-0005-SM-5O99K	TCGA.49.6767.01A	TARGET-52-PASNED-01A
GSM1009151	GTEX-12WSJ-0005-SM-5LU8S	TCGA.49.AAQV.01A	TARGET-52-PAREWI-01A
GSM1009152	GTEX-12WSK-0006-SM-5NQA1	TCGA.49.AAR0.01A	TARGET-52-PASCDH-01A
GSM1009153	GTEX-12WSL-0005-SM-5NQAD	TCGA.49.AAR2.01A	TARGET-52-PAKHTL-01A
GSM1009154	GTEX-12WSM-0005-SM-5NQB3	TCGA.49.AAR3.01A	TARGET-52-PAWFWK-01A
GSM1009155	GTEX-12WSN-0006-SM-5NQAP	TCGA.49.AAR4.01A	TARGET-52-PADYCE-01A
GSM1009156	GTEX-12ZZW-0005-SM-5O9BY	TCGA.49.AAR9.01A	TARGET-52-PAJMRB-01A
GSM1009157	GTEX-12ZZX-0005-SM-5O9A9	TCGA.49.AARE.01A	TARGET-52-PARUGK-01A
GSM1009158	GTEX-13111-0005-SM-5NQ7Z	TCGA.49.AARN.01A	TARGET-52-PASGCL-01A
GSM1009159	GTEX-13113-0006-SM-5NQ7X	TCGA.49.AARO.01A	TARGET-52-PAKTCT-01A
GSM1009160	GTEX-1313W-0006-SM-5O9B1	TCGA.49.AARQ.01A	TARGET-52-PAJLRA-01A
GSM1009161	GTEX-1314G-0005-SM-5NQ9O	TCGA.49.AARR.01A	TARGET-52-PAJPHJ-01A
GSM1009162	GTEX-131XE-0006-SM-5P9F9	TCGA.4A.A93W.01A	TARGET-50-PAJLUJ-06A
GSM1009163	GTEX-131XF-0006-SM-5P9HK	TCGA.4A.A93X.01A	TARGET-50-PAJPDN-01A
GSM1009164	GTEX-131XG-0006-SM-5O9CE	TCGA.4A.A93Y.01A	TARGET-50-PAKPDF-01A
GSM1009165	GTEX-131XH-0006-SM-5O98V	TCGA.4B.A93V.01A	TARGET-50-PAJLSP-01A
GSM1009166	GTEX-131XW-0006-SM-5O9AO	TCGA.4C.A93U.01A	TARGET-50-PAKNTW-01A
GSM1009167	GTEX-131YS-0005-SM-5NQAS	TCGA.4E.A92E.01A	TARGET-50-PAKSDG-01A
GSM1009168	GTEX-132AR-0006-SM-5NQ7N	TCGA.4G.AAZO.01A	TARGET-50-PAKNAL-01A
GSM1009169	GTEX-132NY-0005-SM-5O9AC	TCGA.4G.AAZT.01A	TARGET-50-PAJNVE-01A
GSM1009170	GTEX-132Q8-0006-SM-5NQA4	TCGA.4H.AAAK.01A	TARGET-50-PAKSCC-01A
GSM1009171	GTEX-132QS-0005-SM-5LZXK	TCGA.4J.AA1J.01A	TARGET-50-PALGVY-01A
GSM1009172	GTEX-1339X-0005-SM-5O9CQ	TCGA.4K.AA1G.01A	TARGET-50-CAAAAH-01A
GSM1009173	GTEX-1399R-0006-SM-5N9FR	TCGA.4K.AA1H.01A	TARGET-50-PAKFYV-01A
GSM1009174	GTEX-1399S-0006-SM-5NQ7U	TCGA.4K.AA1I.01A	TARGET-50-PAJMFU-01A
GSM1009175	GTEX-1399U-0005-SM-5NQ8K	TCGA.4K.AAAL.01A	TARGET-50-PAJNJJ-01A
GSM1009176	GTEX-139D8-0006-SM-5LZX8	TCGA.4L.AA1F.01A	TARGET-50-PAECJB-01A
GSM1009177	GTEX-139T6-0006-SM-5LU92	TCGA.4N.A93T.01A	TARGET-50-PALGAZ-01A
GSM1009178	GTEX-139T8-0006-SM-5NQ6V	TCGA.4P.AA8J.01A	TARGET-50-PAJNZI-01A
GSM1009179	GTEX-139TS-0005-SM-5NQC1	TCGA.4R.AA8I.01A	TARGET-50-PAJMSE-01A
GSM1009180	GTEX-139TT-0006-SM-5O9CG	TCGA.4T.AA8H.01A	TARGET-50-PAKWPM-01A
GSM1009181	GTEX-139TU-0006-SM-5LZVN	TCGA.4V.A9QI.01A	TARGET-50-PAJMMY-01A
GSM1009182	GTEX-139UW-0005-SM-5NQ8U	TCGA.4V.A9QJ.01A	TARGET-50-PAJMKN-01A
GSM1009183	GTEX-13CF2-0006-SM-5O99L	TCGA.4V.A9QL.01A	TARGET-50-PALDWP-01A
GSM1009184	GTEX-13CF3-0006-SM-5N9ED	TCGA.4V.A9QM.01A	TARGET-50-PAJLKR-01A
GSM1009185	GTEX-13CIG-0006-SM-5P9HF	TCGA.4V.A9QN.01A	TARGET-50-PAKUIT-01A
GSM1009186	GTEX-13CZU-0005-SM-5LU8K	TCGA.4V.A9QR.01A	TARGET-50-PAKGED-01A
GSM1009187	GTEX-13CZV-0006-SM-5P9IN	TCGA.4V.A9QS.01A	TARGET-50-CAAAAL-01A
GSM1009188	GTEX-13FTW-0005-SM-5LZVZ	TCGA.4V.A9QT.01A	TARGET-50-PAJNUP-01A
GSM1009189	GTEX-13FTX-0005-SM-5N9F6	TCGA.4V.A9QU.01A	TARGET-50-PAJLLF-01A
GSM1009190	GTEX-13FTY-0005-SM-5NQ78	TCGA.4V.A9QW.01A	TARGET-50-PAKRZW-01A
GSM1009191	GTEX-13FTZ-0005-SM-5NQ9N	TCGA.4V.A9QX.01A	TARGET-50-PAKRVH-01A
GSM1009192	GTEX-13FXS-0006-SM-5O99X	TCGA.4X.A9F9.01A	TARGET-50-PAJNNR-01A
GSM1009193	GTEX-13G51-0005-SM-5N9EP	TCGA.4X.A9FA.01A	TARGET-50-PAJMVC-01A
GSM1009194	GTEX-13JUV-0006-SM-5NQ97	TCGA.4X.A9FB.01A	TARGET-50-PAJMEL-01A
GSM1009195	GTEX-13O61-0005-SM-5O9AU	TCGA.4X.A9FC.01A	TARGET-50-PAKGZX-01A
GSM1009196	GTEX-13OVG-0005-SM-5P9HA	TCGA.4X.A9FD.01A	TARGET-50-PAJMEN-01A
GSM1009197	GTEX-13OVH-0005-SM-5P9HB	TCGA.4Z.AA7M.01A	TARGET-50-PAJNRH-01A
GSM1009198	GTEX-13OVI-0001-SM-5O9BL	TCGA.4Z.AA7N.01A	TARGET-50-PALERC-01A
GSM1009199	GTEX-13OVJ-0006-SM-5O98T	TCGA.4Z.AA7O.01A	TARGET-50-PAJPCM-01A
GSM1009200	GTEX-13OVK-0006-SM-5O9B7	TCGA.4Z.AA7Q.01A	TARGET-50-PAKNXS-01A
GSM1009201	GTEX-13OVL-0006-SM-5O996	TCGA.4Z.AA7R.01A	TARGET-50-PAKMSV-01A
GSM452148	GTEX-13OW6-0005-SM-5NQ9Z	TCGA.4Z.AA7S.01A	TARGET-50-PADZUB-01A
GSM452149	GTEX-13OW8-0005-SM-5NQAC	TCGA.4Z.AA7W.01A	TARGET-50-PALGLU-01A
GSM452150	GTEX-13PL7-0005-SM-5N9ET	TCGA.4Z.AA7Y.01A	TARGET-50-PAKGMU-01A
GSM452151	GTEX-13PLJ-0005-SM-5NQ99	TCGA.4Z.AA80.01A	TARGET-50-PAJNCZ-01A
GSM452152	GTEX-13S7M-0005-SM-5NQ76	TCGA.4Z.AA81.01A	TARGET-50-PAKYLT-01A
GSM452153	GTEX-13S86-0005-SM-5NQ7I	TCGA.4Z.AA82.01A	TARGET-50-PAEBXA-01A
GSM452154	GTEX-13U4I-0006-SM-5N9CI	TCGA.4Z.AA83.01A	TARGET-50-PAJNZU-01A
GSM452155	GTEX-13VXT-0005-SM-5N9F3	TCGA.4Z.AA84.01A	TARGET-50-PAJMFY-01A
GSM452156	GTEX-13VXU-0006-SM-5N9FF	TCGA.4Z.AA86.01A	TARGET-50-PAJNYT-01A
GSM452157	GTEX-13W3W-0005-SM-5SI9Y	TCGA.4Z.AA87.01A	TARGET-50-PAJMLZ-01A
GSM452158	GTEX-1477Z-0005-SM-5PNWD	TCGA.4Z.AA89.01A	TARGET-50-PAKZFK-01A
GSM452159	GTEX-147F3-0005-SM-5N9FI	TCGA.50.5044.01A	TARGET-50-PAJMLI-01A
GSM452160	GTEX-147F4-0006-SM-5O99T	TCGA.50.5045.01A	TARGET-50-PADXAY-01A
GSM452161	GTEX-147GR-0005-SM-5NQAO	TCGA.50.5049.01A	TARGET-50-PAJNEC-01A
GSM452162	GTEX-147JS-0006-SM-5NQ7K	TCGA.50.5051.01A	TARGET-50-PALJIP-01A
GSM452163	GTEX-148VI-0006-SM-5O9A6	TCGA.50.5055.01A	TARGET-50-PAJLPX-01A
GSM452164	GTEX-148VJ-0006-SM-5NQB1	TCGA.50.5066.01A	TARGET-50-CAAAAM-01A
GSM452165	GTEX-1497J-0005-SM-5NQBD	TCGA.50.5068.01A	TARGET-50-PAJMKI-01A
GSM452166	GTEX-14A5H-0006-SM-5O9AI	TCGA.50.5072.01A	TARGET-50-PAKZER-01A
GSM452167	GTEX-14A5I-0005-SM-5N9FU	TCGA.50.5930.01A	TARGET-50-PAJMRL-01A
GSM452168	GTEX-14A6H-0006-SM-5NQ7W	TCGA.50.5930.11A	TARGET-50-PALDTE-01A
GSM452169	GTEX-14ABY-0005-SM-5O99U	TCGA.50.5931.01A	TARGET-50-CAAAAB-01A
GSM452170	GTEX-14AS3-0006-SM-5NQC2	TCGA.50.5931.11A	TARGET-50-PAJNNC-01A
GSM452171	GTEX-14B4R-0006-SM-5O9A7	TCGA.50.5932.01A	TARGET-50-PAKXWB-01A
GSM452172	GTEX-14BIL-0006-SM-5N9F2	TCGA.50.5932.11A	TARGET-50-CAAAAS-01A
GSM452173	GTEX-14BIM-0006-SM-5O9AA	TCGA.50.5933.01A	TARGET-50-PAKMUB-01A
GSM452174	GTEX-14BIN-0005-SM-5N9FE	TCGA.50.5933.11A	TARGET-50-CAAAAJ-01A
GSM452175	GTEX-14BMU-0006-SM-5MR3T	TCGA.50.5935.01A	TARGET-50-PAKXXF-01A
GSM452176	GTEX-14BMV-0005-SM-5NQ6Y	TCGA.50.5935.11A	TARGET-50-PAJNGH-01A
GSM452177	GTEX-14C38-0006-SM-5NQBF	TCGA.50.5936.01A	TARGET-50-PAKZHF-01A
GSM452178	GTEX-14C39-0005-SM-5NQBR	TCGA.50.5936.11A	TARGET-50-PAJMEP-01A
GSM452179	GTEX-14C5O-0005-SM-5P9ER	TCGA.50.5939.01A	TARGET-50-CAAAAP-01A
GSM452180	GTEX-14DAQ-0005-SM-5NQ7B	TCGA.50.5939.11A	TARGET-50-PAKYFC-01A
GSM452181	GTEX-14DAR-0006-SM-5N9GC	TCGA.50.5941.01A	TARGET-50-PAKVET-01A
GSM452182	GTEX-14E1K-0006-SM-5N9DY	TCGA.50.5942.01A	TARGET-50-PAJNZS-01A
GSM452183	GTEX-14E6C-0005-SM-5O98N	TCGA.50.5944.01A	TARGET-50-PAJPGY-01A
GSM452184	GTEX-14E6D-0005-SM-5N9D7	TCGA.50.5946.01A	TARGET-50-PALEZT-01A
GSM452185	GTEX-14E6E-0006-SM-5MR5N	TCGA.50.6590.01A	TARGET-50-PAJNZK-01A
GSM452186	GTEX-14E7W-0006-SM-5N9GG	TCGA.50.6591.01A	TARGET-50-PAJLNJ-01A
GSM452187	GTEX-14H4A-0006-SM-5N9E3	TCGA.50.6592.01A	TARGET-50-PAJLKC-01A
GSM452188	GTEX-14ICK-0006-SM-5NQB5	TCGA.50.6593.01A	TARGET-50-CAAAAC-01A
GSM452189	GTEX-14ICL-0006-SM-5SIAB	TCGA.50.6594.01A	TARGET-50-PAJLTH-01A
GSM452190	GTEX-15RIE-0006-SM-7MKF8	TCGA.50.6595.01A	TARGET-50-PAJLWT-01A
GSM452191	GTEX-16NPX-0005-SM-7MKGG	TCGA.50.6595.11A	TARGET-50-PAKRCC-01A
GSM452192	GTEX-16XZZ-0006-SM-7MKF5	TCGA.50.6597.01A	TARGET-50-PAJNAA-01A
GSM452193	GTEX-17GQL-0005-SM-7MKF4	TCGA.50.6673.01A	TARGET-50-PAJNCJ-01A
GSM452194	GTEX-17HG3-0006-SM-7MKFE	TCGA.50.7109.01A	TARGET-50-PAJNLT-01A
GSM452195	GTEX-17HII-0005-SM-7MKF6	TCGA.50.8457.01A	TARGET-50-PAJMJT-01A
GSM452196	GTEX-1A3MW-0006-SM-7MKGU	TCGA.50.8459.01A	TARGET-50-CAAAAO-01A
GSM452197	GTEX-1B8SG-0006-SM-7MKFA	TCGA.50.8460.01A	TARGET-50-PAJNBN-01A
GSM452198	GTEX-1C2JI-0006-SM-7MKFD	TCGA.51.4079.01A	TARGET-50-PAJPAU-01A
GSM452199	GTEX-1C4CL-0005-SM-7MKF3	TCGA.51.4079.11A	TARGET-50-PAEAFB-01A
GSM452200	GTEX-1C6VR-0005-SM-7MKF7	TCGA.51.4080.01A	TARGET-50-PAJLIP-01A
GSM855942	GTEX-N7MS-0007-SM-2D7W1	TCGA.51.4081.01A	TARGET-50-PALLFB-01A
GSM855943	GTEX-N7MT-0007-SM-3GACQ	TCGA.51.4081.11A	TARGET-50-PAJLTI-01A
GSM855944	GTEX-NFK9-0006-SM-3GACS	TCGA.51.6867.01A	TARGET-50-PAKFME-01A
GSM855945	GTEX-NL3G-0007-SM-4SOIF	TCGA.52.7622.01A	TARGET-50-PALFME-01A
GSM855946	GTEX-NPJ7-0006-SM-3GACR	TCGA.52.7809.01A	TARGET-50-PAJNUS-01A
GSM855947	GTEX-NPJ8-0007-SM-2D7VX	TCGA.52.7810.01A	TARGET-50-PAKNRX-01A
GSM855948	GTEX-O5YT-0007-SM-32PK7	TCGA.52.7811.01A	TARGET-50-PAJNCC-01A
GSM855949	GTEX-O5YW-0006-SM-3LK6E	TCGA.52.7812.01A	TARGET-50-PAJMIZ-01A
GSM855950	GTEX-OHPK-0006-SM-2HMKH	TCGA.53.7624.01A	TARGET-50-PAJNAV-01A
GSM855951	GTEX-OHPL-0006-SM-3MJHB	TCGA.53.7626.01A	TARGET-50-PAJPDC-01A
GSM855952	GTEX-OHPM-0006-SM-2HMKU	TCGA.53.7813.01A	TARGET-50-PAJMVU-01A
GSM855953	GTEX-OHPN-0005-SM-2YUML	TCGA.53.A4EZ.01A	TARGET-50-PAKULH-01A
GSM855954	GTEX-OIZF-0006-SM-2I5GQ	TCGA.55.1592.01A	TARGET-50-PAJMKJ-01A
GSM855955	GTEX-OIZH-0005-SM-2HMJN	TCGA.55.1594.01A	TARGET-50-PAJMXF-01A
GSM855956	GTEX-OIZI-0005-SM-2XCED	TCGA.55.1596.01A	TARGET-50-PAKKNS-01A
GSM855957	GTEX-OOBJ-0006-SM-2I3F4	TCGA.55.5899.01A	TARGET-50-PAJNDU-01A
GSM855958	GTEX-OOBK-0005-SM-2YUMG	TCGA.55.6543.01A	TARGET-50-PAJNVX-01A
GSM855959	GTEX-OXRL-0005-SM-3LK6A	TCGA.55.6642.01A	TARGET-50-PAJNTJ-01A
GSM855960	GTEX-OXRO-0006-SM-2I5EM	TCGA.55.6712.01A	TARGET-50-PALKRS-01A
GSM855961	GTEX-OXRP-0006-SM-2I3FN	TCGA.55.6968.01A	TARGET-50-PAKKSE-01A
GSM855962	GTEX-P44H-0006-SM-2XCFB	TCGA.55.6968.11A	TARGET-50-PAJPEW-01A
GSM855963	GTEX-P4PP-0005-SM-2HMKX	TCGA.55.6969.11A	TARGET-50-PAKECR-01A
GSM855964	GTEX-P4PQ-0005-SM-2HMKJ	TCGA.55.6970.01A	TARGET-50-PALFRD-01A
GSM855965	GTEX-P4QS-0005-SM-2I3EY	TCGA.55.6970.11A	TARGET-50-PAJPAR-01A
GSM855966	GTEX-P78B-0005-SM-2I5GM	TCGA.55.6971.01A	TARGET-50-PAJMUF-01A
GSM855967	GTEX-PLZ4-0006-SM-5SI8L	TCGA.55.6971.11A	TARGET-50-PAKJGM-01A
GSM855968	GTEX-PLZ5-0006-SM-5S2W5	TCGA.55.6972.01A
GSM918578	GTEX-PLZ6-0006-SM-33HBZ	TCGA.55.6972.11A
GSM918579	GTEX-POMQ-0006-SM-5SI7D	TCGA.55.6975.01A
GSM918580	GTEX-PSDG-0005-SM-3GADC	TCGA.55.6975.11A
GSM918581	GTEX-PVOW-0006-SM-3NMB8	TCGA.55.6978.01A
GSM918582	GTEX-PW2O-0006-SM-2I3DV	TCGA.55.6978.11A
GSM918583	GTEX-PWCY-0005-SM-33HBP	TCGA.55.6979.01A
GSM918584	GTEX-PWN1-0006-SM-5SI7T	TCGA.55.6979.11A
GSM918585	GTEX-PX3G-0006-SM-5SI7E	TCGA.55.6980.01A
GSM918586	GTEX-Q2AG-0005-SM-5SI7F	TCGA.55.6980.11A
GSM918587	GTEX-Q2AH-0005-SM-33HBR	TCGA.55.6981.01A
GSM918588	GTEX-Q2AI-0006-SM-2I3FG	TCGA.55.6981.11A
GSM918589	GTEX-Q734-0006-SM-2I3FJ	TCGA.55.6982.01A
GSM918590	GTEX-QCQG-0006-SM-5SI8M	TCGA.55.6982.11A
GSM918591	GTEX-QDT8-0006-SM-5SI8N	TCGA.55.6983.01A
GSM918592	GTEX-QDVJ-0005-SM-2TC5X	TCGA.55.6983.11A
GSM918593	GTEX-QDVN-0006-SM-48U1R	TCGA.55.6984.01A
GSM918594	GTEX-QEG4-0006-SM-2I5FY	TCGA.55.6984.11A
GSM918595	GTEX-QEG5-0006-SM-2I5FZ	TCGA.55.6985.01A
GSM918596	GTEX-QESD-0006-SM-2I5G6	TCGA.55.6985.11A
GSM918597	GTEX-QLQ7-0005-SM-2S1QP	TCGA.55.6986.01A
GSM918598	GTEX-QLQW-0005-SM-2S1RA	TCGA.55.6986.11A
GSM918599	GTEX-QMRM-0005-SM-3NB2A	TCGA.55.6987.01A
GSM918600	GTEX-QV31-0006-SM-793B5	TCGA.55.7227.01A
GSM918601	GTEX-QVJO-0006-SM-2S1RC	TCGA.55.7281.01A
GSM918602	GTEX-QVUS-0006-SM-3GAE8	TCGA.55.7283.01A
GSM918603	GTEX-QXCU-0006-SM-2TC5K	TCGA.55.7284.01B
GSM918604	GTEX-R3RS-0005-SM-3GAEH	TCGA.55.7570.01A
GSM918605	GTEX-R45C-0006-SM-3GAD6	TCGA.55.7573.01A
GSM918606	GTEX-R53T-0005-SM-3GADK	TCGA.55.7574.01A
GSM918607	GTEX-R55C-0005-SM-3GAE9	TCGA.55.7576.01A
GSM918608	GTEX-R55D-0006-SM-3GIJS	TCGA.55.7724.01A
GSM918609	GTEX-R55E-0006-SM-2TC5G	TCGA.55.7725.01A
GSM918610	GTEX-R55G-0006-SM-2TC6O	TCGA.55.7726.01A
GSM918611	GTEX-REY6-0005-SM-2TF54	TCGA.55.7727.01A
GSM918612	GTEX-RM2N-0006-SM-2TF5H	TCGA.55.7728.01A
GSM918613	GTEX-RN64-0005-SM-793B4	TCGA.55.7815.01A
GSM918614	GTEX-RNOR-0005-SM-2TF4Z	TCGA.55.7816.01A
GSM918615	GTEX-RTLS-0006-SM-2TF58	TCGA.55.7903.01A
GSM918616	GTEX-RU1J-0006-SM-2TF6M	TCGA.55.7907.01A
GSM918617	GTEX-RU72-0006-SM-2TF65	TCGA.55.7910.01A
GSM918618	GTEX-RUSQ-0006-SM-2TF6P	TCGA.55.7911.01A
GSM918619	GTEX-RVPV-0006-SM-2TF6Q	TCGA.55.7913.01B
GSM918620	GTEX-RWS6-0005-SM-2XCAN	TCGA.55.7914.01A
GSM918621	GTEX-RWSA-0005-SM-2XCAO	TCGA.55.7994.01A
GSM918622	GTEX-S32W-0006-SM-2XCAK	TCGA.55.7995.01A
GSM918623	GTEX-S33H-0005-SM-2XCAL	TCGA.55.8085.01A
GSM918624	GTEX-S341-0006-SM-3NM8D	TCGA.55.8087.01A
GSM918625	GTEX-S7PM-0006-SM-3NM8C	TCGA.55.8089.01A
GSM918626	GTEX-S7SE-0005-SM-2XCEA	TCGA.55.8090.01A
GSM918627	GTEX-S95S-0005-SM-2XCEC	TCGA.55.8091.01A
GSM918628	GTEX-SE5C-0006-SM-4BRW5	TCGA.55.8092.01A
GSM918629	GTEX-SIU8-0006-SM-2XCE5	TCGA.55.8094.01A
GSM918630	GTEX-SJXC-0005-SM-2XCE7	TCGA.55.8096.01A
GSM918631	GTEX-SN8G-0006-SM-32PLD	TCGA.55.8097.01A
GSM918632	GTEX-SNMC-0006-SM-2XCFE	TCGA.55.8203.01A
GSM918633	GTEX-SNOS-0006-SM-32PLH	TCGA.55.8204.01A
GSM918634	GTEX-SSA3-0005-SM-32QOT	TCGA.55.8205.01A
GSM918635	GTEX-T2YK-0005-SM-32QOV	TCGA.55.8206.01A
GSM918636	GTEX-T5JC-0005-SM-4DM7B	TCGA.55.8207.01A
GSM918637	GTEX-T5JW-0005-SM-3GADE	TCGA.55.8208.01A
GSM918638	GTEX-T6MN-0005-SM-32PLJ	TCGA.55.8299.01A
GSM918639	GTEX-T6MO-0006-SM-32QOU	TCGA.55.8301.01A
GSM918640	GTEX-T8EM-0006-SM-3DB71	TCGA.55.8302.01A
GSM918641	GTEX-TKQ1-0006-SM-33HBI	TCGA.55.8505.01A
GSM918642	GTEX-TKQ2-0006-SM-33HBH	TCGA.55.8506.01A
GSM918643	GTEX-TML8-0005-SM-32QPA	TCGA.55.8507.01A
GSM918644	GTEX-TMMY-0005-SM-33HBN	TCGA.55.8508.01A
GSM918645	GTEX-TMZS-0006-SM-3DB8G	TCGA.55.8510.01A
GSM918646	GTEX-TSE9-0005-SM-4DXUF	TCGA.55.8511.01A
GSM918647	GTEX-U3ZG-0006-SM-47JWX	TCGA.55.8512.01A
GSM918648	GTEX-U3ZH-0005-SM-3DB72	TCGA.55.8513.01A
GSM918649	GTEX-U3ZN-0006-SM-3DB7Y	TCGA.55.8514.01A
GSM918650	GTEX-U412-0006-SM-3DB8J	TCGA.55.8614.01A
GSM918651	GTEX-U4B1-0006-SM-3DB8E	TCGA.55.8615.01A
GSM918652	GTEX-U8T8-0005-SM-3DB8F	TCGA.55.8616.01A
GSM918653	GTEX-U8XE-0005-SM-3DB8I	TCGA.55.8619.01A
GSM884997	GTEX-UJHI-0006-SM-3DB8H	TCGA.55.8620.01A
GSM884998	GTEX-UJMC-0005-SM-3GACU	TCGA.55.8621.01A
GSM884999	GTEX-UPJH-0006-SM-3GACW	TCGA.55.A48X.01A
GSM885000	GTEX-UPK5-0006-SM-3GAD8	TCGA.55.A48Y.01A
GSM885001	GTEX-UTHO-0006-SM-3NMCC	TCGA.55.A48Z.01A
GSM885002	GTEX-V1D1-0006-SM-3NMCE	TCGA.55.A490.01A
GSM885003	GTEX-V955-0005-SM-3P5ZC	TCGA.55.A491.01A
GSM885004	GTEX-VJWN-0005-SM-3GIKF	TCGA.55.A492.01A
GSM885005	GTEX-VJYA-0005-SM-3P5ZD	TCGA.55.A493.01A
GSM885006	GTEX-VUSG-0006-SM-3GIK9	TCGA.55.A494.01A
GSM885007	GTEX-VUSH-0005-SM-3NB2H	TCGA.55.A4DF.01A
GSM885008	GTEX-W5WG-0006-SM-3GIJT	TCGA.55.A4DG.01A
GSM885009	GTEX-W5X1-0006-SM-3GIJZ	TCGA.55.A57B.01A
GSM885010	GTEX-WCDI-0005-SM-3NB2M	TCGA.56.1622.01A
GSM885011	GTEX-WEY5-0006-SM-3GIKG	TCGA.56.5897.01A
GSM885012	GTEX-WFG7-0005-SM-3GIKM	TCGA.56.5898.01A
GSM885013	GTEX-WFG8-0006-SM-3GIKS	TCGA.56.6545.01A
GSM885014	GTEX-WFJO-0005-SM-3GIKY	TCGA.56.6546.01A
GSM885015	GTEX-WFON-0005-SM-3NMC9	TCGA.56.7221.01A
GSM885016	GTEX-WH7G-0005-SM-3NMBX	TCGA.56.7222.01A
GSM885017	GTEX-WHPG-0006-SM-3NMBV	TCGA.56.7222.11A
GSM885018	GTEX-WHSB-0005-SM-3LK7C	TCGA.56.7223.01A
GSM885019	GTEX-WHSE-0006-SM-3NMBW	TCGA.56.7579.01A
GSM885020	GTEX-WHWD-0005-SM-3LK7D	TCGA.56.7579.11A
GSM885021	GTEX-WK11-0006-SM-3NB3J	TCGA.56.7580.01A
GSM885022	GTEX-WL46-0006-SM-4OOS5	TCGA.56.7580.11A
GSM885023	GTEX-WOFL-0006-SM-3TW8K	TCGA.56.7582.01A
GSM885024	GTEX-WOFM-0005-SM-3MJF3	TCGA.56.7582.11A
GSM885025	GTEX-WQUQ-0006-SM-3MJF4	TCGA.56.7730.01A
GSM885026	GTEX-WRHK-0005-SM-3MJF5	TCGA.56.7730.11A
GSM885027	GTEX-WRHU-0006-SM-3MJF6	TCGA.56.7731.01A
GSM885028	GTEX-WVLH-0006-SM-3MJF7	TCGA.56.7731.11A
GSM885029	GTEX-WWYW-0005-SM-3NB3K	TCGA.56.7822.01A
GSM885030	GTEX-WXYG-0005-SM-3NB3M	TCGA.56.7823.01B
GSM885031	GTEX-WY7C-0006-SM-3NB3L	TCGA.56.7823.11A
GSM958490	GTEX-WYBS-0005-SM-4ONDR	TCGA.56.8082.01A
GSM958491	GTEX-WYJK-0005-SM-3NMA1	TCGA.56.8082.11A
GSM958492	GTEX-WYVS-0006-SM-3NMA7	TCGA.56.8083.01A
GSM958493	GTEX-WZTO-0006-SM-3NM9T	TCGA.56.8083.11A
GSM958494	GTEX-X15G-0005-SM-3NMDA	TCGA.56.8201.01A
GSM958495	GTEX-X261-0005-SM-4PQYX	TCGA.56.8201.11A
GSM958496	GTEX-X3Y1-0006-SM-3P5ZG	TCGA.56.8304.01A
GSM958497	GTEX-X4EO-0006-SM-3P5ZF	TCGA.56.8305.01A
GSM958498	GTEX-X4EP-0005-SM-3P5ZE	TCGA.56.8307.01A
GSM958499	GTEX-X4XX-0005-SM-3NMCS	TCGA.56.8308.01A
GSM958500	GTEX-X4XY-0006-SM-46MV2	TCGA.56.8309.01A
GSM397626	GTEX-X585-0005-SM-46MV3	TCGA.56.8309.11A
GSM397627	GTEX-X5EB-0006-SM-46MV5	TCGA.56.8503.01A
GSM397628	GTEX-X62O-0005-SM-46MV1	TCGA.56.8504.01A
GSM397629	GTEX-X638-0005-SM-47JX6	TCGA.56.8622.01A
GSM397630	GTEX-X88G-0006-SM-47JX5	TCGA.56.8623.01A
GSM397631	GTEX-X8HC-0006-SM-46MV6	TCGA.56.8623.11A
GSM397632	GTEX-XAJ8-0006-SM-46MVM	TCGA.56.8624.01A
GSM397633	GTEX-XBEC-0006-SM-4AT5T	TCGA.56.8625.01A
GSM397634	GTEX-XBED-0006-SM-47JXO	TCGA.56.8626.01A
GSM397635	GTEX-XBEW-0006-SM-4AT4E	TCGA.56.8628.01A
GSM397636	GTEX-XGQ4-0005-SM-4AT5U	TCGA.56.8629.01A
GSM397637	GTEX-XK95-0005-SM-4AT4S	TCGA.56.A49D.01A
GSM397638	GTEX-XLM4-0005-SM-4AT4P	TCGA.56.A4BW.01A
GSM397639	GTEX-XMD1-0006-SM-4AT4Q	TCGA.56.A4BX.01A
GSM397640	GTEX-XMD2-0006-SM-4WWEG	TCGA.56.A4BY.01A
GSM397641	GTEX-XMD3-0006-SM-4AT5X	TCGA.56.A4ZJ.01A
GSM397642	GTEX-XMK1-0005-SM-4B665	TCGA.56.A4ZK.01A
GSM397643	GTEX-XOT4-0005-SM-4B64S	TCGA.56.A5DR.01A
GSM397644	GTEX-XPT6-0006-SM-4B66Q	TCGA.56.A5DS.01A
GSM397645	GTEX-XPVG-0006-SM-4B65Z	TCGA.56.A62T.01A
GSM397646	GTEX-XQ3S-0006-SM-4BOQ4	TCGA.57.1582.01A
GSM397647	GTEX-XQ8I-0006-SM-4BOQ5	TCGA.57.1583.01A
GSM397648	GTEX-XUW1-0005-SM-4BOQ7	TCGA.57.1584.01A
GSM397649	GTEX-XUYS-0005-SM-47JZ2	TCGA.57.1585.01A
GSM397650	GTEX-XUZC-0005-SM-4BOQ8	TCGA.57.1586.01A
GSM397651	GTEX-XXEK-0005-SM-4BRWJ	TCGA.57.1993.01A
GSM397652	GTEX-XYKS-0005-SM-4BRUD	TCGA.57.1994.01A
GSM397653	GTEX-Y111-0006-SM-4SOIO	TCGA.58.8386.01A
GSM397654	GTEX-Y114-0006-SM-4TT76	TCGA.58.8386.11A
GSM397655	GTEX-Y3I4-0006-SM-4TT1E	TCGA.58.8387.01A
GSM397656	GTEX-Y3IK-0005-SM-4WWDE	TCGA.58.8388.01A
GSM397657	GTEX-Y5LM-0005-SM-4V6EJ	TCGA.58.8390.01A
GSM397658	GTEX-Y5V5-0006-SM-4V6FE	TCGA.58.8391.01A
GSM397659	GTEX-Y5V6-0005-SM-4V6FD	TCGA.58.8392.01A
GSM397660	GTEX-Y8DK-0005-SM-4RGNR	TCGA.58.8393.01A
GSM824273	GTEX-Y8E4-0006-SM-4V6EW	TCGA.58.A46J.01A
GSM824274	GTEX-Y8E5-0006-SM-47JWQ	TCGA.58.A46K.01A
GSM824275	GTEX-Y8LW-0005-SM-4V6EV	TCGA.58.A46L.01A
GSM824276	GTEX-Y9LG-0006-SM-4VBRK	TCGA.58.A46M.01A
GSM824277	GTEX-YB5E-0005-SM-4VDSO	TCGA.58.A46N.01A
GSM824278	GTEX-YB5K-0005-SM-4VDSP	TCGA.59.2348.01A
GSM824279	GTEX-YBZK-0005-SM-59HKG	TCGA.59.2350.01A
GSM824280	GTEX-YEC3-0005-SM-4W21J	TCGA.59.2351.01A
GSM824281	GTEX-YEC4-0001-SM-4W1Y6	TCGA.59.2352.01A
GSM824282	GTEX-YECK-0005-SM-4W217	TCGA.59.2354.01A
GSM824283	GTEX-YF7O-0005-SM-4W1ZU	TCGA.59.2355.01A
GSM824284	GTEX-YFC4-0006-SM-4RGLV	TCGA.59.2363.01A
GSM824285	GTEX-YFCO-0005-SM-4W1ZI	TCGA.59.A5PD.01A
GSM824286	GTEX-Z93S-0005-SM-4RGLW	TCGA.5B.A90C.01A
GSM824287	GTEX-ZAB4-0005-SM-4RGM8	TCGA.5C.A9VG.01A
GSM824288	GTEX-ZC5H-0005-SM-4WAXM	TCGA.5C.A9VH.01A
GSM824289	GTEX-ZDTS-0006-SM-4WAYZ	TCGA.5C.AAPD.01A
GSM824290	GTEX-ZDTT-0006-SM-4WKFP	TCGA.5G.A9ZZ.01A
GSM824291	GTEX-ZDXO-0006-SM-4WKGF	TCGA.5K.AAAP.01A
GSM824292	GTEX-ZDYS-0002-SM-4WKGR	TCGA.5L.AAT0.01A
GSM824293	GTEX-ZE7O-0006-SM-51MTA	TCGA.5L.AAT1.01A
GSM824294	GTEX-ZE9C-0006-SM-4WKG2	TCGA.5M.AAT4.01A
GSM824295	GTEX-ZEX8-0005-SM-4WKGE	TCGA.5M.AAT5.01A
GSM824296	GTEX-ZF28-0005-SM-4WKH3	TCGA.5M.AAT6.01A
GSM824297	GTEX-ZF29-0006-SM-4WKGQ	TCGA.5M.AATA.01A
GSM824298	GTEX-ZF2S-0006-SM-4WKHF	TCGA.5M.AATE.01A
GSM854942	GTEX-ZF3C-0005-SM-4WWAR	TCGA.5N.A9KI.01A
GSM854943	GTEX-ZG7Y-0006-SM-4WWEA	TCGA.5N.A9KM.01A
GSM854944	GTEX-ZGAY-0006-SM-4WWAQ	TCGA.5P.A9JU.01A
GSM854945	GTEX-ZLV1-0005-SM-4WWAP	TCGA.5P.A9JV.01A
GSM854946	GTEX-ZP4G-0006-SM-4WWE6	TCGA.5P.A9JW.01A
GSM854947	GTEX-ZPCL-0006-SM-4WWAS	TCGA.5P.A9JY.01A
GSM854948	GTEX-ZPIC-0005-SM-4WWEB	TCGA.5P.A9JZ.01A
GSM854949	GTEX-ZPU1-0006-SM-4WWAT	TCGA.5P.A9K0.01A
GSM854950	GTEX-ZQG8-0005-SM-4YCEH	TCGA.5P.A9K2.01A
GSM854951	GTEX-ZQUD-0005-SM-4YCE5	TCGA.5P.A9K3.01A
GSM854952	GTEX-ZT9W-0005-SM-4YCEG	TCGA.5P.A9K4.01A
GSM854953	GTEX-ZTPG-0006-SM-4YCFG	TCGA.5P.A9K6.01A
GSM854954	GTEX-ZTSS-0005-SM-4YCDR	TCGA.5P.A9K8.01A
GSM854955	GTEX-ZTTD-0006-SM-51MSJ	TCGA.5P.A9K9.01A
GSM854956	GTEX-ZTX8-0006-SM-4YCE4	TCGA.5P.A9KA.01A
GSM854957	GTEX-ZUA1-0005-SM-4YCEV	TCGA.5P.A9KC.01A
GSM854958	GTEX-ZV68-0006-SM-4YCEJ	TCGA.5P.A9KE.01A
GSM854959	GTEX-ZV7C-0005-SM-57WDL	TCGA.5P.A9KF.01A
GSM854960	GTEX-ZVE2-0006-SM-51MRW	TCGA.5P.A9KH.01A
GSM854961	GTEX-ZVP2-0005-SM-51MRK	TCGA.5R.AA1C.01A
GSM854962	GTEX-ZVT2-0005-SM-57WBW	TCGA.5R.AA1D.01A
GSM854963	GTEX-ZVT3-0006-SM-51MT9	TCGA.5R.AAAM.01A
GSM854964	GTEX-ZVT4-0006-SM-57WB8	TCGA.5S.A9Q8.01A
GSM854965	GTEX-ZVTK-0006-SM-57WBK	TCGA.5T.A9QA.01A
GSM854966	GTEX-ZVZP-0006-SM-51MSW	TCGA.5U.AB0D.01A
GSM854967	GTEX-ZVZQ-0006-SM-51MR8	TCGA.5U.AB0E.01A
GSM854968	GTEX-ZXES-0005-SM-57WCB	TCGA.5U.AB0F.01A
GSM854969	GTEX-ZXG5-0005-SM-57WCN	TCGA.5V.A9RR.01A
GSM854970	GTEX-1117F-0526-SM-5EGHJ	TCGA.5X.AA5U.01A
GSM854971	GTEX-1117F-0626-SM-5N9CS	TCGA.60.2695.01A
GSM854972	GTEX-111FC-0426-SM-5N9CV	TCGA.60.2696.01A
GSM854973	GTEX-111YS-0526-SM-5GZXJ	TCGA.60.2697.01A
GSM854974	GTEX-111YS-2226-SM-5987P	TCGA.60.2698.01A
GSM854975	GTEX-1122O-0426-SM-5H12G	TCGA.60.2703.01A
GSM786491	GTEX-1122O-1126-SM-5NQ8X	TCGA.60.2704.01A
GSM786492	GTEX-1128S-0326-SM-5GZZF	TCGA.60.2706.01A
GSM786493	GTEX-1128S-2526-SM-5H11N	TCGA.60.2707.01A
GSM786494	GTEX-113IC-0426-SM-5HL5O	TCGA.60.2708.01A
GSM786495	GTEX-117XS-0426-SM-5GZZN	TCGA.60.2709.01A
GSM786496	GTEX-117YW-0226-SM-5N9CM	TCGA.60.2709.11A
GSM786497	GTEX-117YW-2726-SM-5GZZT	TCGA.60.2710.01A
GSM786498	GTEX-117YX-1726-SM-5GZZS	TCGA.60.2711.01A
GSM786499	GTEX-117YX-2626-SM-5EQ53	TCGA.60.2712.01A
GSM786500	GTEX-11DXW-0526-SM-5H127	TCGA.60.2713.01A
GSM786501	GTEX-11DXX-0426-SM-5EQ5F	TCGA.60.2714.01A
GSM786502	GTEX-11DXX-0826-SM-5GZZP	TCGA.60.2715.01A
GSM786503	GTEX-11DXX-2626-SM-5Q5A3	TCGA.60.2716.01A
GSM786504	GTEX-11DXY-1126-SM-5987W	TCGA.60.2719.01A
GSM786505	GTEX-11DXZ-0426-SM-5987Y	TCGA.60.2720.01A
GSM786506	GTEX-11DXZ-0526-SM-5GU7J	TCGA.60.2721.01A
GSM786507	GTEX-11DXZ-2626-SM-59882	TCGA.60.2722.01A
GSM786508	GTEX-11DYG-0926-SM-5EGGW	TCGA.60.2723.01A
GSM786509	GTEX-11DYG-1226-SM-5N9DC	TCGA.60.2724.01A
GSM786510	GTEX-11EI6-0526-SM-5985S	TCGA.60.2725.01A
GSM786511	GTEX-11EM3-0226-SM-5985Y	TCGA.60.2726.01A
GSM786512	GTEX-11EM3-0526-SM-5H12N	TCGA.61.1721.01A
GSM786513	GTEX-11EM3-2226-SM-5H11Y	TCGA.61.1724.01A
GSM786514	GTEX-11EMC-0926-SM-59863	TCGA.61.1725.01A
GSM786515	GTEX-11EMC-3026-SM-5EQ4R	TCGA.61.1728.01A
GSM786516	GTEX-11EQ8-0426-SM-5N9DP	TCGA.61.1733.01A
GSM786517	GTEX-11EQ9-2226-SM-5987H	TCGA.61.1736.01B
GSM786518	GTEX-11GS4-0326-SM-5N9F7	TCGA.61.1737.01A
GSM786519	GTEX-11GS4-0626-SM-5A5LC	TCGA.61.1738.01A
GSM786520	GTEX-11GS4-2926-SM-5A5LF	TCGA.61.1741.01A
GSM786521	GTEX-11GSP-1126-SM-5A5LM	TCGA.61.1900.01A
GSM786522	GTEX-11GSP-2926-SM-5N9C2	TCGA.61.1907.01A
GSM786523	GTEX-11I78-0726-SM-5A5M1	TCGA.61.1910.01A
GSM786524	GTEX-11I78-1026-SM-5HL74	TCGA.61.1911.01A
GSM786525	GTEX-11I78-2326-SM-5Q5AH	TCGA.61.1914.01A
GSM786526	GTEX-11LCK-0726-SM-5PNYC	TCGA.61.1918.01A
GSM786527	GTEX-11LCK-1426-SM-5HL5R	TCGA.61.1919.01A
GSM786528	GTEX-11NUK-0526-SM-5A5L5	TCGA.61.1995.01A
GSM786529	GTEX-11NUK-0726-SM-5A5ME	TCGA.61.1998.01A
GSM786530	GTEX-11NV4-0526-SM-5N9BF	TCGA.61.2000.01A
GSM786531	GTEX-11O72-0426-SM-5BC5B	TCGA.61.2002.01A
GSM786532	GTEX-11OC5-0426-SM-5Q5AR	TCGA.61.2003.01A
GSM786533	GTEX-11ONC-0926-SM-5BC5E	TCGA.61.2008.01A
GSM786534	GTEX-11ONC-1126-SM-5GU6G	TCGA.61.2009.01A
GSM786535	GTEX-11ONC-2726-SM-5N9DZ	TCGA.61.2012.01A
GSM786536	GTEX-11P7K-2326-SM-5EGKZ	TCGA.61.2088.01A
GSM786537	GTEX-11P81-0326-SM-5HL6B	TCGA.61.2092.01A
GSM786538	GTEX-11P81-2726-SM-59876	TCGA.61.2097.01A
GSM786539	GTEX-11P82-0126-SM-5HL72	TCGA.61.2098.01A
GSM786540	GTEX-11TT1-1226-SM-5Q5AV	TCGA.61.2101.01A
GSM786541	GTEX-11TT1-1526-SM-5EQKU	TCGA.61.2102.01A
GSM786542	GTEX-11TT1-2726-SM-5LU8L	TCGA.61.2104.01A
GSM786543	GTEX-11TUW-0926-SM-5EQMW	TCGA.61.2109.01A
GSM786544	GTEX-11TUW-2926-SM-5BC59	TCGA.61.2110.01A
GSM786545	GTEX-11UD2-0526-SM-5GU69	TCGA.61.2111.01A
GSM786546	GTEX-11UD2-0826-SM-5EQKS	TCGA.61.2113.01A
GSM786547	GTEX-11UD2-1126-SM-5EQM6	TCGA.62.8394.01A
GSM786548	GTEX-11VI4-2026-SM-5CVLJ	TCGA.62.8395.01A
GSM786549	GTEX-11WQC-2726-SM-5CVLG	TCGA.62.8397.01A
GSM786550	GTEX-11WQK-0326-SM-5EQL1	TCGA.62.8398.01A
GSM786551	GTEX-11XUK-2426-SM-5GU72	TCGA.62.8399.01A
GSM786552	GTEX-11ZTS-0326-SM-5EQKP	TCGA.62.8402.01A
GSM786553	GTEX-11ZTS-0826-SM-5EQ49	TCGA.62.A46O.01A
GSM786554	GTEX-11ZTS-1026-SM-5LU8O	TCGA.62.A46P.01A
GSM786555	GTEX-11ZTT-0426-SM-5EQLK	TCGA.62.A46R.01A
GSM786556	GTEX-11ZUS-0526-SM-59884	TCGA.62.A46S.01A
GSM786557	GTEX-11ZUS-1326-SM-5FQUC	TCGA.62.A46V.01A
GSM786558	GTEX-11ZVC-0326-SM-5CVLC	TCGA.62.A46Y.01A
GSM786559	GTEX-11ZVC-2926-SM-5986H	TCGA.62.A470.01A
GSM786560	GTEX-1211K-0326-SM-5FQT1	TCGA.62.A471.01A
GSM786561	GTEX-1211K-2426-SM-59HL8	TCGA.62.A472.01A
GSM786562	GTEX-12126-0726-SM-5FQTX	TCGA.63.5128.01A
GSM786563	GTEX-1212Z-0826-SM-5EQ51	TCGA.63.5131.01A
GSM786564	GTEX-1212Z-2826-SM-59HJ5	TCGA.63.6202.01A
GSM786565	GTEX-12584-0426-SM-5FQTT	TCGA.63.7020.01A
GSM786566	GTEX-12696-0426-SM-5EGL5	TCGA.63.7021.01A
GSM786567	GTEX-12696-0526-SM-5EQ3Z	TCGA.63.7022.01A
GSM786568	GTEX-12696-2726-SM-5FQUL	TCGA.63.7023.01A
GSM786569	GTEX-1269C-2826-SM-5EQ5O	TCGA.63.A5M9.01A
GSM786570	GTEX-12BJ1-2726-SM-5HL9M	TCGA.63.A5MB.01A
GSM786571	GTEX-12C56-0226-SM-5N9FB	TCGA.63.A5MG.01A
GSM786572	GTEX-12C56-2026-SM-5FQSI	TCGA.63.A5MH.01A
GSM786573	GTEX-12KS4-0626-SM-5PNY4	TCGA.63.A5MI.01A
GSM786574	GTEX-12WSC-0526-SM-5BC5X	TCGA.63.A5MJ.01A
GSM786575	GTEX-12WSC-0926-SM-5EQ63	TCGA.63.A5ML.01A
GSM786576	GTEX-12WSD-1026-SM-5EQ42	TCGA.63.A5MM.01A
GSM786577	GTEX-12WSD-1326-SM-5GCNU	TCGA.63.A5MN.01A
GSM786578	GTEX-12WSE-1126-SM-7DUEH	TCGA.63.A5MP.01A
GSM786579	GTEX-12WSH-2826-SM-5GCP5	TCGA.63.A5MR.01A
GSM786580	GTEX-12WSK-0426-SM-5GCNS	TCGA.63.A5MS.01A
GSM786581	GTEX-12WSK-0726-SM-5LZUV	TCGA.63.A5MT.01A
GSM786582	GTEX-12WSK-2726-SM-5CVND	TCGA.63.A5MU.01A
GSM786583	GTEX-12WSL-0926-SM-5N9EK	TCGA.63.A5MV.01A
GSM822464	GTEX-12WSL-2626-SM-5GCNV	TCGA.63.A5MW.01A
GSM822466	GTEX-12WSM-0526-SM-5GCO8	TCGA.63.A5MY.01A
GSM822473	GTEX-12WSN-0326-SM-5GCP6	TCGA.64.1676.01A
GSM822474	GTEX-12WSN-2726-SM-5LZUK	TCGA.64.1677.01A
GSM822475	GTEX-12ZZW-0426-SM-5GCO9	TCGA.64.1678.01A
GSM822476	GTEX-12ZZX-0526-SM-5DUW6	TCGA.64.1679.01A
GSM822477	GTEX-12ZZX-0626-SM-5EQ46	TCGA.64.1680.01A
GSM822478	GTEX-12ZZX-1026-SM-5LZUW	TCGA.64.1681.01A
GSM822479	GTEX-12ZZY-0526-SM-5EQ5H	TCGA.64.5774.01A
GSM822480	GTEX-12ZZY-1326-SM-5GCNW	TCGA.64.5775.01A
GSM822481	GTEX-13111-0526-SM-5LZVF	TCGA.64.5778.01A
GSM822482	GTEX-13111-2126-SM-5LZU2	TCGA.64.5779.01A
GSM822483	GTEX-13113-0526-SM-5GCN2	TCGA.64.5781.01A
GSM822484	GTEX-13113-2126-SM-5EQ4U	TCGA.64.5815.01A
GSM822485	GTEX-1313W-1026-SM-5EQ5I	TCGA.66.2727.01A
GSM822486	GTEX-1314G-1926-SM-5BC6F	TCGA.66.2734.01A
GSM822487	GTEX-131XE-2626-SM-5PNYY	TCGA.66.2737.01A
GSM822488	GTEX-131XF-0526-SM-5HL87	TCGA.66.2742.01A
GSM822489	GTEX-131XF-0626-SM-5GIDS	TCGA.66.2744.01A
GSM822490	GTEX-131XF-2526-SM-5EQ68	TCGA.66.2753.01A
GSM822491	GTEX-131XG-0826-SM-5LZVS	TCGA.66.2754.01A
GSM822492	GTEX-131XG-2226-SM-5DUXS	TCGA.66.2755.01A
GSM710801	GTEX-131XH-2426-SM-5PNZ6	TCGA.66.2756.01A
GSM710802	GTEX-131XW-0226-SM-5IJCA	TCGA.66.2757.01A
GSM710803	GTEX-131XW-2226-SM-5PNY1	TCGA.66.2758.01A
GSM710804	GTEX-131YS-0426-SM-5EQ4J	TCGA.66.2759.01A
GSM710805	GTEX-131YS-1126-SM-5N9FQ	TCGA.66.2763.01A
GSM710806	GTEX-131YS-1226-SM-5K7VE	TCGA.66.2765.01A
GSM710807	GTEX-132AR-0726-SM-5EQ6J	TCGA.66.2766.01A
GSM710808	GTEX-132AR-1326-SM-5K7YC	TCGA.66.2767.01A
GSM710809	GTEX-132AR-2126-SM-5K7XG	TCGA.66.2768.01A
GSM710810	GTEX-132NY-0626-SM-5L3D9	TCGA.66.2769.01A
GSM710811	GTEX-132Q8-0526-SM-5IJBQ	TCGA.66.2770.01A
GSM710812	GTEX-132QS-0626-SM-62LFM	TCGA.66.2771.01A
GSM710813	GTEX-1339X-0526-SM-5KLYW	TCGA.66.2773.01A
GSM710814	GTEX-1339X-2626-SM-5K7YX	TCGA.66.2777.01A
GSM710815	GTEX-133LE-0226-SM-5PNY3	TCGA.66.2778.01A
GSM710816	GTEX-133LE-2226-SM-5IFGU	TCGA.66.2780.01A
GSM710817	GTEX-1399R-0626-SM-5K7UZ	TCGA.66.2781.01A
GSM710818	GTEX-1399R-1826-SM-5J2M9	TCGA.66.2782.01A
GSM710819	GTEX-1399R-2326-SM-5PNYT	TCGA.66.2783.01A
GSM710820	GTEX-1399S-0926-SM-5PNVQ	TCGA.66.2785.01A
GSM710821	GTEX-1399S-2626-SM-5L3DU	TCGA.66.2786.01A
GSM710822	GTEX-1399T-0526-SM-5J1NC	TCGA.66.2787.01A
GSM710823	GTEX-1399T-2626-SM-5L3E4	TCGA.66.2788.01A
GSM710824	GTEX-1399U-0426-SM-5K7UU	TCGA.66.2789.01A
GSM710825	GTEX-1399U-0626-SM-5J1NZ	TCGA.66.2790.01A
GSM710826	GTEX-139D8-1226-SM-5L3ED	TCGA.66.2791.01A
GSM710827	GTEX-139T6-1826-SM-5KM2E	TCGA.66.2792.01A
GSM710828	GTEX-139T8-0426-SM-5K7VC	TCGA.66.2793.01A
GSM710829	GTEX-139TS-0226-SM-5K7W5	TCGA.66.2794.01A
GSM710830	GTEX-139TT-0526-SM-5J1NN	TCGA.66.2795.01A
GSM710831	GTEX-139TU-1126-SM-5J1NY	TCGA.66.2800.01A
GSM710832	GTEX-139UW-0426-SM-5K7V4	TCGA.67.3770.01A
GSM710833	GTEX-139UW-2526-SM-62LFO	TCGA.67.3771.01A
GSM710834	GTEX-139YR-0626-SM-5IJBT	TCGA.67.3772.01A
GSM710835	GTEX-139YR-0726-SM-62LFN	TCGA.67.3773.01A
GSM710836	GTEX-139YR-2726-SM-5K7VV	TCGA.67.3774.01A
GSM710837	GTEX-13CF3-0526-SM-5IJBV	TCGA.67.4679.01B
GSM710839	GTEX-13CF3-0626-SM-5J1NO	TCGA.67.6215.01A
GSM710841	GTEX-13CF3-2226-SM-5J2MX	TCGA.67.6216.01A
GSM710843	GTEX-13D11-1426-SM-5K7Y9	TCGA.67.6217.01A
GSM710845	GTEX-13D11-2726-SM-5K7V7	TCGA.68.7755.01A
GSM710846	GTEX-13FH7-0326-SM-5J1MR	TCGA.68.7756.01A
GSM710849	GTEX-13FH7-0426-SM-5KM4M	TCGA.68.7757.01B
GSM710853	GTEX-13FH7-2326-SM-5KM1E	TCGA.68.8250.01A
GSM710855	GTEX-13FHO-1626-SM-5IJGB	TCGA.68.8251.01A
GSM710858	GTEX-13FHP-0426-SM-5J1O5	TCGA.68.A59I.01A
GSM710860	GTEX-13FHP-1126-SM-5IJDO	TCGA.68.A59J.01A
GSM710862	GTEX-13FLV-1426-SM-5J1N4	TCGA.69.7760.01A
GSM710863	GTEX-13FTW-0926-SM-5J2NJ	TCGA.69.7761.01A
GSM710865	GTEX-13FTW-2226-SM-5J1OH	TCGA.69.7763.01A
GSM710867	GTEX-13FTX-0226-SM-5K7TX	TCGA.69.7764.01A
GSM710869	GTEX-13FTX-2226-SM-5J1OP	TCGA.69.7765.01A
GSM710871	GTEX-13FTY-0426-SM-5IJC2	TCGA.69.7973.01A
GSM710873	GTEX-13FTZ-0126-SM-5K7V3	TCGA.69.7974.01A
GSM710875	GTEX-13FXS-1126-SM-5IJBB	TCGA.69.7978.01A
GSM710877	GTEX-13G51-2926-SM-5IJDL	TCGA.69.7979.01A
GSM710879	GTEX-13JUV-2426-SM-5J1NS	TCGA.69.7980.01A
GSM710881	GTEX-13JVG-0426-SM-5MR59	TCGA.69.8253.01A
GSM710883	GTEX-13N11-0626-SM-5J1OL	TCGA.69.8254.01A
GSM710885	GTEX-13N11-2926-SM-5K7VD	TCGA.69.8255.01A
GSM710886	GTEX-13N1W-0326-SM-5IJDJ	TCGA.69.8453.01A
GSM710888	GTEX-13N2G-0526-SM-5MR5L	TCGA.69.A59K.01A
GSM710890	GTEX-13NYB-0426-SM-5IJDD	TCGA.6A.AB49.01A
GSM710892	GTEX-13NYB-2926-SM-5K7VH	TCGA.6D.AA2E.01A
GSM710894	GTEX-13NYC-0826-SM-5N9FP	TCGA.70.6722.01A
GSM710896	GTEX-13NYS-0526-SM-5J1OF	TCGA.70.6723.01A
GSM710898	GTEX-13NZ8-1626-SM-5IJBC	TCGA.71.6725.01A
GSM710900	GTEX-13NZ9-0826-SM-5J1NI	TCGA.71.8520.01A
GSM710902	GTEX-13NZ9-1226-SM-5MR3J	TCGA.73.4658.01A
GSM710905	GTEX-13NZA-1126-SM-5MR4K	TCGA.73.4659.01A
GSM710906	GTEX-13NZB-2226-SM-5MR5B	TCGA.73.4662.01A
GSM710908	GTEX-13O1R-1026-SM-5KM2L	TCGA.73.4666.01A
GSM710911	GTEX-13O21-0426-SM-5K7VR	TCGA.73.4668.01A
GSM710913	GTEX-13O21-2526-SM-5J1OZ	TCGA.73.4670.01A
GSM710915	GTEX-13O21-2926-SM-5J1OU	TCGA.73.4675.01A
GSM710916	GTEX-13O3O-0426-SM-5KM2Y	TCGA.73.4676.01A
GSM710918	GTEX-13O3O-1126-SM-5KM4Q	TCGA.73.4676.11A
GSM710920	GTEX-13O3P-0526-SM-5K7UT	TCGA.73.4677.01A
GSM710922	GTEX-13O3P-1126-SM-5L3FG	TCGA.73.7498.01A
GSM710924	GTEX-13O3Q-2526-SM-5IJC4	TCGA.73.7499.01A
GSM710926	GTEX-13O61-0326-SM-5KM2O	TCGA.73.A9RS.01A
GSM710928	GTEX-13O61-0626-SM-5L3D1	TCGA.75.5122.01A
GSM710930	GTEX-13O61-2526-SM-5J1O8	TCGA.75.5125.01A
GSM671377	GTEX-13OVG-0726-SM-5IJBY	TCGA.75.5126.01A
GSM671378	GTEX-13OVG-0826-SM-5L3D8	TCGA.75.5146.01A
GSM671379	GTEX-13OVG-2326-SM-5J1OV	TCGA.75.5147.01A
GSM671380	GTEX-13OVH-0426-SM-5K7UC	TCGA.75.6203.01A
GSM671381	GTEX-13OVK-1726-SM-7KUE9	TCGA.75.6205.01A
GSM671382	GTEX-13OVL-1326-SM-5IJCZ	TCGA.75.6206.01A
GSM671383	GTEX-13OW5-0826-SM-5J1NE	TCGA.75.6207.01A
GSM671384	GTEX-13OW6-0326-SM-5L3H9	TCGA.75.6211.01A
GSM671385	GTEX-13OW6-1526-SM-5L3HX	TCGA.75.6212.01A
GSM671386	GTEX-13OW7-0626-SM-5K7UD	TCGA.75.6214.01A
GSM862441	GTEX-13OW8-1626-SM-5L3HW	TCGA.75.7025.01A
GSM862442	GTEX-13OW8-1826-SM-5L3H1	TCGA.75.7027.01A
GSM862443	GTEX-13PL6-0526-SM-5L3G6	TCGA.75.7030.01A
GSM862444	GTEX-13PL7-1826-SM-5IJDV	TCGA.75.7031.01A
GSM862445	GTEX-13PL7-2126-SM-5L3HZ	TCGA.76.4925.01A
GSM862446	GTEX-13PLJ-0526-SM-5K7VW	TCGA.76.4926.01B
GSM862447	GTEX-13PVQ-0526-SM-5LU8Q	TCGA.76.4927.01A
GSM862448	GTEX-13PVQ-1426-SM-5J1O4	TCGA.76.4928.01B
GSM862449	GTEX-13PVR-0826-SM-5S2PV	TCGA.76.4929.01A
GSM862450	GTEX-13PVR-1126-SM-5S2NX	TCGA.76.4931.01A
GSM862451	GTEX-13PVR-2726-SM-5SI6H	TCGA.76.4932.01A
GSM862453	GTEX-13QBU-0126-SM-5LU3V	TCGA.77.6842.01A
GSM862454	GTEX-13QBU-0326-SM-5LU3F	TCGA.77.6843.01A
GSM862455	GTEX-13QBU-2226-SM-5K7WI	TCGA.77.6844.01A
GSM862456	GTEX-13QIC-1626-SM-5K7TZ	TCGA.77.6845.01A
GSM862457	GTEX-13QJ3-0626-SM-5SI6G	TCGA.77.7138.01A
GSM862458	GTEX-13QJC-0626-SM-5S2O9	TCGA.77.7138.11A
GSM862459	GTEX-13QJC-2526-SM-7DHKJ	TCGA.77.7139.01A
GSM862460	GTEX-13RTJ-0626-SM-5S2NB	TCGA.77.7140.01A
GSM862461	GTEX-13RTJ-2626-SM-7DHKR	TCGA.77.7141.01A
GSM862462	GTEX-13RTK-0126-SM-5RQHQ	TCGA.77.7142.01A
GSM862463	GTEX-13RTK-1826-SM-5S2P3	TCGA.77.7142.11A
GSM862464	GTEX-13RTL-0426-SM-7LG66	TCGA.77.7335.01A
GSM862465	GTEX-13S7M-2226-SM-5S2WB	TCGA.77.7335.11A
GSM862466	GTEX-13S86-0526-SM-5QGPZ	TCGA.77.7337.01A
GSM862467	GTEX-13S86-2526-SM-5S2V5	TCGA.77.7337.11A
GSM862468	GTEX-13U4I-0426-SM-5LU4W	TCGA.77.7338.01A
GSM757714	GTEX-13U4I-0926-SM-5LU5A	TCGA.77.7338.11A
GSM757715	GTEX-13U4I-1026-SM-5LU3G	TCGA.77.7463.01A
GSM757716	GTEX-13VXT-0526-SM-5SI9O	TCGA.77.7465.01A
GSM757719	GTEX-13VXT-0826-SM-5SIAP	TCGA.77.8007.01A
GSM757721	GTEX-13VXU-0526-SM-5K7V1	TCGA.77.8007.11A
GSM757722	GTEX-13VXU-1926-SM-5LU5J	TCGA.77.8008.01A
GSM757723	GTEX-13W3W-0226-SM-731ET	TCGA.77.8008.11A
GSM757724	GTEX-13W3W-0626-SM-5LU45	TCGA.77.8009.01A
GSM757730	GTEX-13W3W-2826-SM-731E5	TCGA.77.8128.01A
GSM757731	GTEX-13W46-0626-SM-5LU3N	TCGA.77.8130.01A
GSM757732	GTEX-13W46-1826-SM-5K7VA	TCGA.77.8131.01A
GSM757735	GTEX-13X6H-2526-SM-5QGOT	TCGA.77.8133.01A
GSM757736	GTEX-13X6I-0926-SM-5LUAB	TCGA.77.8136.01A
GSM757738	GTEX-13X6J-1326-SM-5QGOV	TCGA.77.8138.01A
GSM757741	GTEX-13X6K-0526-SM-5LU51	TCGA.77.8139.01A
GSM757743	GTEX-13X6K-1926-SM-5LU4O	TCGA.77.8140.01A
GSM757744	GTEX-13YAN-1526-SM-5LU3E	TCGA.77.8143.01A
GSM757745	GTEX-1445S-1126-SM-5QGOW	TCGA.77.8144.01A
GSM757746	GTEX-144GL-0526-SM-5LU41	TCGA.77.8145.01A
GSM757747	GTEX-144GM-2226-SM-5O9B5	TCGA.77.8146.01A
GSM877126	GTEX-144GN-0326-SM-5O9AD	TCGA.77.8148.01A
GSM877127	GTEX-145LS-0426-SM-5LU8M	TCGA.77.8150.01A
GSM877128	GTEX-145LU-0826-SM-79OJJ	TCGA.77.8153.01A
GSM877129	GTEX-145ME-2226-SM-5S2VY	TCGA.77.8154.01A
GSM877130	GTEX-145MF-0426-SM-5LU9T	TCGA.77.8156.01A
GSM877131	GTEX-145MH-1026-SM-5Q5CI	TCGA.77.A5FZ.01A
GSM877132	GTEX-145MH-1526-SM-5LUAU	TCGA.77.A5G1.01A
GSM877133	GTEX-145MN-2326-SM-5SIB7	TCGA.77.A5G3.01A
GSM877134	GTEX-145MO-0626-SM-5NQAW	TCGA.77.A5G6.01A
GSM877135	GTEX-145MO-1226-SM-5QGPC	TCGA.77.A5G7.01B
GSM877136	GTEX-146FH-0426-SM-5QGPS	TCGA.77.A5G8.01B
GSM877137	GTEX-146FH-0926-SM-5SI96	TCGA.77.A5GA.01A
GSM877138	GTEX-146FH-1326-SM-5NQBI	TCGA.77.A5GB.01B
GSM877139	GTEX-146FQ-0526-SM-5LU9I	TCGA.77.A5GF.01A
GSM877140	GTEX-146FQ-0826-SM-5LUAJ	TCGA.77.A5GH.01A
GSM877141	GTEX-146FR-1026-SM-5NQ9T	TCGA.78.7143.01A
GSM877142	GTEX-146FR-1626-SM-5Q5DS	TCGA.78.7145.01A
GSM877143	GTEX-14753-0226-SM-5Q5CH	TCGA.78.7146.01A
GSM877144	GTEX-147F3-0426-SM-5SI8V	TCGA.78.7147.01A
GSM877145	GTEX-147F4-0126-SM-5QGPV	TCGA.78.7148.01A
GSM877146	GTEX-147F4-1026-SM-5Q5F9	TCGA.78.7149.01A
GSM877147	GTEX-147F4-1326-SM-5LU9V	TCGA.78.7150.01A
GSM877148	GTEX-147JS-0726-SM-5S2UL	TCGA.78.7152.01A
GSM877149	GTEX-148VJ-0426-SM-5S2V8	TCGA.78.7153.01A
GSM877150	GTEX-1497J-1026-SM-5NQAV	TCGA.78.7154.01A
GSM877151	GTEX-14A5H-0226-SM-5S2VK	TCGA.78.7155.01A
GSM877152	GTEX-14A5I-1326-SM-5SIAQ	TCGA.78.7156.01A
GSM877153	GTEX-14A6H-2726-SM-5QGPL	TCGA.78.7158.01A
GSM877154	GTEX-14AS3-0526-SM-5QGQQ	TCGA.78.7159.01A
GSM877155	GTEX-14AS3-2326-SM-5S2NZ	TCGA.78.7160.01A
GSM877156	GTEX-14ASI-1126-SM-5QGPN	TCGA.78.7161.01A
GSM877157	GTEX-14B4R-0226-SM-5TDDO	TCGA.78.7162.01A
GSM877158	GTEX-14B4R-2026-SM-5QGQL	TCGA.78.7163.01A
GSM877159	GTEX-14BIM-2626-SM-5S2OF	TCGA.78.7166.01A
GSM877160	GTEX-14BIN-0926-SM-5S2OZ	TCGA.78.7167.01A
GSM877161	GTEX-14BMU-0326-SM-793DO	TCGA.78.7220.01A
GSM877162	GTEX-14BMU-2426-SM-5RQIJ	TCGA.78.7535.01A
GSM877163	GTEX-14BMV-0526-SM-5S2NE	TCGA.78.7536.01A
GSM877164	GTEX-14BMV-0926-SM-7DHKM	TCGA.78.7537.01A
GSM877165	GTEX-14BMV-1226-SM-5TDDY	TCGA.78.7539.01A
GSM877166	GTEX-14C38-1226-SM-5S2UK	TCGA.78.7540.01A
GSM877167	GTEX-14C39-0126-SM-6128R	TCGA.78.7542.01A
GSM877168	GTEX-14C39-2626-SM-5S2QD	TCGA.78.7633.01A
GSM877169	GTEX-14C5O-0526-SM-62LEI	TCGA.78.8640.01A
GSM877170	GTEX-14C5O-1426-SM-5RQI8	TCGA.78.8648.01A
GSM877171	GTEX-14C5O-1526-SM-7DHKT	TCGA.78.8655.01A
GSM877173	GTEX-14DAQ-0526-SM-793AY	TCGA.78.8660.01A
GSM877174	GTEX-14DAQ-1326-SM-5RQIM	TCGA.78.8662.01A
GSM877175	GTEX-14DAR-2126-SM-5RQID	TCGA.79.5596.01A
GSM877176	GTEX-14E1K-0726-SM-62LDU	TCGA.80.5607.01A
GSM877177	GTEX-14E1K-0926-SM-5S2U4	TCGA.80.5608.01A
GSM877178	GTEX-14E1K-2526-SM-5ZZWA	TCGA.80.5611.01A
GSM877179	GTEX-14E6C-0626-SM-664NA	TCGA.83.5908.01A
GSM877180	GTEX-14E6C-1126-SM-62LDM	TCGA.85.6175.01A
GSM877181	GTEX-14E6E-2126-SM-664N6	TCGA.85.6560.01A
GSM877182	GTEX-14E7W-0526-SM-5S2W8	TCGA.85.6561.01A
GSM877183	GTEX-14E7W-1026-SM-62LEK	TCGA.85.6798.01A
GSM877184	GTEX-14E7W-1426-SM-6LLJ2	TCGA.85.7696.01A
GSM877185	GTEX-14H4A-0526-SM-62LEU	TCGA.85.7697.01A
GSM877186	GTEX-14ICL-0326-SM-5S2OS	TCGA.85.7698.01A
GSM877187	GTEX-14ICL-1826-SM-5RQIY	TCGA.85.7699.01A
GSM877188	GTEX-14JFF-0526-SM-62LFL	TCGA.85.7710.01A
GSM463730	GTEX-14JG1-0326-SM-62LDO	TCGA.85.7710.11A
GSM463734	GTEX-14JG6-2026-SM-6EU2E	TCGA.85.7843.01A
GSM463726	GTEX-14PHY-2726-SM-62LE2	TCGA.85.7844.01A
GSM463746	GTEX-14PII-0526-SM-6EU2A	TCGA.85.7950.01A
GSM463742	GTEX-14PJ2-1226-SM-62LFE	TCGA.85.8048.01A
GSM463738	GTEX-14PJ3-0226-SM-6EU37	TCGA.85.8049.01A
GSM463729	GTEX-14PJ3-2126-SM-5ZZVL	TCGA.85.8052.01A
GSM463733	GTEX-14PJ4-0826-SM-6LLH5	TCGA.85.8070.01A
GSM463725	GTEX-14PJ4-1026-SM-6AJ97	TCGA.85.8071.01A
GSM463745	GTEX-14PJ5-1926-SM-6LLIM	TCGA.85.8072.01A
GSM463741	GTEX-14PJ6-0526-SM-6LLIU	TCGA.85.8276.01A
GSM463737	GTEX-14PJ6-1226-SM-6LLHJ	TCGA.85.8277.01A
GSM463728	GTEX-14PJM-0626-SM-686ZN	TCGA.85.8287.01A
GSM463732	GTEX-14PJM-1026-SM-6ETZT	TCGA.85.8288.01A
GSM463724	GTEX-14PJM-1426-SM-62LF3	TCGA.85.8350.01A
GSM463744	GTEX-14PJN-2226-SM-6872I	TCGA.85.8351.01A
GSM463740	GTEX-14PK6-0626-SM-6AJ9P	TCGA.85.8352.01A
GSM463736	GTEX-14PK6-2326-SM-69LOG	TCGA.85.8353.01A
GSM463727	GTEX-14PKU-2226-SM-7LG5T	TCGA.85.8354.01A
GSM463731	GTEX-14PN3-0426-SM-6LLIY	TCGA.85.8355.01A
GSM463723	GTEX-14PN4-0426-SM-6AJ9N	TCGA.85.8479.01A
GSM463743	GTEX-14XAO-1026-SM-6LLJ7	TCGA.85.8481.01A
GSM463739	GTEX-15CHC-0526-SM-6EU23	TCGA.85.8580.01A
GSM463735	GTEX-15CHC-0626-SM-686YV	TCGA.85.8582.01A
GSM759014	GTEX-15CHQ-0626-SM-6AJ9E	TCGA.85.8584.01A
GSM759015	GTEX-15CHQ-1626-SM-6LLJR	TCGA.85.8664.01A
GSM759016	GTEX-15CHR-0526-SM-79OLJ	TCGA.85.8666.01A
GSM759017	GTEX-15D1Q-1226-SM-686Z1	TCGA.85.A4CL.01A
GSM759018	GTEX-15D79-0426-SM-6AJAW	TCGA.85.A4CN.01A
GSM759019	GTEX-15DDE-0426-SM-6M48M	TCGA.85.A4JB.01A
GSM759020	GTEX-15DDE-1226-SM-6PAN8	TCGA.85.A4JC.01A
GSM759021	GTEX-15DDE-1326-SM-6LLJM	TCGA.85.A4PA.01A
GSM759022	GTEX-15DYW-1226-SM-6PALV	TCGA.85.A4QQ.01A
GSM759023	GTEX-15DZA-1226-SM-7KFS1	TCGA.85.A4QR.01A
GSM759024	GTEX-15DZA-2226-SM-7KUMY	TCGA.85.A50M.01A
GSM759025	GTEX-15EOM-0526-SM-7KUFY	TCGA.85.A50Z.01A
GSM759026	GTEX-15ER7-1426-SM-6PAMA	TCGA.85.A510.01A
GSM759027	GTEX-15ER7-2026-SM-793B8	TCGA.85.A511.01A
GSM759028	GTEX-15ETS-0726-SM-6LPKL	TCGA.85.A512.01A
GSM759029	GTEX-15ETS-2426-SM-6PANJ	TCGA.85.A513.01A
GSM759030	GTEX-15EU6-0726-SM-7KUFU	TCGA.85.A53L.01A
GSM759031	GTEX-15F5U-0226-SM-6PANK	TCGA.85.A5B5.01A
GSM759032	GTEX-15FZZ-0426-SM-6PANM	TCGA.86.6562.01A
GSM759033	GTEX-15G19-1026-SM-6PALM	TCGA.86.6851.01A
GSM759034	GTEX-15G1A-2326-SM-6PAMJ	TCGA.86.7701.01A
GSM759035	GTEX-15RIF-0126-SM-7KUG3	TCGA.86.7711.01A
GSM759036	GTEX-15RJ7-0526-SM-6PANP	TCGA.86.7713.01A
GSM759037	GTEX-15RJE-0526-SM-6PAMN	TCGA.86.7714.01A
GSM759038	GTEX-15RJE-2426-SM-6PAM9	TCGA.86.7953.01A
GSM759039	GTEX-15SDE-2526-SM-6PAL5	TCGA.86.7954.01A
GSM759040	GTEX-15SHU-1026-SM-6PAL7	TCGA.86.7955.01A
GSM759041	GTEX-15SHU-1226-SM-718BY	TCGA.86.8054.01A
GSM759042	GTEX-15SHV-0726-SM-6PAMO	TCGA.86.8055.01A
GSM687644	GTEX-15SHV-0826-SM-7KUFA	TCGA.86.8056.01A
GSM687648	GTEX-15SHW-0626-SM-6PALH	TCGA.86.8073.01A
GSM687653	GTEX-15SKB-0526-SM-6PAMP	TCGA.86.8074.01A
GSM687658	GTEX-15UF6-0226-SM-7KUF6	TCGA.86.8075.01A
GSM687663	GTEX-15UF6-0726-SM-6PALI	TCGA.86.8076.01A
GSM687668	GTEX-15UF7-2326-SM-7KUFO	TCGA.86.8278.01A
GSM687673	GTEX-16AAH-1926-SM-7LG4C	TCGA.86.8279.01A
GSM687678	GTEX-16GPK-0426-SM-6PAMW	TCGA.86.8280.01A
GSM687683	GTEX-16MT8-0126-SM-7DHLD	TCGA.86.8281.01A
GSM687688	GTEX-16MTA-1926-SM-7KUG1	TCGA.86.8358.01A
GSM687695	GTEX-16NPV-0526-SM-79OKI	TCGA.86.8359.01A
GSM687699	GTEX-16XZY-2426-SM-7EPGQ	TCGA.86.8585.01A
GSM687704	GTEX-16XZZ-0426-SM-793BW	TCGA.86.8668.01A
GSM687707	GTEX-16XZZ-1426-SM-7KUE3	TCGA.86.8669.01A
GSM687712	GTEX-16YQH-0626-SM-7938I	TCGA.86.8671.01A
GSM687719	GTEX-16YQH-0826-SM-7938J	TCGA.86.8672.01A
GSM687724	GTEX-178AV-1926-SM-7KUL9	TCGA.86.8673.01A
GSM687728	GTEX-17EUY-0326-SM-7DUEY	TCGA.86.8674.01A
GSM904999	GTEX-17EVP-0926-SM-7IGOY	TCGA.86.A456.01A
GSM905002	GTEX-17EVP-1226-SM-793BF	TCGA.86.A4D0.01A
GSM905020	GTEX-17EVQ-1126-SM-7LG58	TCGA.86.A4JF.01A
GSM904986	GTEX-17EVQ-1626-SM-79ONH	TCGA.86.A4P7.01A
GSM905022	GTEX-17F96-1126-SM-7EWDF	TCGA.86.A4P8.01A
GSM905004	GTEX-17F97-0226-SM-7LG6Q	TCGA.90.6837.01A
GSM905007	GTEX-17F98-0726-SM-793BJ	TCGA.90.6837.11A
GSM904989	GTEX-17F98-0926-SM-7DHLT	TCGA.90.7766.01A
GSM905009	GTEX-17F9E-0526-SM-7DUFD	TCGA.90.7767.01A
GSM905012	GTEX-17F9E-1226-SM-7EWDG	TCGA.90.7767.11A
GSM905014	GTEX-17F9Y-0826-SM-7LG52	TCGA.90.7769.01A
GSM905017	GTEX-17F9Y-1426-SM-7IGOO	TCGA.90.7964.01A
GSM904991	GTEX-17GQL-0426-SM-7LG5V	TCGA.90.A4ED.01A
GSM904994	GTEX-17GQL-2226-SM-718BB	TCGA.90.A4EE.01A
GSM904996	GTEX-17GQL-2326-SM-731EJ	TCGA.90.A59Q.01A
GSM905029	GTEX-17HGU-0526-SM-793BX	TCGA.91.6828.01A
GSM905031	GTEX-17HHE-2326-SM-793C5	TCGA.91.6828.11A
GSM905034	GTEX-17HHY-0526-SM-793BZ	TCGA.91.6829.01A
GSM905036	GTEX-17HII-0626-SM-7LT9H	TCGA.91.6829.11A
GSM905038	GTEX-17HII-1126-SM-7IGOP	TCGA.91.6830.01A
GSM905040	GTEX-17HII-1826-SM-7DUFQ	TCGA.91.6831.01A
GSM905043	GTEX-17KNJ-0526-SM-7LTA8	TCGA.91.6831.11A
GSM905026	GTEX-17KNJ-2526-SM-7DUFR	TCGA.91.6835.01A
GSM904998	GTEX-17MF6-0526-SM-7LG4H	TCGA.91.6835.11A
GSM905000	GTEX-17MF6-1026-SM-7EWE1	TCGA.91.6836.01A
GSM905018	GTEX-17MFQ-2126-SM-7LG5W	TCGA.91.6836.11A
GSM904985	GTEX-183FY-0526-SM-7939Z	TCGA.91.6840.01A
GSM905021	GTEX-18465-0426-SM-7LTAE	TCGA.91.6847.01A
GSM905003	GTEX-18A66-0526-SM-7LG5O	TCGA.91.6847.11A
GSM905006	GTEX-18A66-1026-SM-731B8	TCGA.91.6848.01A
GSM904988	GTEX-18A66-1326-SM-7LG4M	TCGA.91.6849.01A
GSM905008	GTEX-18A67-0526-SM-7LT9X	TCGA.91.6849.11A
GSM905011	GTEX-18A67-0926-SM-7LG5Y	TCGA.91.7771.01A
GSM905013	GTEX-18A67-1426-SM-718BC	TCGA.91.8496.01A
GSM905016	GTEX-18A6Q-0526-SM-7LG4O	TCGA.91.8497.01A
GSM904990	GTEX-18A6Q-1426-SM-7LG63	TCGA.91.8499.01A
GSM904992	GTEX-18A7A-0526-SM-718BI	TCGA.91.A4BC.01A
GSM904995	GTEX-18A7A-1126-SM-7LT8O	TCGA.91.A4BD.01A
GSM905028	GTEX-18A7A-1426-SM-731AP	TCGA.92.7340.01A
GSM905030	GTEX-18A7B-0526-SM-7LG68	TCGA.92.7340.11A
GSM905033	GTEX-18A7B-0926-SM-7189F	TCGA.92.7341.01A
GSM905035	GTEX-18D9A-1626-SM-7LG5Q	TCGA.92.8063.01A
GSM905037	GTEX-18D9B-0326-SM-731B2	TCGA.92.8064.01A
GSM905039	GTEX-18D9U-0926-SM-731AZ	TCGA.92.8065.01A
GSM905042	GTEX-18D9U-1326-SM-731BI	TCGA.93.7347.01A
GSM905025	GTEX-18QFQ-0526-SM-718AV	TCGA.93.7348.01A
GSM905032	GTEX-1A32A-0426-SM-7939P	TCGA.93.8067.01A
GSM905041	GTEX-1A32A-1726-SM-731BW	TCGA.93.A4JN.01A
GSM905044	GTEX-1A3MV-0426-SM-73KXL	TCGA.93.A4JO.01A
GSM905023	GTEX-1A3MV-2226-SM-731CP	TCGA.93.A4JP.01A
GSM905024	GTEX-1A3MW-0426-SM-731AI	TCGA.93.A4JQ.01A
GSM905027	GTEX-1A3MX-0426-SM-72D5W	TCGA.94.7033.01A
GSM685470	GTEX-1A8G6-0226-SM-79ONQ	TCGA.94.7557.01A
GSM685471	GTEX-1A8G6-1726-SM-73KXZ	TCGA.94.7943.01A
GSM685472	GTEX-1A8G7-0426-SM-731B5	TCGA.94.8035.01A
GSM685473	GTEX-1AMEY-0726-SM-72D5X	TCGA.94.8490.01A
GSM685474	GTEX-1AMFI-0426-SM-731C7	TCGA.94.8491.01A
GSM685475	GTEX-1AMFI-2426-SM-73KWO	TCGA.94.A4VJ.01A
GSM685522	GTEX-1AX8Z-0526-SM-7939M	TCGA.94.A5I4.01A
GSM685523	GTEX-1AX8Z-1226-SM-7DHM7	TCGA.94.A5I6.01A
GSM685601	GTEX-1AX8Z-1426-SM-7939T	TCGA.95.7039.01A
GSM685602	GTEX-1AX9I-0926-SM-73KX8	TCGA.95.7043.01A
GSM685603	GTEX-1AX9I-1226-SM-731CJ	TCGA.95.7562.01A
GSM685650	GTEX-1AX9K-0326-SM-7DHM9	TCGA.95.7567.01A
GSM685651	GTEX-1AX9K-2626-SM-793CO	TCGA.95.7944.01A
GSM685652	GTEX-1AYCT-0326-SM-73KVN	TCGA.95.7947.01A
GSM686961	GTEX-1AYCT-0626-SM-7EPI5	TCGA.95.7948.01A
GSM686962	GTEX-1AYD5-2126-SM-73KWQ	TCGA.95.8039.01A
GSM686963	GTEX-1B8KE-0226-SM-7EWEK	TCGA.95.8494.01A
GSM686984	GTEX-1B8KE-0426-SM-7189G	TCGA.95.A4VK.01A
GSM686985	GTEX-1B8KE-2326-SM-7939L	TCGA.95.A4VN.01A
GSM686986	GTEX-1B8KZ-2226-SM-73KYS	TCGA.95.A4VP.01A
GSM686987	GTEX-1B8L1-2826-SM-793D2	TCGA.96.7544.01A
GSM686988	GTEX-1B8SF-0726-SM-73KYZ	TCGA.96.7545.01A
GSM686989	GTEX-1B8SG-0526-SM-73KWP	TCGA.96.8169.01A
GSM686990	GTEX-1B8SG-0626-SM-79OL3	TCGA.96.8170.01A
GSM686991	GTEX-1B8SG-0926-SM-73KV6	TCGA.96.A4JK.01A
GSM687001	GTEX-1B932-0426-SM-73KX4	TCGA.96.A4JL.01A
GSM687002	GTEX-1B933-1126-SM-73KX2	TCGA.97.7546.01A
GSM687003	GTEX-1B97I-1926-SM-7DUGC	TCGA.97.7547.01A
GSM687004	GTEX-1B996-0626-SM-79OJP	TCGA.97.7552.01A
GSM755001	GTEX-1BAJH-0226-SM-7EPHQ	TCGA.97.7553.01A
GSM755002	GTEX-1C2JI-0426-SM-79OOF	TCGA.97.7554.01A
GSM755003	GTEX-1C2JI-1926-SM-73KXO	TCGA.97.7937.01A
GSM755004	GTEX-1C4CL-0126-SM-7IGN5	TCGA.97.7938.01A
GSM755005	GTEX-1C4CL-1226-SM-7DUFT	TCGA.97.7941.01A
GSM755006	GTEX-1C64O-0526-SM-793D6	TCGA.97.8171.01A
GSM755007	GTEX-1C64O-1126-SM-7IGMY	TCGA.97.8172.01A
GSM755008	GTEX-1C6VQ-0726-SM-7EPI6	TCGA.97.8174.01A
GSM755009	GTEX-1C6VQ-1326-SM-7939X	TCGA.97.8175.01A
GSM755010	GTEX-1C6VR-2826-SM-7EWEE	TCGA.97.8176.01A
GSM755011	GTEX-1C6WA-1126-SM-7IGP6	TCGA.97.8177.01A
GSM755012	GTEX-1CAMQ-0426-SM-7IGPL	TCGA.97.8179.01A
GSM755013	GTEX-1CAMS-1226-SM-79393	TCGA.97.8547.01A
GSM755014	GTEX-1CB4E-0726-SM-7EWEY	TCGA.97.8552.01A
GSM755015	GTEX-1CB4F-0726-SM-793AO	TCGA.97.A4LX.01A
GSM755016	GTEX-1CB4I-1826-SM-793CX	TCGA.97.A4M0.01A
GSM755017	GTEX-1EKGG-0826-SM-79OLL	TCGA.97.A4M1.01A
GSM755018	GTEX-1EMGI-0926-SM-7IGPV	TCGA.97.A4M2.01A
GSM755019	GTEX-1EN7A-1126-SM-7IGQ1	TCGA.97.A4M3.01A
GSM755020	GTEX-1EU9M-1726-SM-7EWF3	TCGA.97.A4M5.01A
GSM755021	GTEX-N7MS-0626-SM-2YUN7	TCGA.97.A4M6.01A
GSM755022	GTEX-N7MT-1426-SM-3LK5M	TCGA.97.A4M7.01A
GSM755023	GTEX-NFK9-0526-SM-2YUNL	TCGA.98.7454.01A
GSM755024	GTEX-NFK9-1326-SM-3LK5I	TCGA.98.8020.01A
GSM564609	GTEX-NPJ7-1326-SM-3MJHO	TCGA.98.8021.01A
GSM564610	GTEX-NPJ8-0526-SM-3MJHN	TCGA.98.8022.01A
GSM564611	GTEX-NPJ8-1326-SM-3LK6B	TCGA.98.8023.01A
GSM564612	GTEX-NPJ8-1826-SM-2YUNC	TCGA.98.A538.01A
GSM564613	GTEX-O5YT-0426-SM-3MJHD	TCGA.98.A539.01A
GSM564614	GTEX-O5YT-1826-SM-32PK9	TCGA.98.A53A.01A
GSM564615	GTEX-O5YV-0426-SM-3LK66	TCGA.98.A53B.01A
GSM564616	GTEX-O5YV-0626-SM-3LK64	TCGA.98.A53C.01A
GSM564617	GTEX-O5YV-1626-SM-2YUNJ	TCGA.98.A53D.01A
GSM564618	GTEX-O5YW-0426-SM-3MJHJ	TCGA.98.A53H.01A
GSM564619	GTEX-O5YW-1826-SM-2YUN2	TCGA.98.A53I.01A
GSM564620	GTEX-O5YW-3026-SM-3MJHI	TCGA.98.A53J.01A
GSM564621	GTEX-OHPK-0426-SM-3MJH3	TCGA.99.7458.01A
GSM564622	GTEX-OHPK-1826-SM-2YUMR	TCGA.99.8025.01A
GSM564623	GTEX-OHPL-0426-SM-3TW8X	TCGA.99.8028.01A
GSM564624	GTEX-OHPL-1826-SM-2YUN8	TCGA.99.8032.01A
GSM564625	GTEX-OHPL-3026-SM-3MJGS	TCGA.99.8033.01A
GSM564626	GTEX-OHPM-0426-SM-3TW8V	TCGA.99.AA5R.01A
GSM564627	GTEX-OHPM-1826-SM-2YUNF	TCGA.A1.A0SB.01A
GSM564628	GTEX-OHPN-2826-SM-3LK67	TCGA.A1.A0SD.01A
GSM564629	GTEX-OIZG-0426-SM-3LK5W	TCGA.A1.A0SE.01A
GSM564630	GTEX-OIZH-1826-SM-2YUNP	TCGA.A1.A0SF.01A
GSM564631	GTEX-OIZH-3026-SM-3NB1G	TCGA.A1.A0SG.01A
GSM564632	GTEX-OIZI-0526-SM-2XCEG	TCGA.A1.A0SH.01A
GSM564633	GTEX-OIZI-1126-SM-3NB1F	TCGA.A1.A0SI.01A
GSM564634	GTEX-OOBJ-0426-SM-3NB1S	TCGA.A1.A0SJ.01A
GSM564635	GTEX-OOBJ-1826-SM-3NB1C	TCGA.A1.A0SK.01A
GSM564636	GTEX-OOBJ-3026-SM-3NB1D	TCGA.A1.A0SM.01A
GSM564637	GTEX-OOBK-0425-SM-3LK5O	TCGA.A1.A0SN.01A
GSM564638	GTEX-OXRK-0526-SM-3NB2F	TCGA.A1.A0SO.01A
GSM564639	GTEX-OXRL-0426-SM-3NM97	TCGA.A1.A0SP.01A
GSM564640	GTEX-OXRL-1826-SM-2YUMV	TCGA.A1.A0SQ.01A
GSM564641	GTEX-OXRN-1226-SM-2I5EL	TCGA.A2.A04N.01A
GSM564642	GTEX-OXRO-1926-SM-2S1O3	TCGA.A2.A04P.01A
GSM564643	GTEX-OXRP-2426-SM-2S1NR	TCGA.A2.A04Q.01A
GSM564644	GTEX-P44H-0626-SM-2XCF2	TCGA.A2.A04R.01A
GSM564645	GTEX-P44H-1026-SM-3NM96	TCGA.A2.A04T.01A
GSM564646	GTEX-P4PP-0426-SM-3NM9H	TCGA.A2.A04U.01A
GSM564647	GTEX-P4PP-1826-SM-2S1NT	TCGA.A2.A04V.01A
GSM564648	GTEX-P4PP-3026-SM-3P61O	TCGA.A2.A04W.01A
GSM564649	GTEX-P4PQ-0426-SM-3NMCI	TCGA.A2.A04X.01A
GSM564650	GTEX-P4QS-0426-SM-3NMCQ	TCGA.A2.A04Y.01A
GSM564651	GTEX-P4QS-1826-SM-2S1NI	TCGA.A2.A0CK.01A
GSM564652	GTEX-P4QT-1826-SM-2S1NJ	TCGA.A2.A0CL.01A
GSM564653	GTEX-P78B-0726-SM-2S1O2	TCGA.A2.A0CM.01A
GSM564654	GTEX-P78B-0826-SM-3NMCA	TCGA.A2.A0CO.01A
GSM564655	GTEX-PLZ4-1326-SM-2S1O7	TCGA.A2.A0CP.01A
GSM564656	GTEX-PLZ5-0426-SM-3P612	TCGA.A2.A0CQ.01A
GSM564657	GTEX-PLZ6-0326-SM-3P61J	TCGA.A2.A0CR.01A
GSM564658	GTEX-PLZ6-1626-SM-3NB23	TCGA.A2.A0CT.01A
GSM564659	GTEX-POMQ-0426-SM-3P61G	TCGA.A2.A0CU.01A
GSM564660	GTEX-POMQ-2126-SM-2S1OJ	TCGA.A2.A0CV.01A
GSM564661	GTEX-POYW-1126-SM-48TCI	TCGA.A2.A0CW.01A
GSM564662	GTEX-PSDG-0526-SM-2S1OH	TCGA.A2.A0CX.01A
GSM564663	GTEX-PSDG-0826-SM-48TCZ	TCGA.A2.A0CY.01A
GSM564664	GTEX-PSDG-1026-SM-48TCV	TCGA.A2.A0CZ.01A
GSM564665	GTEX-PVOW-0726-SM-2XCF5	TCGA.A2.A0CS.01A
GSM564666	GTEX-PW2O-0426-SM-48TCC	TCGA.A2.A0D0.01A
GSM564667	GTEX-PW2O-1926-SM-2S1OB	TCGA.A2.A0D1.01A
GSM564668	GTEX-PWCY-0326-SM-43IRU	TCGA.A2.A0D2.01A
GSM564669	GTEX-PWCY-0426-SM-48TCW	TCGA.A2.A0D3.01A
GSM564670	GTEX-PWCY-2226-SM-2S1OP	TCGA.A2.A0D4.01A
GSM564671	GTEX-PWN1-1826-SM-2S1PE	TCGA.A2.A0EM.01A
GSM564672	GTEX-PX3G-0426-SM-48U1C	TCGA.A2.A0EN.01A
GSM564673	GTEX-PX3G-1826-SM-2S1PK	TCGA.A2.A0EO.01A
GSM564674	GTEX-PX3G-3026-SM-48TZR	TCGA.A2.A0EP.01A
GSM564675	GTEX-Q2AG-0526-SM-2S1PW	TCGA.A2.A0EQ.01A
GSM564676	GTEX-Q2AG-0926-SM-48U1Q	TCGA.A2.A0ER.01A
GSM564677	GTEX-Q2AH-0326-SM-48U1K	TCGA.A2.A0ES.01A
GSM564678	GTEX-Q2AH-0626-SM-48TZJ	TCGA.A2.A0ET.01A
GSM564679	GTEX-Q2AH-2026-SM-2S1PX	TCGA.A2.A0EU.01A
GSM564680	GTEX-Q2AI-1726-SM-2S1PZ	TCGA.A2.A0EV.01A
GSM564681	GTEX-Q734-2226-SM-3GAD9	TCGA.A2.A0EW.01A
GSM564682	GTEX-QCQG-1526-SM-48U25	TCGA.A2.A0EX.01A
GSM564683	GTEX-QCQG-1926-SM-5SI7Q	TCGA.A2.A0EY.01A
GSM564684	GTEX-QDT8-0426-SM-32PKZ	TCGA.A2.A0ST.01A
GSM564685	GTEX-QDT8-1026-SM-43V6X	TCGA.A2.A0SU.01A
GSM564686	GTEX-QDVJ-0626-SM-48U1T	TCGA.A2.A0SV.01A
GSM564687	GTEX-QDVJ-2126-SM-5S2U2	TCGA.A2.A0SW.01A
GSM564688	GTEX-QDVN-0126-SM-4GIC9	TCGA.A2.A0SX.01A
GSM564689	GTEX-QDVN-0226-SM-48TZ9	TCGA.A2.A0SY.01A
GSM564690	GTEX-QDVN-2326-SM-2S1PF	TCGA.A2.A0T0.01A
GSM564691	GTEX-QEG4-0926-SM-4R1JO	TCGA.A2.A0T1.01A
GSM564692	GTEX-QEG4-1226-SM-2S1P6	TCGA.A2.A0T2.01A
GSM564693	GTEX-QEG5-0626-SM-2S1PP	TCGA.A2.A0T3.01A
GSM564694	GTEX-QEG5-1026-SM-4R1KT	TCGA.A2.A0T4.01A
GSM564695	GTEX-QEG5-1226-SM-447AR	TCGA.A2.A0T5.01A
GSM564696	GTEX-QEL4-0526-SM-3GIJ4	TCGA.A2.A0T6.01A
GSM564697	GTEX-QEL4-1026-SM-4R1JK	TCGA.A2.A0T7.01A
GSM564698	GTEX-QEL4-1126-SM-4R1JJ	TCGA.A2.A0YC.01A
GSM564699	GTEX-QESD-0326-SM-47J4F	TCGA.A2.A0YD.01A
GSM564700	GTEX-QESD-0426-SM-4R1JZ	TCGA.A2.A0YE.01A
GSM564701	GTEX-QLQ7-0326-SM-4R1JV	TCGA.A2.A0YF.01A
GSM564702	GTEX-QLQ7-0426-SM-4R1JU	TCGA.A2.A0YG.01A
GSM564703	GTEX-QLQ7-1926-SM-2S1R6	TCGA.A2.A0YH.01A
GSM564704	GTEX-QLQW-1526-SM-2S1QV	TCGA.A2.A0YI.01A
[truncated: 31,520 more rows]
