# Supplementary material for: TNMplot.com: A Web Tool for the Comparison of Gene Expression in Normal, Tumor and Metastatic Tissues
Source: Int J Mol Sci. 2021 Mar 5;22(5):2622. doi: 10.3390/ijms22052622 (PMC7961455; doi:10.3390/ijms22052622)
Supplement: Supplementary file 1 [file ijms-22-02622-s001.zip › Supplement/Supplement_1.xlsx]

## Sheet: Munka1
ensembl_gene_id	gene_name	synonym
ENSG00000121410	A1BG
ENSG00000268895	A1BG-AS1	A1BG-AS, A1BGAS, FLJ23569, NCRNA00181
ENSG00000148584	A1CF	ACF, ACF64, ACF65, APOBEC1CF, ASP
ENSG00000175899	A2M	CPAMD5, FWP007, S863-7
ENSG00000245105	A2M-AS1
ENSG00000166535	A2ML1	CPAMD9, FLJ25179, p170
ENSG00000256069	A2MP1	A2MP
ENSG00000184389	A3GALT2	A3GALT2P, IGB3S, IGBS3S
ENSG00000128274	A4GALT	A14GALT, Gb3S, P(k), P1
ENSG00000118017	A4GNT	alpha4GnT
ENSG00000094914	AAAS
ENSG00000081760	AACS	ACSF1, FLJ12389, SUR-5
ENSG00000250420	AACSP1	AACSL
ENSG00000114771	AADAC	CES5A1, DAC
ENSG00000197953	AADACL2	MGC72001
ENSG00000188984	AADACL3	OTTHUMG00000001887
ENSG00000204518	AADACL4	OTTHUMG00000001889
ENSG00000240602	AADACP1
ENSG00000109576	AADAT	KAT2, KATII, KYAT2
ENSG00000103591	AAGAB	FLJ11506, p34
ENSG00000115977	AAK1	DKFZp686K16132, KIAA1048
ENSG00000087884	AAMDC	C11orf67, CK067, FLJ21035, PTD015
ENSG00000127837	AAMP
ENSG00000129673	AANAT	SNAT
ENSG00000131043	AAR2	bA234K24.2, C20orf4
ENSG00000205002	AARD	C8orf85, LOC441376
ENSG00000090861	AARS1	AARS, AlaRS, CMT2N
ENSG00000124608	AARS2	AARSL, bA444E17.1, KIAA1270
ENSG00000266967	AARSD1	MGC2744
ENSG00000157426	AASDH	ACSF4, LYS2, NRPS998
ENSG00000149313	AASDHPPT	AASD-PPT, ACPS, CGI-80, LYS5
ENSG00000008311	AASS	LKRSDH, LORSDH
ENSG00000215458	AATBC
ENSG00000181409	AATK	AATYK, AATYK1, KIAA0641, LMR1, LMTK1, PPP1R77
ENSG00000183044	ABAT	GABA-T, GABAT
ENSG00000165029	ABCA1	ABC1, HDLDT1, TGD
ENSG00000154263	ABCA10	EST698739
ENSG00000251595	ABCA11P	ABCA11, EST1133530, FLJ14297
ENSG00000144452	ABCA12	DKFZP434G232, ICR2B, LI2
ENSG00000179869	ABCA13	FLJ33876, FLJ33951
ENSG00000238098	ABCA17P
ENSG00000107331	ABCA2	ABC2
ENSG00000167972	ABCA3	ABC-C, ABC3, EST111653, LBM180
ENSG00000198691	ABCA4	ABCR, ARMD2, CORD3, FFM, RP19, STGD, STGD1
ENSG00000154265	ABCA5	EST90625
ENSG00000154262	ABCA6	EST155051
ENSG00000064687	ABCA7	ABCX
ENSG00000141338	ABCA8	KIAA0822
ENSG00000154258	ABCA9	EST640918
ENSG00000231749	ABCA9-AS1
ENSG00000085563	ABCB1	ABC20, CD243, CLCS, GP170, MDR1, P-gp, PGY1
ENSG00000135776	ABCB10	EST20237, M-ABC2, MTABC2
ENSG00000073734	ABCB11	ABC16, BSEP, PFIC-2, PFIC2, PGY4, SPGP
ENSG00000005471	ABCB4	GBD1, MDR2, MDR3, PFIC-3, PGY3
ENSG00000004846	ABCB5	ABCB5alpha, ABCB5beta, EST422562
ENSG00000115657	ABCB6	EST45597, MTABC3, umat
ENSG00000131269	ABCB7	ABC7, ASAT, Atm1p, EST140535
ENSG00000197150	ABCB8	EST328128, M-ABC1, MABC1
ENSG00000150967	ABCB9	EST122234
ENSG00000103222	ABCC1	GS-X, MRP, MRP1
ENSG00000124574	ABCC10	EST182763, MRP7, SIMRP7
ENSG00000121270	ABCC11	MRP8
ENSG00000140798	ABCC12	MRP9
ENSG00000243064	ABCC13	ABCC13P, C21orf73, PRED6
ENSG00000023839	ABCC2	CMOAT, cMRP, DJS, MRP2
ENSG00000108846	ABCC3	cMOAT2, EST90757, MLP2, MOAT-D, MRP3
ENSG00000125257	ABCC4	EST170205, MOAT-B, MOATB, MRP4
ENSG00000114770	ABCC5	EST277145, MOAT-C, MRP5, SMRP
ENSG00000223882	ABCC5-AS1
ENSG00000091262	ABCC6	ARA, EST349056, MLP1, MRP6, PXE, URG7
ENSG00000256340	ABCC6P1
ENSG00000255277	ABCC6P2
ENSG00000006071	ABCC8	ABC36, HHF1, HI, HRINS, MRP8, PHHI, SUR, SUR1, TNDM2
ENSG00000069431	ABCC9	CMD1O, SUR2
ENSG00000101986	ABCD1	adrenoleukodystrophy, ALD, ALDP, AMN
ENSG00000173208	ABCD2	ALDL1, ALDR, ALDRP
ENSG00000117528	ABCD3	PMP70, PXMP1, ZWS2
ENSG00000119688	ABCD4	EST352188, P70R, PMP69, PXMP1L
ENSG00000164163	ABCE1	OABP, RLI, RLI1, RNASEL1, RNASELI, RNS4I
ENSG00000204574	ABCF1	ABC50, EST123147
ENSG00000033050	ABCF2	ABC28, EST133090, HUSSY-18, M-ABC1
ENSG00000161204	ABCF3	EST201864
ENSG00000160179	ABCG1	ABC8
ENSG00000118777	ABCG2	ABCP, BCRP, CD338, EST157481, MXR
ENSG00000172350	ABCG4	WHITE2
ENSG00000138075	ABCG5	STSL
ENSG00000143921	ABCG8	GBD4
ENSG00000143994	ABHD1	FLJ36128, LABH1
ENSG00000144827	ABHD10	FLJ11342
ENSG00000106077	ABHD11	PP1226, WBSCR21
ENSG00000100997	ABHD12	ABHD12A, BEM46L2, C20orf22, dJ965G21.2, DKFZP434P106
ENSG00000131969	ABHD12B	BEM46L3, C14orf29
ENSG00000139826	ABHD13	bA153I24.2, BEM46L1, C13orf6, FLJ14906
ENSG00000248487	ABHD14A	DKFZP564O243, DORZ1
ENSG00000114779	ABHD14B	CIB, MGC15429
ENSG00000168792	ABHD15
ENSG00000204427	ABHD16A	BAT5, D6S82E, NG26
ENSG00000129968	ABHD17A	C19orf27, FAM108A1, MGC5244
ENSG00000107362	ABHD17B	C9orf77, CGI-67, FAM108B1
ENSG00000136379	ABHD17C	FAM108C1
ENSG00000164074	ABHD18	C4orf29, FLJ21106
ENSG00000140526	ABHD2	LABH2
ENSG00000158201	ABHD3	LABH3
ENSG00000100439	ABHD4	FLJ12816
ENSG00000011198	ABHD5	CGI-58, NCIE2
ENSG00000163686	ABHD6
ENSG00000127220	ABHD8	FLJ11743, MGC14280, MGC2512
ENSG00000136754	ABI1	ABI-1, E3B1, SSH3BP1
ENSG00000138443	ABI2	ABI-2, ABI2B, AblBP3, AIP-1, argBPIA, SSH3BP2
ENSG00000108798	ABI3	NESH, SSH3BP3
ENSG00000154175	ABI3BP	DKFZP586L2024, NESHBP, TARSH
ENSG00000119328	ABITRAM	C9orf6, CG-8, FAM206A, FLJ20457, Simiate
ENSG00000097007	ABL1	ABL, c-ABL, JTK7, p150
ENSG00000143322	ABL2	ABLL, ARG
ENSG00000099204	ABLIM1	ABLIM, LIMAB1, limatin
ENSG00000163995	ABLIM2	KIAA1808
ENSG00000173210	ABLIM3	KIAA0843
ENSG00000175164	ABO	A3GALNT, A3GALT1
ENSG00000159842	ABR	MDB
ENSG00000174429	ABRA	STARS
ENSG00000146386	ABRACL	C6orf115, Costars, HSPC280, PRO2013
ENSG00000163322	ABRAXAS1	ABRA1, ABRAXAS, CCDC98, FAM175A, FLJ13614
ENSG00000165660	ABRAXAS2	ABRO1, Em:AC068896.4, FAM175B, KIAA0157
ENSG00000146109	ABT1	Esf2
ENSG00000114626	ABTB1	BPOZ, Btb3, BTBD21, EF1ABP
ENSG00000166016	ABTB2	ABTB2A, BTBD22, DKFZP586C1619
ENSG00000225929	AC000036.1
ENSG00000226770	AC000124.1
ENSG00000248636	AC002070.1
ENSG00000234695	AC002076.1
ENSG00000267698	AC002116.2
ENSG00000258240	AC002351.1
ENSG00000223646	AC002463.1
ENSG00000241764	AC002467.1
ENSG00000232759	AC002480.1
ENSG00000234859	AC003958.2
ENSG00000271133	AC004130.2
ENSG00000257433	AC004241.1
ENSG00000268812	AC004264.1
ENSG00000214870	AC004540.1
ENSG00000225792	AC004540.2
ENSG00000231216	AC004674.1
ENSG00000177369	AC004797.1
ENSG00000181123	AC004832.1
ENSG00000230392	AC004835.1
ENSG00000244560	AC004890.2
ENSG00000228151	AC004941.1
ENSG00000233760	AC004947.1
ENSG00000205485	AC004980.1
ENSG00000234715	AC005064.1
ENSG00000224046	AC005076.2
ENSG00000233834	AC005083.1
ENSG00000272568	AC005162.2
ENSG00000223561	AC005165.1
ENSG00000268153	AC005176.1
ENSG00000266709	AC005224.3
ENSG00000267551	AC005264.1
ENSG00000265489	AC005358.1
ENSG00000222012	AC005481.1
ENSG00000267421	AC005498.2
ENSG00000226025	AC005515.1
ENSG00000237070	AC005550.2
ENSG00000262966	AC005695.1
ENSG00000262050	AC005696.1
ENSG00000267131	AC005746.2
ENSG00000268650	AC005759.1
ENSG00000232058	AC005772.1
ENSG00000265702	AC005821.1
ENSG00000261335	AC005837.1
ENSG00000229180	AC006001.3
ENSG00000256732	AC006065.4
ENSG00000266921	AC006213.1
ENSG00000267058	AC006213.2
ENSG00000243224	AC006252.1
ENSG00000268460	AC006262.1
ENSG00000206129	AC006305.2
ENSG00000234210	AC006372.3
ENSG00000236668	AC006450.3
ENSG00000249906	AC006487.1
ENSG00000267575	AC006504.5
ENSG00000231609	AC007098.1
ENSG00000231172	AC007099.1
ENSG00000224721	AC007182.1
ENSG00000263307	AC007216.4
ENSG00000260078	AC007342.3
ENSG00000261804	AC007342.4
ENSG00000228590	AC007381.1
ENSG00000204929	AC007389.1
ENSG00000231918	AC007402.1
ENSG00000239467	AC007405.4
ENSG00000255746	AC007406.2
ENSG00000256577	AC007406.4
ENSG00000257501	AC007424.1
ENSG00000263499	AC007431.1
ENSG00000266100	AC007431.2
ENSG00000226506	AC007463.1
ENSG00000261394	AC007598.2
ENSG00000260249	AC007608.3
ENSG00000258136	AC007622.2
ENSG00000249923	AC007663.2
ENSG00000236841	AC007750.1
ENSG00000267213	AC007773.1
ENSG00000267498	AC007786.1
ENSG00000198491	AC007920.1
ENSG00000239219	AC008040.1
ENSG00000260101	AC008074.2
ENSG00000233175	AC008105.1
ENSG00000267121	AC008105.3
ENSG00000161103	AC008132.1
ENSG00000233491	AC008163.1
ENSG00000237310	AC008267.5
ENSG00000245317	AC008393.1
ENSG00000204758	AC008429.1
ENSG00000249476	AC008467.1
ENSG00000249494	AC008629.1
ENSG00000267291	AC008649.1
ENSG00000253955	AC008663.2
ENSG00000268655	AC008687.4
ENSG00000249738	AC008691.1
ENSG00000267289	AC008752.3
ENSG00000247796	AC008966.1
ENSG00000176593	AC008969.1
ENSG00000267751	AC009005.1
ENSG00000196696	AC009022.1
ENSG00000214331	AC009053.2
ENSG00000247228	AC009060.1
ENSG00000270049	AC009061.2
ENSG00000259933	AC009065.3
ENSG00000260778	AC009065.5
ENSG00000240338	AC009078.2
ENSG00000260228	AC009119.1
ENSG00000263080	AC009121.4
ENSG00000250685	AC009123.1
ENSG00000224675	AC009227.1
ENSG00000234352	AC009264.1
ENSG00000245719	AC009292.1
ENSG00000257176	AC009318.1
ENSG00000183470	AC009365.1
ENSG00000216895	AC009403.1
ENSG00000224865	AC009518.1
ENSG00000258056	AC009779.3
ENSG00000253513	AC009908.1
ENSG00000226266	AC009961.1
ENSG00000223923	AC010136.1
ENSG00000256594	AC010186.2
ENSG00000246331	AC010198.1
ENSG00000250608	AC010210.1
ENSG00000254887	AC010247.1
ENSG00000250803	AC010255.3
ENSG00000261341	AC010325.1
ENSG00000188242	AC010442.1
ENSG00000261697	AC010531.4
ENSG00000270006	AC010531.6
ENSG00000226180	AC010536.1
ENSG00000260520	AC010547.3
ENSG00000259929	AC010601.1
ENSG00000269439	AC010618.3
ENSG00000204666	AC010624.1
ENSG00000268686	AC010643.1
ENSG00000248540	AC010931.1
ENSG00000255476	AC011092.2
ENSG00000263547	AC011095.1
ENSG00000233539	AC011294.1
ENSG00000247199	AC011346.1
ENSG00000254363	AC011379.2
ENSG00000266983	AC011444.1
ENSG00000260599	AC011467.1
ENSG00000267082	AC011472.1
ENSG00000264515	AC011474.1
ENSG00000268864	AC011487.2
ENSG00000214347	AC011491.1
ENSG00000254019	AC011676.2
ENSG00000260493	AC011773.4
ENSG00000177699	AC011944.1
ENSG00000258274	AC012085.2
ENSG00000234327	AC012146.1
ENSG00000261777	AC012184.3
ENSG00000259772	AC012236.1
ENSG00000269054	AC012313.6
ENSG00000254254	AC012349.1
ENSG00000225166	AC012462.1
ENSG00000257283	AC012464.1
ENSG00000267244	AC012615.6
ENSG00000249825	AC012636.1
ENSG00000186148	AC013268.1
ENSG00000235480	AC013270.1
ENSG00000231013	AC013275.1
ENSG00000229727	AC013460.1
ENSG00000226690	AC013470.2
ENSG00000173867	AC013489.1
ENSG00000259583	AC015712.2
ENSG00000266290	AC015813.3
ENSG00000259351	AC015914.1
ENSG00000262884	AC015921.1
ENSG00000246089	AC016065.1
ENSG00000267568	AC016168.2
ENSG00000262833	AC016245.1
ENSG00000227540	AC016394.2
ENSG00000267039	AC016493.1
ENSG00000225868	AC016582.1
ENSG00000227908	AC016596.1
ENSG00000250954	AC016687.3
ENSG00000212978	AC016747.1
ENSG00000271889	AC016747.2
ENSG00000264269	AC016866.1
ENSG00000233223	AC016876.2
ENSG00000232377	AC016910.2
ENSG00000265778	AC018413.1
ENSG00000234520	AC018464.1
ENSG00000264920	AC018521.5
ENSG00000227544	AC018647.1
ENSG00000271122	AC018647.2
ENSG00000250116	AC018682.1
ENSG00000270159	AC018695.3
ENSG00000266573	AC018697.1
ENSG00000248599	AC018781.1
ENSG00000213963	AC019080.1
ENSG00000236039	AC019117.2
ENSG00000219445	AC019155.2
ENSG00000269210	AC019171.1
ENSG00000253764	AC019257.1
ENSG00000258231	AC020637.1
ENSG00000268516	AC020915.3
ENSG00000267260	AC020928.1
ENSG00000226659	AC021028.1
ENSG00000243818	AC021074.3
ENSG00000186019	AC021092.1
ENSG00000224097	AC021148.1
ENSG00000204876	AC021218.1
ENSG00000250286	AC021491.2
ENSG00000267313	AC021504.1
ENSG00000254041	AC021546.1
ENSG00000245648	AC022075.1
ENSG00000267169	AC022098.1
ENSG00000263843	AC022211.3
ENSG00000256802	AC022613.1
ENSG00000253967	AC022730.4
ENSG00000238166	AC022748.1
ENSG00000248538	AC022784.1
ENSG00000253608	AC022915.2
ENSG00000260552	AC023043.1
ENSG00000257550	AC023509.2
ENSG00000248265	AC023794.2
ENSG00000250654	AC023794.5
ENSG00000267638	AC023855.2
ENSG00000261136	AC023908.3
ENSG00000265845	AC024267.5
ENSG00000263063	AC024361.2
ENSG00000255314	AC024475.3
ENSG00000246214	AC024588.1
ENSG00000267709	AC024592.2
ENSG00000177340	AC024940.1
ENSG00000177359	AC024940.2
ENSG00000267416	AC025048.4
ENSG00000257588	AC025154.2
ENSG00000177738	AC025171.1
ENSG00000215068	AC025171.2
ENSG00000250748	AC025419.1
ENSG00000224504	AC025428.1
ENSG00000236990	AC025822.2
ENSG00000268129	AC026304.1
ENSG00000249695	AC026369.1
ENSG00000253978	AC026689.1
ENSG00000249713	AC026725.1
ENSG00000248529	AC026746.1
ENSG00000272323	AC026801.2
ENSG00000259540	AC027020.1
ENSG00000267040	AC027097.1
ENSG00000259426	AC027237.5
ENSG00000259658	AC027559.1
ENSG00000185332	AC027601.1
ENSG00000204584	AC027801.1
ENSG00000250274	AC034199.1
ENSG00000253404	AC034243.1
ENSG00000249328	AC036214.1
ENSG00000248738	AC037441.1
ENSG00000246379	AC040168.1
ENSG00000246777	AC044802.1
ENSG00000254951	AC044810.2
ENSG00000254519	AC044839.1
ENSG00000248932	AC046134.2
ENSG00000259362	AC046168.1
ENSG00000259420	AC046168.2
ENSG00000259520	AC051619.4
ENSG00000259446	AC055874.1
ENSG00000232431	AC055876.1
ENSG00000266970	AC061992.2
ENSG00000145063	AC062028.1
ENSG00000269072	AC063977.6
ENSG00000225649	AC064875.1
ENSG00000266962	AC067852.2
ENSG00000231858	AC067945.2
ENSG00000263293	AC068234.2
ENSG00000241231	AC068308.1
ENSG00000178412	AC068473.1
ENSG00000223884	AC068481.1
ENSG00000259200	AC068722.1
ENSG00000257337	AC068888.1
ENSG00000228804	AC072022.1
ENSG00000237870	AC073130.1
ENSG00000189316	AC073349.1
ENSG00000257083	AC073530.1
ENSG00000268442	AC073534.1
ENSG00000257303	AC073896.2
ENSG00000229102	AC076966.2
ENSG00000248050	AC079061.1
ENSG00000246528	AC079089.1
ENSG00000250546	AC079160.1
ENSG00000258137	AC079313.2
ENSG00000226757	AC079341.1
ENSG00000257545	AC079385.1
ENSG00000257711	AC079385.2
ENSG00000261439	AC079411.1
ENSG00000266976	AC079466.1
ENSG00000196758	AC079612.1
ENSG00000272758	AC083798.2
ENSG00000245651	AC083805.1
ENSG00000253433	AC083843.1
ENSG00000261184	AC083864.3
ENSG00000253408	AC083973.1
ENSG00000259219	AC084855.2
ENSG00000249138	AC084871.1
ENSG00000256884	AC084880.4
ENSG00000229196	AC087071.1
ENSG00000256321	AC087235.2
ENSG00000262003	AC087392.1
ENSG00000250007	AC087457.1
ENSG00000253983	AC087627.1
ENSG00000244791	AC087667.1
ENSG00000258343	AC090001.1
ENSG00000251138	AC090015.1
ENSG00000247363	AC090061.1
ENSG00000254102	AC090136.3
ENSG00000253837	AC090197.1
ENSG00000261848	AC090282.1
ENSG00000264151	AC090403.1
ENSG00000245975	AC090515.3
ENSG00000253582	AC090579.1
ENSG00000228661	AC090587.1
ENSG00000235300	AC090627.1
ENSG00000259363	AC090825.1
ENSG00000259721	AC090877.2
ENSG00000266850	AC090912.2
ENSG00000214803	AC090921.1
ENSG00000187951	AC091057.1
ENSG00000259422	AC091100.1
ENSG00000263958	AC091138.1
ENSG00000244184	AC091153.3
ENSG00000248714	AC091180.3
ENSG00000237850	AC091304.1
ENSG00000239969	AC091390.5
ENSG00000236393	AC091806.1
ENSG00000241111	AC092040.2
ENSG00000187185	AC092118.1
ENSG00000226833	AC092164.1
ENSG00000234432	AC092171.3
ENSG00000267309	AC092295.2
ENSG00000260790	AC092338.2
ENSG00000205018	AC092384.1
ENSG00000259881	AC092384.2
ENSG00000233288	AC092447.5
ENSG00000215869	AC092506.1
ENSG00000251652	AC092535.4
ENSG00000260750	AC092720.1
ENSG00000226026	AC092802.2
ENSG00000232628	AC092809.3
ENSG00000237101	AC092809.5
ENSG00000253281	AC092819.1
ENSG00000272840	AC092902.2
ENSG00000241490	AC093010.1
ENSG00000261840	AC093249.6
ENSG00000170846	AC093323.1
ENSG00000224609	AC093425.1
ENSG00000255647	AC093510.1
ENSG00000242048	AC093583.1
ENSG00000223522	AC093690.1
ENSG00000245958	AC093752.1
ENSG00000224613	AC095032.1
ENSG00000237413	AC096531.2
ENSG00000245293	AC096564.1
ENSG00000246541	AC096746.1
ENSG00000270194	AC097359.2
ENSG00000259848	AC097374.1
ENSG00000251249	AC097375.3
ENSG00000228919	AC097381.1
ENSG00000245748	AC097382.2
ENSG00000250910	AC097467.3
ENSG00000224090	AC097468.1
ENSG00000248837	AC097512.1
ENSG00000249106	AC097537.1
ENSG00000205794	AC098591.2
ENSG00000234996	AC098934.2
ENSG00000188897	AC099489.1
ENSG00000262999	AC099489.3
ENSG00000260862	AC099506.1
ENSG00000261465	AC099518.4
ENSG00000251574	AC099520.1
ENSG00000253882	AC099548.2
ENSG00000228133	AC099684.1
ENSG00000231252	AC099792.1
ENSG00000246731	AC100786.1
ENSG00000253982	AC100810.1
ENSG00000259458	AC100839.1
ENSG00000246582	AC100861.1
ENSG00000259370	AC103740.1
ENSG00000254231	AC103760.1
ENSG00000251218	AC103764.1
ENSG00000230709	AC104024.1
ENSG00000258551	AC104035.1
ENSG00000254139	AC104051.2
ENSG00000247193	AC104078.1
ENSG00000251314	AC104123.1
ENSG00000225420	AC104134.1
ENSG00000248858	AC104211.1
ENSG00000250538	AC104407.1
ENSG00000250326	AC104596.1
ENSG00000234949	AC104667.2
ENSG00000229951	AC104695.2
ENSG00000250075	AC104806.2
ENSG00000233392	AC104809.2
ENSG00000248318	AC104958.1
ENSG00000253641	AC104964.1
ENSG00000267226	AC104971.1
ENSG00000254064	AC105206.2
ENSG00000254973	AC105219.3
ENSG00000245213	AC105285.1
ENSG00000228141	AC105339.1
ENSG00000250241	AC105383.1
ENSG00000124835	AC105760.1
ENSG00000235501	AC105942.1
ENSG00000243150	AC106707.1
ENSG00000258130	AC106782.1
ENSG00000170089	AC106795.1
ENSG00000248973	AC106799.2
ENSG00000259895	AC106820.2
ENSG00000260874	AC106820.5
ENSG00000250771	AC106865.1
ENSG00000228496	AC106875.1
ENSG00000249679	AC106897.2
ENSG00000251600	AC107223.1
ENSG00000251364	AC107884.1
ENSG00000267743	AC107896.1
ENSG00000254278	AC107953.2
ENSG00000246130	AC107959.2
ENSG00000205890	AC108134.1
ENSG00000259175	AC108451.1
ENSG00000261437	AC108860.2
ENSG00000249635	AC109361.1
ENSG00000261448	AC109446.3
ENSG00000241956	AC109466.1
ENSG00000255042	AC109635.3
ENSG00000250195	AC109927.1
ENSG00000262223	AC110285.1
ENSG00000218416	AC110619.1
ENSG00000249690	AC110813.1
ENSG00000249364	AC112206.2
ENSG00000231305	AC112484.1
ENSG00000239482	AC112487.1
ENSG00000245928	AC112719.2
ENSG00000260660	AC113208.4
ENSG00000249201	AC114291.1
ENSG00000206356	AC114324.1
ENSG00000241014	AC114490.1
ENSG00000215246	AC116351.1
ENSG00000214708	AC116407.1
ENSG00000246308	AC116535.2
ENSG00000261744	AC116552.1
ENSG00000036549	AC118549.1
ENSG00000264845	AC119868.1
ENSG00000241818	AC123768.1
ENSG00000272677	AC124016.2
ENSG00000249341	AC124017.1
ENSG00000245281	AC124242.1
ENSG00000264985	AC124804.1
ENSG00000263574	AC125421.1
ENSG00000258334	AC125611.4
ENSG00000259697	AC126323.2
ENSG00000236617	AC127070.1
ENSG00000257279	AC127164.1
ENSG00000261924	AC127496.1
ENSG00000255367	AC127526.2
ENSG00000214999	AC129492.1
ENSG00000262061	AC129507.1
ENSG00000254923	AC130366.1
ENSG00000248964	AC131254.1
ENSG00000214135	AC132008.2
ENSG00000268403	AC132192.2
ENSG00000265298	AC132812.1
ENSG00000262587	AC133552.2
ENSG00000205037	AC134312.1
ENSG00000261095	AC136285.1
ENSG00000244945	AC136604.2
ENSG00000205035	AC136759.1
ENSG00000260279	AC137932.1
ENSG00000261253	AC137932.2
ENSG00000182376	AC138028.1
ENSG00000267288	AC138150.2
ENSG00000183154	AC138356.1
ENSG00000261404	AC138627.1
ENSG00000260735	AC139256.2
ENSG00000248469	AC139491.1
ENSG00000248596	AC139491.2
ENSG00000249592	AC139887.2
ENSG00000261760	AC140479.3
ENSG00000241525	AC141424.1
ENSG00000215154	AC141586.1
ENSG00000249295	AC145146.1
ENSG00000223855	AC147651.1
ENSG00000256546	AC156455.1
ENSG00000232729	AC211433.1
ENSG00000146722	AC211486.1
ENSG00000249574	AC226118.1
ENSG00000259774	AC243562.3
ENSG00000197180	AC244090.1
ENSG00000186163	AC245088.1
ENSG00000220891	AC246793.1
ENSG00000254319	AC246817.2
ENSG00000060971	ACAA1
ENSG00000167315	ACAA2	DSAEC
ENSG00000076555	ACACB	ACC2, ACCB, HACC275
ENSG00000111271	ACAD10	MGC5601
ENSG00000240303	ACAD11	FLJ12592
ENSG00000151498	ACAD8
ENSG00000177646	ACAD9	MGC14452, NPD002
ENSG00000115361	ACADL	ACAD4, LCAD
ENSG00000117054	ACADM	ACAD1, MCAD, MCADH
ENSG00000122971	ACADS	ACAD3, SCAD
ENSG00000196177	ACADSB	ACAD7, SBCAD
ENSG00000072778	ACADVL	ACAD6, LCACD, VLCAD
ENSG00000157766	ACAN	AGC1, CSPG1, CSPGCP, MSK16
ENSG00000072818	ACAP1	CENTB1, KIAA0050
ENSG00000114331	ACAP2	CENTB2, CNT-B2, KIAA0041
ENSG00000131584	ACAP3	CENTB5, KIAA1716
ENSG00000075239	ACAT1	ACAT, THIL
ENSG00000120437	ACAT2
ENSG00000182827	ACBD3	GCP60, GOCAP1, GOLPH1, PAP7
ENSG00000234478	ACBD3-AS1	RP11-275I14.4
ENSG00000181513	ACBD4	FLJ13322
ENSG00000107897	ACBD5	DKFZp434A2417, KIAA1996
ENSG00000230124	ACBD6	MGC2404
ENSG00000176244	ACBD7	bA455B2.2, FLJ38219
ENSG00000102977	ACD	Pip1, Ptop, Tint1, Tpp1
ENSG00000159640	ACE	ACE1, CD143, DCP1
ENSG00000130234	ACE2
ENSG00000167769	ACER1	ASAH3
ENSG00000177076	ACER2	ALKCDase2, ASAH3L, FLJ41587
ENSG00000078124	ACER3	APHC, FLJ11238, PHCA
ENSG00000087085	ACHE	YT
ENSG00000100813	ACIN1	ACINUS, fSAP152, KIAA0670
ENSG00000213088	ACKR1	CCBP1, CD234, DARC, Dfy, FY, GPD
ENSG00000144648	ACKR2	CCBP2, CCR10, CCR9, CMKBR9, D6
ENSG00000144476	ACKR3	CMKOR1, CXCR7, GPR159, RDC1
ENSG00000129048	ACKR4	CCBP2, CCR11, CCRL1, CCX-CKR, PPR1, VSHK1
ENSG00000131473	ACLY	ACL, ATPCL, CLATP
ENSG00000153086	ACMSD
ENSG00000122729	ACO1	IREB1, IREBP, IRP1
ENSG00000100412	ACO2	ACONM
ENSG00000102794	ACOD1	CAD, IRG1
ENSG00000184227	ACOT1	ACH2, CTE-1, LACH2
ENSG00000162390	ACOT11	BFIT, BFIT1, KIAA0707, STARD14, THEA, THEM1
ENSG00000172497	ACOT12	Cach, STARD15, THEAL
ENSG00000112304	ACOT13	HT012, THEM2
ENSG00000119673	ACOT2	Mte1, ZAP128
ENSG00000177465	ACOT4	FLJ31235, PTE-Ib, PTE2B
ENSG00000205669	ACOT6	C14orf42
ENSG00000097021	ACOT7	ACH1, ACT, BACH, CTE-II, hBACH, LACH1, MGC1126
ENSG00000101473	ACOT8	hACTE-III, hTE, NAP1, PTE-2, PTE1
ENSG00000123130	ACOT9	ACATE2, CGI-16, MT-ACT48
ENSG00000161533	ACOX1	PALMCOX
ENSG00000168306	ACOX2	BRCACOX, BRCOX, THCCox
ENSG00000087008	ACOX3
ENSG00000153093	ACOXL	FLJ11042
ENSG00000204581	ACOXL-AS1
ENSG00000143727	ACP1	HAAP, LMW-PTP, LMWPTP
ENSG00000134575	ACP2	LAP
ENSG00000014257	ACP3	ACP-3, ACPP, PAP, TM-PAP
ENSG00000142513	ACP4	ACPT
ENSG00000102575	ACP5	HPAP, TRAP
ENSG00000162836	ACP6	ACPL1, LPAP
ENSG00000183760	ACP7	FLJ16165, PAPL, PAPL1
ENSG00000100312	ACR
ENSG00000111644	ACRBP	CT23, OY-TES-1, SP32
ENSG00000134940	ACRV1	D11S4365, SP-10, SPACA2
ENSG00000143632	ACTA1	ACTA, NEM3
ENSG00000107796	ACTA2	ACTSA
ENSG00000180139	ACTA2-AS1	UC001kfo, uc001kfo.1, ZXF1
ENSG00000075624	ACTB
ENSG00000169067	ACTBL2	DKFZp686D0972
ENSG00000159251	ACTC1	ACTC, CMD1R
ENSG00000184009	ACTG1	ACTG, DFNA20, DFNA26
ENSG00000163017	ACTG2	ACTA3, ACTL3, ACTSG
ENSG00000182584	ACTL10	C20orf134
ENSG00000136518	ACTL6A	Actl6, Arp4, BAF53A, INO80K
ENSG00000077080	ACTL6B	ACTL6, BAF53B
ENSG00000187003	ACTL7A
ENSG00000148156	ACTL7B	Tact1
ENSG00000117148	ACTL8	CT57
ENSG00000181786	ACTL9	MGC33407
ENSG00000072110	ACTN1
ENSG00000259062	ACTN1-AS1	C14orf84
ENSG00000077522	ACTN2
ENSG00000248746	ACTN3
ENSG00000130402	ACTN4	FSGS1
ENSG00000131966	ACTR10	ACTR11, Arp10, Arp11, HARP11
ENSG00000138107	ACTR1A	ARP1, Arp1A
ENSG00000115073	ACTR1B	Arp1B, CTRN2
ENSG00000138071	ACTR2	ARP2
ENSG00000115091	ACTR3	ARP3
ENSG00000133627	ACTR3B	ARP11, ARP3beta
ENSG00000106526	ACTR3C	ARP11
ENSG00000101442	ACTR5	Arp5, FLJ12785, INO80M
ENSG00000075089	ACTR6	ARP6, FLJ13433
ENSG00000113812	ACTR8	ARP8, INO80N
ENSG00000184378	ACTRT3	ARPM1
ENSG00000115170	ACVR1	ACVR1A, ACVRLK2, ALK2, SKR1
ENSG00000135503	ACVR1B	ActRIB, ACVRLK4, ALK4, SKR2
ENSG00000123612	ACVR1C	ACVRLK7, ALK7
ENSG00000121989	ACVR2A	ACTRII, ACVR2
ENSG00000114739	ACVR2B	ActR-IIB
ENSG00000229589	ACVR2B-AS1
ENSG00000139567	ACVRL1	ACVRLK1, ALK1, HHT, HHT2, ORW2
ENSG00000243989	ACY1
ENSG00000132744	ACY3	ACY-3, HCBP1, MGC9740
ENSG00000119640	ACYP1
ENSG00000170634	ACYP2
ENSG00000103740	ACSBG1	BG1, BGM, FLJ30320, hBG1, hsBG, KIAA0631, MGC14352
ENSG00000130377	ACSBG2	BGR, DKFZp434K1635, PRTD-NY3
ENSG00000110455	ACCS	ACS, PHACS
ENSG00000205126	ACCSL
ENSG00000167107	ACSF2	ACSMW, FLJ20920
ENSG00000176715	ACSF3
ENSG00000151726	ACSL1	ACS1, FACL1, FACL2, LACS, LACS1, LACS2
ENSG00000123983	ACSL3	ACS3, FACL3, PRO2194
ENSG00000068366	ACSL4	ACS4, FACL4, LACS4, MRX63, MRX68
ENSG00000197142	ACSL5	ACS2, ACS5, FACL5
ENSG00000164398	ACSL6	ACS2, FACL6, KIAA0837, LACS2, LACS5
ENSG00000166743	ACSM1	BUCS1, MACS1
ENSG00000183747	ACSM2A	A-923A4.1, ACSM2, MGC150530
ENSG00000066813	ACSM2B	ACSM2, HXMA, HYST1046
ENSG00000005187	ACSM3	SA, SAH
ENSG00000215009	ACSM4
ENSG00000183549	ACSM5	FLJ20581
ENSG00000173124	ACSM6	bA310E22.3, C10orf129
ENSG00000154930	ACSS1	ACAS2L, AceCS2L, dJ568C11.3, MGC33843
ENSG00000131069	ACSS2	ACAS2, AceCS, ACS, ACSA, dJ1161H23.1
ENSG00000111058	ACSS3	FLJ21963
ENSG00000196839	ADA
ENSG00000093072	ADA2	ADGF, CECR1, IDGFL
ENSG00000140955	ADAD2	FLJ00337, TENRL
ENSG00000168803	ADAL
ENSG00000137845	ADAM10	CD156C, HsT18717, kuz, MADM
ENSG00000073670	ADAM11	MDC
ENSG00000148848	ADAM12	MCMPMltna, MLTN
ENSG00000143537	ADAM15	MDC15
ENSG00000151694	ADAM17	CD156B, cSVP, TACE
ENSG00000135074	ADAM19	MLTNB
ENSG00000104755	ADAM2	CT15, FTNB, PH-30b, PH30
ENSG00000134007	ADAM20
ENSG00000259158	ADAM20P1	C14orf55
ENSG00000139985	ADAM21	ADAM31
ENSG00000235812	ADAM21P1	ADAM21P
ENSG00000008277	ADAM22	MDC2
ENSG00000114948	ADAM23	MDC3
ENSG00000042980	ADAM28	ADAM23, eMDCII, MDC-Lm, MDC-Ls
ENSG00000168594	ADAM29	CT73, svph1
ENSG00000134249	ADAM30	svph4
ENSG00000197140	ADAM32
ENSG00000149451	ADAM33	C20orf153, dJ964F7.1, DKFZp434K0521
ENSG00000197475	ADAM3A	ADAM3, CYRN1, tMDCI
ENSG00000260089	ADAM3B	CYRN2
ENSG00000196115	ADAM5	ADAM5P, tMDCII
ENSG00000069206	ADAM7	EAPI, GP-83
ENSG00000151651	ADAM8	CD156, CD156A, MS2
ENSG00000168615	ADAM9	CORD9, KIAA0021, MCMP, MDC9, Mltng
ENSG00000134028	ADAMDEC1	M12.219
ENSG00000154734	ADAMTS1	C3-C5, KIAA1346, METH1
ENSG00000142303	ADAMTS10	ADAM-TS10
ENSG00000151388	ADAMTS12
ENSG00000160323	ADAMTS13	C9orf8, DKFZp434C2322, FLJ42993, MGC118899, MGC118900, TTP, vWF-CP, VWFCP
ENSG00000138316	ADAMTS14
ENSG00000166106	ADAMTS15
ENSG00000145536	ADAMTS16	ADAMTS16s
ENSG00000140470	ADAMTS17	FLJ16363, FLJ32769
ENSG00000140873	ADAMTS18	ADAMTS21
ENSG00000145808	ADAMTS19
ENSG00000087116	ADAMTS2	ADAM-TS2, ADAMTS-3, hPCPNI, NPI, PCINP
ENSG00000173157	ADAMTS20	GON-1
ENSG00000156140	ADAMTS3	ADAMTS-4, KIAA0366
ENSG00000158859	ADAMTS4	ADAMTS-2, ADMP-1, KIAA0688
ENSG00000154736	ADAMTS5	ADAMTS11, ADMP-2
ENSG00000049192	ADAMTS6	ADAM-TS6
ENSG00000136378	ADAMTS7	ADAM-TS7, DKFZp434H204
ENSG00000134917	ADAMTS8	ADAM-TS8, FLJ41712, METH2
ENSG00000163638	ADAMTS9	KIAA1312
ENSG00000241158	ADAMTS9-AS1
ENSG00000241684	ADAMTS9-AS2
ENSG00000178031	ADAMTSL1	ADAMTSR1, C9orf94, FLJ35283
ENSG00000197859	ADAMTSL2	KIAA0605
ENSG00000156218	ADAMTSL3	KIAA1233, punctin-2
ENSG00000143382	ADAMTSL4	DKFZP434K1772, TSRC1
ENSG00000203804	ADAMTSL4-AS1	C1orf138, FLJ45786
ENSG00000185761	ADAMTSL5	THSD6
ENSG00000105963	ADAP1	CENTA1, GCS1L
ENSG00000184060	ADAP2	CENTA2
ENSG00000160710	ADAR	ADAR1, G1P1, IFI4
ENSG00000197381	ADARB1	ADAR2, ADAR2a, ADAR2a-L1, ADAR2a-L2, ADAR2a-L3, ADAR2b, ADAR2c, ADAR2d, ADAR2g, DRABA2, DRADA2, hRED1, RED1
ENSG00000185736	ADARB2	ADAR3, hRED2, RED2
ENSG00000065457	ADAT1
ENSG00000189007	ADAT2	DEADC1, dJ20N2.1, TAD2
ENSG00000213638	ADAT3	TAD3
ENSG00000063761	ADCK1	FLJ39600
ENSG00000133597	ADCK2	MGC20727
ENSG00000173137	ADCK5	FLJ35454
ENSG00000164742	ADCY1	AC1, DFNB44
ENSG00000143199	ADCY10	HCA2, RP1-313L4.2, SAC, SACI, Sacy
ENSG00000161912	ADCY10P1
ENSG00000078295	ADCY2	AC2, HBAC2, KIAA1060
ENSG00000138031	ADCY3	AC3
ENSG00000129467	ADCY4	AC4
ENSG00000173175	ADCY5	AC5
ENSG00000174233	ADCY6	AC6
ENSG00000257660	ADCY6-DT
ENSG00000121281	ADCY7	AC7, KIAA0037
ENSG00000155897	ADCY8	AC8, ADCY3, HBAC1
ENSG00000162104	ADCY9	AC9
ENSG00000141433	ADCYAP1	PACAP
ENSG00000078549	ADCYAP1R1	PAC1, PAC1R, PACAPR
ENSG00000087274	ADD1
ENSG00000075340	ADD2	ADDB
ENSG00000148700	ADD3	ADDL
ENSG00000118492	ADGB	C6orf103, CAPN16, dJ408K24.1, FLJ23121
ENSG00000197177	ADGRA1	GPR123, KIAA1828
ENSG00000020181	ADGRA2	DKFZp434C211, DKFZp434J0911, FLJ14390, GPR124, KIAA1531, TEM5
ENSG00000152990	ADGRA3	FLJ38547, GPR125, PGR21
ENSG00000181790	ADGRB1	BAI1
ENSG00000121753	ADGRB2	BAI2
ENSG00000135298	ADGRB3	BAI3, KIAA0550
ENSG00000111452	ADGRD1	DKFZp434B1272, GPR133, PGR25
ENSG00000180264	ADGRD2	GPR144, PGR24
ENSG00000174837	ADGRE1	EMR1, TM7LN3
ENSG00000127507	ADGRE2	CD312, EMR2
ENSG00000131355	ADGRE3	EMR3
ENSG00000268758	ADGRE4P	EMR4, EMR4P, GPR127, PGR16
ENSG00000123146	ADGRE5	CD97, TM7LN1
ENSG00000153292	ADGRF1	GPR110, hGPCR36, PGR19
ENSG00000164393	ADGRF2	GPR111, hGPCR35, PGR20
ENSG00000173567	ADGRF3	GPR113, hGPCR37, PGR23
ENSG00000153294	ADGRF4	FLJ38076, GPR115, PGR18
ENSG00000069122	ADGRF5	DKFZp564O1923, GPR116, KIAA0758
ENSG00000205336	ADGRG1	GPR56, TM7LN4, TM7XN1
ENSG00000173698	ADGRG2	EDDM6, GPR64, HE6, TM7LN2
ENSG00000182885	ADGRG3	GPR97, Pb99, PGR26
ENSG00000156920	ADGRG4	GPR112, PGR17, RP1-299I16
ENSG00000159618	ADGRG5	GPR114, PGR27
ENSG00000112414	ADGRG6	FLJ14937, GPR126
ENSG00000144820	ADGRG7	FLJ14454, GPR128
ENSG00000072071	ADGRL1	CIRL1, KIAA0821, LEC2, LPHN1
ENSG00000117114	ADGRL2	KIAA0786, LEC1, LPHH1, LPHN2
ENSG00000150471	ADGRL3	KIAA0768, LEC3, LPHN3
ENSG00000162618	ADGRL4	ELTD1, ETL
ENSG00000164199	ADGRV1	DKFZp761P0710, FEB4, GPR98, KIAA0686, MASS1, USH2C, VLGR1
ENSG00000187758	ADH1A	ADH1
ENSG00000196616	ADH1B	ADH2
ENSG00000198099	ADH4	ADH-2
ENSG00000197894	ADH5	ADH-3, ADHX, FDH, GSNOR
ENSG00000172955	ADH6	ADH-5
ENSG00000196344	ADH7	ADH-4
ENSG00000147576	ADHFE1	ADHFe1, FLJ32430
ENSG00000182551	ADI1	APL1, ARD, FLJ10913, HMFT1638, MTCBP-1, mtnD, SIPL
ENSG00000181092	ADIPOQ	ACDC, ACRP30, adiponectin, AdipoQ, apM1, GBP28
ENSG00000159346	ADIPOR1	ACDCR1, PAQR1
ENSG00000006831	ADIPOR2	ACDCR2, PAQR2
ENSG00000156110	ADK	AK
ENSG00000148926	ADM	AM
ENSG00000128165	ADM2	AM2, FLJ21135
ENSG00000224420	ADM5	AM5, C19orf76
ENSG00000101126	ADNP	ADNP1, KIAA0784
ENSG00000259456	ADNP-AS1
ENSG00000101544	ADNP2	KIAA0863, ZNF508
ENSG00000181915	ADO	C10orf22, FLJ14547
ENSG00000163485	ADORA1	RDC7
ENSG00000128271	ADORA2A	ADORA2, RDC8
ENSG00000178803	ADORA2A-AS1	C22orf45, FLJ34651
ENSG00000170425	ADORA2B
ENSG00000159322	ADPGK	ADP-GK, DKFZp434B195
ENSG00000260898	ADPGK-AS1
ENSG00000144843	ADPRH	ARH1
ENSG00000153531	ADPRHL1	ARH2
ENSG00000170222	ADPRM	C17orf48, MDS006
ENSG00000116863	ADPRS	ADPRHL2, ARH3, FLJ20446
ENSG00000120907	ADRA1A	ADRA1C, ADRA1L1
ENSG00000170214	ADRA1B
ENSG00000171873	ADRA1D	ADRA1, ADRA1A, ADRA1R
ENSG00000150594	ADRA2A	ADRA2, ADRA2R, ADRAR
ENSG00000184160	ADRA2C	ADRA2L2, ADRA2RL2, ADRARL2
ENSG00000043591	ADRB1	ADRB1R
ENSG00000169252	ADRB2	ADRB2R, ADRBR, B2AR, BAR
ENSG00000188778	ADRB3
ENSG00000130706	ADRM1	ARM1, GP110, Rpn13
ENSG00000239900	ADSL
ENSG00000185100	ADSS1	ADSSL1, FLJ38602
ENSG00000035687	ADSS2	ADSS
ENSG00000111863	ADTRP	AIG1L, C6orf105, dJ413H6.1
ENSG00000106624	AEBP1	ACLP
ENSG00000139154	AEBP2	MGC17922
ENSG00000181026	AEN	FLJ12484, FLJ12562, ISG20L1
ENSG00000251136	AF117829.1
ENSG00000254839	AF131215.3
ENSG00000255020	AF131216.3
ENSG00000224292	AF196972.1
ENSG00000245857	AF233439.1
ENSG00000260081	AF274858.1
ENSG00000196526	AFAP1	AFAP, AFAP-110
ENSG00000272620	AFAP1-AS1	AFAP1-AS, AFAP1AS, MGC10981
ENSG00000157510	AFAP1L1	FLJ36748
ENSG00000169129	AFAP1L2	Em:AC005383.4, FLJ14564, KIAA1914, XB130
ENSG00000130396	AFDN	AF-6, AF6, MLLT4
ENSG00000198221	AFDN-DT	AFDN-AS1, C6orf124, dJ431P23.3, HGC6.4, MLLT4-AS1
ENSG00000172493	AFF1	AF-4, AF4, MLLT2, PBM1
ENSG00000155966	AFF2	FMR2, FRAXE
ENSG00000144218	AFF3	LAF4, MLLT2-like
ENSG00000072364	AFF4	AF5Q31, MCEF
ENSG00000135537	AFG1L	AFG1, LACE1
ENSG00000223959	AFG3L1P	AFG3, AFG3L1
ENSG00000141385	AFG3L2	SCA28, SPAX5
ENSG00000183077	AFMID	DKFZp686F03259, KF
ENSG00000119844	AFTPH	FLJ20080, FLJ23793, MGC33965, Nbla10388
ENSG00000038002	AGA	ASRG
ENSG00000157985	AGAP1	CENTG2, GGAP1, KIAA1099
ENSG00000235529	AGAP1-IT1
ENSG00000135439	AGAP2	CENTG1
ENSG00000255737	AGAP2-AS1	LOC100130776, PUNISHER
ENSG00000133612	AGAP3	CENTG3
ENSG00000188234	AGAP4	AGAP8, CTGLF1, CTGLF5, Em:AC012044.1, MRIP2
ENSG00000172650	AGAP5	CTGLF2, Em:AC073389.1
ENSG00000204149	AGAP6	bA324H6.1, CTGLF3
ENSG00000204172	AGAP9	bA301J7.2, CTGLF6, FLJ00312
ENSG00000260125	AGBL1-AS1
ENSG00000165923	AGBL2	CCP2, FLJ23598
ENSG00000146856	AGBL3	CCP3, MGC32955
ENSG00000186094	AGBL4	CCP6, FLJ14442
ENSG00000230114	AGBL4-AS1
ENSG00000225623	AGBL4-IT1
ENSG00000084693	AGBL5	CCP5, FLJ21839
ENSG00000231636	AGBL5-AS1
ENSG00000204305	AGER	RAGE, SCARJ1
ENSG00000173744	AGFG1	HRB, RAB, RIP
ENSG00000106351	AGFG2	HRBL, RABR
ENSG00000164252	AGGF1	FLJ10283, GPATC7, GPATCH7, HSU84971, VG5Q
ENSG00000006530	AGK	FLJ10842, MULK
ENSG00000162688	AGL
ENSG00000116771	AGMAT	FLJ23384
ENSG00000092847	AGO1	EIF2C1, hAGO1
ENSG00000123908	AGO2	CASC7, EIF2C2, hAGO2, LINC00980, Q10
ENSG00000126070	AGO3	EIF2C3, FLJ12765, hAGO3
ENSG00000134698	AGO4	EIF2C4, FLJ20033, hAGO4, KIAA1567
ENSG00000204310	AGPAT1	LPAAT-alpha
ENSG00000169692	AGPAT2	BSCL, LPAAT-beta
ENSG00000160216	AGPAT3	LPAAT-gamma, LPAAT3
ENSG00000026652	AGPAT4	dJ473J16.2, LPAAT-delta
ENSG00000155189	AGPAT5	FLJ11210, LPAAT-e, LPAAT-epsilon
ENSG00000018510	AGPS	ADAP-S, ADAS, ADHAPS, ADPS, ALDHPSY
ENSG00000106541	AGR2	AG2, HAG-2, PDIA17, XAG-2
ENSG00000173467	AGR3	BCMP11, hAG-3, HAG3, PDIA18
ENSG00000188157	AGRN	AGRIN
ENSG00000159723	AGRP	Agrt, ART, ASIP2
ENSG00000135744	AGT	SERPINA8
ENSG00000135049	AGTPBP1	CCP1, KIAA1035, Nna1
ENSG00000144891	AGTR1	AG2S, AGTR1A, AGTR1B, AT1, AT1B, AT2R1, AT2R1A, AT2R1B, HAT1R
ENSG00000180772	AGTR2	AT2, MRX88
ENSG00000177674	AGTRAP	ATRAP
ENSG00000172482	AGXT	AGT, AGT1, AGXT1, PH1, SPAT, SPT
ENSG00000113492	AGXT2	AGT2
ENSG00000153207	AHCTF1	ELYS
ENSG00000101444	AHCY	SAHH
ENSG00000168710	AHCYL1	IRBIT, PPP1R78, XPVKONA
ENSG00000158467	AHCYL2	IRBIT2, KIAA0828, long-IRBIT
ENSG00000126705	AHDC1	DJ159A19.3, RP1-159A19.1
ENSG00000135541	AHI1	FLJ20069, JBTS3, ORF1
ENSG00000124942	AHNAK	MGC5395
ENSG00000185567	AHNAK2	C14orf78
ENSG00000106546	AHR	bHLHe76
ENSG00000100591	AHSA1	Aha1, C14orf3, hAha1, p38
ENSG00000173209	AHSA2P	AHA1, AHSA2, DKFZp564C236, Hch1
ENSG00000145192	AHSG	A2HS, FETUA, HSGA
ENSG00000169877	AHSP	EDRF, ERAF
ENSG00000111732	AICDA	AID, ARP2, CDA2, HIGM2
ENSG00000186063	AIDA	C1orf80, FLJ12806
ENSG00000204472	AIF1	AIF-1, Em:AF129756.17, IBA1, IRT-1
ENSG00000126878	AIF1L	C9orf58, FLJ12783, IBA2
ENSG00000156709	AIFM1	AIF, AUNX1, CMTX4, DFNX5, NAMSD, PDCD8
ENSG00000042286	AIFM2	AMID, FLJ14497, PRG3
ENSG00000183773	AIFM3	AIFL, FLJ30473
ENSG00000146416	AIG1	AIG-1, dJ95L4.1, FLJ10485
ENSG00000163568	AIM2	PYHIN4
ENSG00000164022	AIMP1	EMAP-2, EMAPII, p43, SCYE1
ENSG00000106305	AIMP2	JTV-1, JTV1, p38, PRO0992
ENSG00000110711	AIP	ARA9, FKBP16, XAP2
ENSG00000129221	AIPL1	LCA4
ENSG00000160224	AIRE	APECED, APS1, PGA1
ENSG00000268257	AIRN	AIR, IGF2R-AS1, IGF2RAS, NCRNA00088
ENSG00000262668	AJ003147.2
ENSG00000229425	AJ009632.2
ENSG00000196581	AJAP1	MOT8, SHREW-1, SHREW1
ENSG00000232434	AJM1	ajm-1, C9orf172
ENSG00000129474	AJUBA	JUB, MGC15563
ENSG00000106992	AK1
ENSG00000004455	AK2
ENSG00000147853	AK3	AK3L1, AK6, AKL3L1
ENSG00000162433	AK4	AK3, AK3L1
ENSG00000154027	AK5
ENSG00000085231	AK6	CINAP
ENSG00000140057	AK7	FLJ32864
ENSG00000165695	AK8	C9orf98, FLJ32704
ENSG00000155085	AK9	AKD1, AKD2, C6orf199, C6orf224, dJ70A9.1, FLJ25791, FLJ42177, MGC26954
ENSG00000121057	AKAP1	AKAP121, AKAP149, AKAP84, D-AKAP1, PPP1R43, PRKA1, S-AKAP84, SAKAP84, TDRD17
ENSG00000108599	AKAP10	D-AKAP2, MGC9414, PRKA10
ENSG00000023516	AKAP11	AKAP220, DKFZp781I12161, FLJ11304, KIAA0629, PPP1R44, PRKA11
ENSG00000131016	AKAP12	AKAP250, SSeCKS
ENSG00000170776	AKAP13	AKAP-Lbc, ARHGEF13, BRX, c-lbc, HA-3, Ht31, LBC, PROTO-LB
ENSG00000186471	AKAP14	AKAP28
ENSG00000197976	AKAP17A	721P, CCDC133, CXYorf3, DXYS155E, MGC39904, SFRS17A, XE7, XE7Y
ENSG00000111254	AKAP3	AKAP110, CT82, FSP95, SOB1
ENSG00000147081	AKAP4	AKAP82, CT99, Fsc1, hAKAP82, HI, p82
ENSG00000179841	AKAP5	AKAP75, AKAP79
ENSG00000151320	AKAP6	ADAP6, AKAP100, KIAA0311, mAKAP, PRKA6
ENSG00000118507	AKAP7	AKAP15, AKAP18
ENSG00000105127	AKAP8	AKAP95, DKFZp586B1222
ENSG00000011243	AKAP8L	HAP95, NAKAP95
ENSG00000127914	AKAP9	AKAP350, AKAP450, CG-NAP, HYPERION, KIAA0803, LQT11, MU-RMS-40.16A, PPP1R45, PRKA9, YOTIAO
ENSG00000166452	AKIP1	BCA3, C11orf17
ENSG00000174574	AKIRIN1	C1orf108, FLJ12666
ENSG00000135334	AKIRIN2	C6orf166, dJ486L4.2, FLJ10342
ENSG00000106948	AKNA	KIAA1968
ENSG00000162641	AKNAD1	C1orf62, MGC26989
ENSG00000117448	AKR1A1	ALR, DD3
ENSG00000085662	AKR1B1	ALDR1, AR
ENSG00000198074	AKR1B10	AKR1B11, AKR1B12, ALDRLn, ARL-1, ARL1, HIS, HSI
ENSG00000227471	AKR1B15
ENSG00000187134	AKR1C1	DD1, DDH, DDH1, HAKRC, MBAB
ENSG00000151632	AKR1C2	BABP, DD, DD2, DDH2, HAKRD, MCDR2, TDD
ENSG00000196139	AKR1C3	DDX, HAKRB, HSD17B5, KIAA0119, PGFS
ENSG00000198610	AKR1C4	3-alpha-HSD, C11, CDR, CHDR, DD4, HAKRA, MGC22581
ENSG00000122787	AKR1D1	SRD5B1
ENSG00000165568	AKR1E2	AKR1CL2, AKRDC1, MGC10612
ENSG00000053371	AKR7A2	AFAR
ENSG00000162482	AKR7A3
ENSG00000211454	AKR7L	AFAR3
ENSG00000142208	AKT1	AKT, PKB, PRKBA, RAC
ENSG00000204673	AKT1S1	Lobe, MGC2865, PRAS40
ENSG00000105221	AKT2	PKB?
ENSG00000117020	AKT3	PKBG, PRKBG, RAC-gamma
ENSG00000166971	AKTIP	FLJ13258, FTS
ENSG00000236858	AL008638.2
ENSG00000215022	AL008729.1
ENSG00000269155	AL009178.2
ENSG00000269985	AL021328.1
ENSG00000270174	AL022097.1
ENSG00000229770	AL022337.1
ENSG00000230319	AL022476.1
ENSG00000228697	AL023755.1
ENSG00000228408	AL031056.1
ENSG00000229042	AL031656.1
ENSG00000231119	AL031666.1
ENSG00000267882	AL031666.2
ENSG00000237707	AL031726.1
ENSG00000235185	AL031727.2
ENSG00000226944	AL031847.1
ENSG00000236740	AL033384.1
ENSG00000231683	AL033397.1
ENSG00000249379	AL033397.2
ENSG00000261798	AL033527.3
ENSG00000205444	AL034376.1
ENSG00000254584	AL035078.1
ENSG00000230725	AL035252.3
ENSG00000233534	AL035604.1
ENSG00000263667	AL035696.3
ENSG00000261737	AL049597.2
ENSG00000179447	AL049647.1
ENSG00000258525	AL049830.3
ENSG00000259116	AL049869.3
ENSG00000258949	AL049870.3
ENSG00000266993	AL050343.2
ENSG00000232900	AL050403.1
ENSG00000261024	AL078644.1
ENSG00000230922	AL079301.1
ENSG00000259163	AL096869.2
ENSG00000237686	AL109615.3
ENSG00000232528	AL109809.1
ENSG00000235710	AL109810.2
ENSG00000230960	AL109910.1
ENSG00000271820	AL109910.2
ENSG00000216775	AL109918.1
ENSG00000236064	AL109946.1
ENSG00000218018	AL109955.1
ENSG00000224271	AL117329.1
ENSG00000223393	AL118511.1
ENSG00000232412	AL121601.1
ENSG00000258738	AL121603.2
ENSG00000203900	AL121827.1
ENSG00000226644	AL121899.1
ENSG00000272009	AL121944.2
ENSG00000233365	AL121956.1
ENSG00000227741	AL121987.2
ENSG00000258940	AL132639.2
ENSG00000257285	AL132780.1
ENSG00000258457	AL132780.2
ENSG00000260989	AL133297.2
ENSG00000235705	AL133481.2
ENSG00000258843	AL133485.2
ENSG00000225391	AL135902.1
ENSG00000272447	AL135925.1
ENSG00000258727	AL135999.1
ENSG00000267026	AL136084.2
ENSG00000228484	AL137025.1
ENSG00000258792	AL137230.2
ENSG00000272269	AL138724.2
ENSG00000237596	AL138828.1
ENSG00000236957	AL139010.1
ENSG00000228606	AL139011.1
ENSG00000259118	AL139022.1
ENSG00000228037	AL139246.3
ENSG00000228436	AL139260.1
ENSG00000250365	AL139353.2
ENSG00000226172	AL139420.1
ENSG00000254718	AL157756.1
ENSG00000233968	AL157895.2
ENSG00000236866	AL157902.1
ENSG00000229694	AL158071.1
ENSG00000260917	AL158212.3
ENSG00000232939	AL158829.1
ENSG00000228021	AL158835.1
ENSG00000228044	AL160408.1
ENSG00000226706	AL161452.1
ENSG00000233569	AL161630.1
ENSG00000258471	AL161668.3
ENSG00000224307	AL161785.1
ENSG00000187186	AL162231.1
ENSG00000204117	AL162293.1
ENSG00000231521	AL162385.2
ENSG00000236461	AL162425.1
ENSG00000179253	AL162457.1
ENSG00000202198	AL162581.1
ENSG00000225032	AL162586.1
ENSG00000235204	AL162724.2
ENSG00000258573	AL163195.2
ENSG00000213073	AL353625.1
ENSG00000234693	AL353653.1
ENSG00000198358	AL354714.1
ENSG00000254473	AL354920.1
ENSG00000258803	AL355103.1
ENSG00000268592	AL355312.3
ENSG00000177596	AL355390.1
ENSG00000232774	AL355916.1
ENSG00000258731	AL356020.1
ENSG00000255521	AL356215.1
ENSG00000233721	AL356309.2
ENSG00000235652	AL356599.1
ENSG00000236013	AL357146.1
ENSG00000245466	AL357153.1
ENSG00000223786	AL357507.1
ENSG00000227857	AL358075.2
ENSG00000225140	AL358216.1
ENSG00000258928	AL358333.2
ENSG00000236366	AL359313.1
ENSG00000272142	AL359643.3
ENSG00000237461	AL359710.1
ENSG00000243062	AL359853.2
ENSG00000229869	AL359878.2
ENSG00000226249	AL365271.1
ENSG00000258932	AL390334.1
ENSG00000217801	AL390719.1
ENSG00000227463	AL390838.1
ENSG00000238158	AL391422.3
ENSG00000230910	AL391807.1
ENSG00000238005	AL391832.2
ENSG00000229327	AL391839.1
ENSG00000223478	AL441992.2
ENSG00000237208	AL445072.1
ENSG00000236137	AL445231.1
ENSG00000232825	AL445433.2
ENSG00000235138	AL445931.1
ENSG00000228741	AL445985.1
ENSG00000237378	AL445989.1
ENSG00000225084	AL450226.1
ENSG00000229015	AL450472.1
ENSG00000179743	AL450998.2
ENSG00000229444	AL451062.1
ENSG00000215838	AL451074.2
ENSG00000271380	AL451085.3
ENSG00000272288	AL451165.2
ENSG00000232892	AL499616.1
ENSG00000260063	AL512408.1
ENSG00000170161	AL512625.1
ENSG00000269994	AL513318.2
ENSG00000269896	AL513477.1
ENSG00000231827	AL513523.4
ENSG00000216621	AL583835.2
ENSG00000271860	AL589740.1
ENSG00000228401	AL590226.1
ENSG00000204802	AL590399.1
ENSG00000231652	AL590428.1
ENSG00000255585	AL590627.1
ENSG00000232850	AL590708.1
ENSG00000228427	AL590764.1
ENSG00000233926	AL591368.1
ENSG00000232995	AL592435.1
ENSG00000226754	AL606760.1
ENSG00000237372	AL606807.1
ENSG00000234647	AL606970.3
ENSG00000238009	AL627309.1
ENSG00000203739	AL645568.1
ENSG00000232080	AL662789.1
ENSG00000230021	AL669831.3
ENSG00000232063	AL691447.2
ENSG00000223502	AL731537.1
ENSG00000231964	AL731567.1
ENSG00000203987	AL772363.1
ENSG00000230782	AL807761.4
ENSG00000228522	AL845321.1
ENSG00000251602	AL928654.1
ENSG00000237419	AL954642.1
ENSG00000148218	ALAD	ALADH, PBGS
ENSG00000023330	ALAS1	ALAS, ALAS3
ENSG00000158578	ALAS2	ASB
ENSG00000163631	ALB
ENSG00000170017	ALCAM	CD166, MEMD
ENSG00000161618	ALDH16A1	MGC10204
ENSG00000059573	ALDH18A1	GSAS, P5CS, PYCS, SPG9
ENSG00000165092	ALDH1A1	ALDH1, PUMB1, RALDH1
ENSG00000128918	ALDH1A2	RALDH2
ENSG00000184254	ALDH1A3	ALDH6, RALDH3
ENSG00000137124	ALDH1B1	ALDH5, ALDHX
ENSG00000144908	ALDH1L1	10-fTHF, FDH, FTHFD
ENSG00000250218	ALDH1L1-AS1
ENSG00000246022	ALDH1L1-AS2
ENSG00000136010	ALDH1L2	FLJ38508, mtFDH
ENSG00000111275	ALDH2
ENSG00000108602	ALDH3A1	ALDH3
ENSG00000072210	ALDH3A2	ALDH10, FALDH, SLS
ENSG00000006534	ALDH3B1	ALDH7
ENSG00000132746	ALDH3B2	ALDH8
ENSG00000159423	ALDH4A1	ALDH4, P5CDh
ENSG00000112294	ALDH5A1	SSADH, SSDH
ENSG00000119711	ALDH6A1	MMSDH
ENSG00000164904	ALDH7A1	ATQ1, EPD, PDE
ENSG00000118514	ALDH8A1	ALDH12
ENSG00000143149	ALDH9A1	ALDH4, ALDH7, ALDH9, E3
ENSG00000149925	ALDOA
ENSG00000136872	ALDOB
ENSG00000109107	ALDOC
ENSG00000033011	ALG1	CDG1K, HMAT1, HMT-1, Mat-1
ENSG00000139133	ALG10	ALG10A, DIE2, FLJ14751
ENSG00000175548	ALG10B	KCR1
ENSG00000253710	ALG11	CDG1P, KIAA0266
ENSG00000182858	ALG12	CDG1G, ECM39
ENSG00000101901	ALG13	CDG1S, CXorf45, FLJ23018, GLT28D1, MDS031, TDRD13, YGL047W
ENSG00000172339	ALG14	MGC19780
ENSG00000230427	ALG14-AS1
ENSG00000189366	ALG1L	ALG1L1
ENSG00000251287	ALG1L2
ENSG00000119523	ALG2	CDG1I, CDGIi, FLJ14511, hALPG2, NET38
ENSG00000214160	ALG3	CDGS4, D16Ertd36e, Not56, NOT56L
ENSG00000120697	ALG5	bA421P11.2
ENSG00000088035	ALG6
ENSG00000159063	ALG8	MGC2840
ENSG00000086848	ALG9	DIBD1
ENSG00000171094	ALK	CD246
ENSG00000196711	ALKAL1	AUGB, FAM150A, UNQ9433
ENSG00000189292	ALKAL2	AUGA, FAM150B
ENSG00000100601	ALKBH1	ABH, alkB, ALKBH, hABH
ENSG00000189046	ALKBH2	ABH2, MGC90512
ENSG00000166199	ALKBH3	DEPC-1
ENSG00000244926	ALKBH3-AS1
ENSG00000160993	ALKBH4	FLJ20013
ENSG00000091542	ALKBH5	FLJ20308, OFOXD1
ENSG00000239382	ALKBH6	MGC15677
ENSG00000125652	ALKBH7	MGC10974, SPATA11
ENSG00000137760	ALKBH8	MGC10235, TRM9, TRMT9A
ENSG00000151360	ALLC	ALC
ENSG00000116127	ALMS1	KIAA0328
ENSG00000230002	ALMS1-IT1
ENSG00000163016	ALMS1P1	ALMS1L, ALMS1P
ENSG00000108839	ALOX12	12S-LOX
ENSG00000215067	ALOX12-AS1
ENSG00000179477	ALOX12B	12R-LOX
ENSG00000262943	ALOX12P2
ENSG00000161905	ALOX15	15-LOX-1
ENSG00000179593	ALOX15B	15-LOX-2
ENSG00000012779	ALOX5	5-LOX
ENSG00000132965	ALOX5AP	FLAP
ENSG00000179148	ALOXE3	E-LOX, eLOX3
ENSG00000163286	ALPG	ALPPL2, GCAP
ENSG00000163295	ALPI	IAP
ENSG00000073331	ALPK1	FLJ22670, KIAA1527, Lak
ENSG00000198796	ALPK2	HAK
ENSG00000136383	ALPK3	KIAA1330, MAK, Midori
ENSG00000162551	ALPL	HOPS, TNALP, TNAP, TNSALP
ENSG00000163283	ALPP	PALP, PLAP
ENSG00000003393	ALS2	ALS2CR6
ENSG00000178038	ALS2CL	DKFZp686I0110, FLJ36525, RN49018
ENSG00000180318	ALX1	CART1
ENSG00000156150	ALX3	FND
ENSG00000052850	ALX4	FPP, KIAA1788, PFM, PFM2
ENSG00000183684	ALYREF	ALY, ALY/REF, BEF, REF, THOC4
ENSG00000242110	AMACR	P504S, RACE
ENSG00000178522	AMBN
ENSG00000106927	AMBP	EDC1, HCP, HI30, IATIL, ITI, ITIL, ITILC, UTI
ENSG00000110497	AMBRA1	DCAF3, FLJ20294, KIAA1736, WDR94
ENSG00000123505	AMD1	SAMDC
ENSG00000139344	AMDHD1	MGC35366
ENSG00000162066	AMDHD2	CGI-14
ENSG00000184675	AMER1	FAM123B, FLJ39827, RP11-403E24.2, WTX
ENSG00000165566	AMER2	FAM123A, FLJ25477
ENSG00000178171	AMER3	FAM123C, FLJ38377
ENSG00000159461	AMFR	gp78, RNF45
ENSG00000104899	AMH	MIS
ENSG00000135409	AMHR2	MISR2, MISRII
ENSG00000181754	AMIGO1	AMIGO, KIAA1163
ENSG00000139211	AMIGO2	ALI1, DEGA
ENSG00000176020	AMIGO3
ENSG00000101935	AMMECR1
ENSG00000144233	AMMECR1L	MGC4268
ENSG00000166126	AMN	amnionless
ENSG00000151743	AMN1
ENSG00000126016	AMOT	KIAA1071
ENSG00000166025	AMOTL1	JEAP
ENSG00000114019	AMOTL2	LCCP
ENSG00000116748	AMPD1	MAD, MADA
ENSG00000116337	AMPD2	SPG63
ENSG00000133805	AMPD3
ENSG00000078053	AMPH
ENSG00000145020	AMT	GCST, NKH
ENSG00000187689	AMTN	RSTI689, UNQ689
ENSG00000174876	AMY1B	AMY1
ENSG00000243480	AMY2A	AMY2
ENSG00000240038	AMY2B	AMY2
ENSG00000174945	AMZ1	KIAA1950
ENSG00000196704	AMZ2
ENSG00000214174	AMZ2P1	FLJ32065
ENSG00000153107	ANAPC1	APC1, MCPR, TSG24
ENSG00000164162	ANAPC10	APC10, DKFZP564L0562, DOC1
ENSG00000141552	ANAPC11	APC11, Apc11p, HSPC214, MGC882
ENSG00000129055	ANAPC13	APC13, DKFZP566D193, SWM1
ENSG00000110200	ANAPC15	APC15, C11orf51, DKFZP564M082, HSPC020
ENSG00000166295	ANAPC16	APC16, bA570G20.3, C10orf104, CENP-27, FLJ33728
ENSG00000233673	ANAPC1P1
ENSG00000176248	ANAPC2	APC2, KIAA1406
ENSG00000053900	ANAPC4	APC4
ENSG00000089053	ANAPC5	APC5
ENSG00000196510	ANAPC7	APC7
ENSG00000214274	ANG	RAA1, RNASE5
ENSG00000013523	ANGEL1	Ccr4e, KIAA0759
ENSG00000174606	ANGEL2	Ccr4d, FLJ12793, KIAA0759L
ENSG00000154188	ANGPT1	Ang1, KIAA0003
ENSG00000091879	ANGPT2	Ang2
ENSG00000101280	ANGPT4
ENSG00000116194	ANGPTL1	ANG3, ANGPT3, AngY, ARP1
ENSG00000136859	ANGPTL2	ARP2, HARP
ENSG00000132855	ANGPTL3	ANGPT5
ENSG00000167772	ANGPTL4	ARP4, FIAF, HFARP, NL2, PGAR, pp1158
ENSG00000187151	ANGPTL5
ENSG00000130812	ANGPTL6	AGF, ARP5
ENSG00000171819	ANGPTL7	AngX, CDT6
ENSG00000130173	ANGPTL8	C19orf80, RIFL, TD26
ENSG00000227059	ANHX
ENSG00000029534	ANK1	ANK, SPH1
ENSG00000145362	ANK2	LQT4
ENSG00000151150	ANK3
ENSG00000151687	ANKAR	FLJ25415
ENSG00000166839	ANKDD1A	FLJ25870
ENSG00000189045	ANKDD1B
ENSG00000132623	ANKEF1	ANKRD5, dJ839B4.6, FLJ21669
ENSG00000153930	ANKFN1	FLJ38335
ENSG00000185722	ANKFY1	ANKHZN, BTBD23, KIAA1255, RANK-5, ZFYVE14
ENSG00000154122	ANKH	ANK, CCAL2, CMDJ, CPPDD, HANK, SLC62A1
ENSG00000131503	ANKHD1	FLJ10042, FLJ11979, FLJ14127, FLJ20288, KIAA1085, MASK, MASK1
ENSG00000001629	ANKIB1	DKFZP434A0225, KIAA1386
ENSG00000170209	ANKK1	X-kinase
ENSG00000160117	ANKLE1	ANKRD41, FLJ39369, LEMD6
ENSG00000176915	ANKLE2	KIAA0692, Lem4, LEMD7
ENSG00000144504	ANKMY1	FLJ20499, ZMYND13
ENSG00000106524	ANKMY2	DKFZP564O043, ZMYND20
ENSG00000164331	ANKRA2
ENSG00000148677	ANKRD1	ALRP, C-193, CARP, CVARP, MCARP
ENSG00000088448	ANKRD10	FLJ20093
ENSG00000167522	ANKRD11	LZ16, T13
ENSG00000101745	ANKRD12	FLJ20053, GAC-1, KIAA0874
ENSG00000076513	ANKRD13A	ANKRD13, NY-REN-25
ENSG00000198720	ANKRD13B	FLJ25555
ENSG00000118454	ANKRD13C	dJ677H15.3, DKFZP566D1346
ENSG00000172932	ANKRD13D
ENSG00000134461	ANKRD16	DKFZP434N1511
ENSG00000132466	ANKRD17	FLJ22206, GTAR, KIAA0697, MASK2, NY-BR-16
ENSG00000180071	ANKRD18A	FLJ35740, KIAA2015
ENSG00000230453	ANKRD18B	bA255A11.3
ENSG00000226435	ANKRD18DP
ENSG00000187984	ANKRD19P	ANKRD19, FLJ36178
ENSG00000165887	ANKRD2	ARPP
ENSG00000215559	ANKRD20A11P	C21orf81
ENSG00000172014	ANKRD20A4P	ANKRD20A4, OTTHUMG00000066855
ENSG00000229089	ANKRD20A8P	ANKRD20B
ENSG00000152766	ANKRD22	MGC22805
ENSG00000163126	ANKRD23	DARP, FLJ32449, MARP3
ENSG00000089847	ANKRD24	KIAA1981
ENSG00000107890	ANKRD26	KIAA1074, THC2
ENSG00000105186	ANKRD27	DKFZp434L0718, FLJ00040, VARP
ENSG00000206560	ANKRD28	KIAA0379, PITK, PP6-ARS-A, PPP1R65
ENSG00000154065	ANKRD29	FLJ25053
ENSG00000148513	ANKRD30A	NY-BR-1
ENSG00000180777	ANKRD30B	NY-BR-1.1
ENSG00000163046	ANKRD30BL	ANKRD30BP3, NCRNA00164
ENSG00000145700	ANKRD31	FLJ40191
ENSG00000167612	ANKRD33	C12orf7, DKFZp686O1689, PANKY
ENSG00000164236	ANKRD33B
ENSG00000189127	ANKRD34B	DP58
ENSG00000235711	ANKRD34C
ENSG00000259234	ANKRD34C-AS1
ENSG00000198483	ANKRD35	FLJ25124
ENSG00000135976	ANKRD36	UNQ2430
ENSG00000196912	ANKRD36B	FLJ21281, KIAA1641
ENSG00000230006	ANKRD36BP2
ENSG00000174501	ANKRD36C	DKFZp667P0924
ENSG00000186352	ANKRD37	Lrp2bp
ENSG00000213337	ANKRD39	MGC41816
ENSG00000154945	ANKRD40	MGC15396
ENSG00000167117	ANKRD40CL	C17orf73, FLJ20694, LINC00483
ENSG00000137494	ANKRD42	FLJ37874, PPP1R79, SARP
ENSG00000065413	ANKRD44	PP6-ARS-B
ENSG00000231621	ANKRD44-AS1
ENSG00000236977	ANKRD44-IT1
ENSG00000183831	ANKRD45	CT117, FLJ45235
ENSG00000186106	ANKRD46
ENSG00000168876	ANKRD49	FGIF, FLJ20189, GBIF
ENSG00000151458	ANKRD50	KIAA1223
ENSG00000139645	ANKRD52	FLJ34236, PP6-ARS-C
ENSG00000144031	ANKRD53	FLJ12056, FLJ36160
ENSG00000100124	ANKRD54	LIAR
ENSG00000164512	ANKRD55	FLJ11795
ENSG00000135299	ANKRD6	KIAA0957
ENSG00000157999	ANKRD61
ENSG00000181626	ANKRD62	DKFZp779B1634
ENSG00000230778	ANKRD63
ENSG00000235098	ANKRD65
ENSG00000230062	ANKRD66
ENSG00000106013	ANKRD7	TSA806
ENSG00000156381	ANKRD9
ENSG00000064999	ANKS1A	ANKS1, KIAA0229
ENSG00000185046	ANKS1B	AIDA-1, ANKS2, cajalin-2, EB-1
ENSG00000168096	ANKS3	FLJ32345, FLJ32767, KIAA1977
ENSG00000175311	ANKS4B	FLJ38819, HARP
ENSG00000165138	ANKS6	ANKRD14, FLJ36928, NPHP16, SAMD6
ENSG00000206199	ANKUB1	C3orf16
ENSG00000163516	ANKZF1	FLJ10415, Vms1, ZNF744
ENSG00000011426	ANLN	ANILLIN, scra, Scraps
ENSG00000131620	ANO1	DOG1, FLJ10261, ORAOV2, TAOS2, TMEM16A
ENSG00000160746	ANO10	FLJ10375, MGC47890, SCAR10, TMEM16K
ENSG00000047617	ANO2	C12orf3, TMEM16B
ENSG00000134343	ANO3	C11orf25, DYT23, GENX-3947, TMEM16C
ENSG00000151572	ANO4	FLJ34221, FLJ34272, FLJ35277, TMEM16D
ENSG00000171714	ANO5	GDD1, LGMD2L, TMEM16E
ENSG00000177119	ANO6	DKFZp313M0720, TMEM16F
ENSG00000146205	ANO7	IPCA-5, NGEP, PCANAP5, PCANAP5L, TMEM16G
ENSG00000074855	ANO8	KIAA1623, TMEM16H
ENSG00000185101	ANO9	PIG5, TMEM16J, TP53I5
ENSG00000011201	ANOS1	ADMLX, KAL, KAL1, KALIG-1, WFDC19
ENSG00000140350	ANP32A	C15orf1, I1PP2A, LANP, MAPM, mapmodulin, PHAPI, PP32
ENSG00000259516	ANP32AP1
ENSG00000136938	ANP32B	APRIL, PHAPI2, SSP29
ENSG00000248546	ANP32C	PP32R1
ENSG00000139223	ANP32D	PP32R2
ENSG00000143401	ANP32E	LANP-L, LANPL, MGC5350
ENSG00000166825	ANPEP	CD13, gp150, LAP1, p150, PEPN
ENSG00000103254	ANTKMT	C16orf24, FAM173A, MGC2494
ENSG00000169604	ANTXR1	ATR, FLJ10601, FLJ21776, TEM8
ENSG00000163297	ANTXR2	CMG-2, CMG2, FLJ31074
ENSG00000135046	ANXA1	ANX1, LPC1
ENSG00000109511	ANXA10	ANX14
ENSG00000122359	ANXA11	ANX11
ENSG00000104537	ANXA13	ANX13
ENSG00000182718	ANXA2	ANX2, ANX2L4, CAL1H, LIP2, LPC2D
ENSG00000177721	ANXA2R	AXIIR, C5orf39
ENSG00000138772	ANXA3	ANX3
ENSG00000196975	ANXA4	ANX4
ENSG00000164111	ANXA5	ANX5, ENX2
ENSG00000197043	ANXA6	ANX6
ENSG00000138279	ANXA7	ANX7
ENSG00000143412	ANXA9	ANX31
ENSG00000136250	AOAH
ENSG00000230539	AOAH-IT1
ENSG00000002726	AOC1	ABP1, DAO
ENSG00000131480	AOC2	DAO2, RAO
ENSG00000131471	AOC3	HPAO, VAP-1, VAP1
ENSG00000260105	AOC4P	UPAT
ENSG00000148120	AOPEP	AP-O, APO, C90RF3, C9orf3, FLJ14675
ENSG00000138356	AOX1	AO, AOH1
ENSG00000260583	AP000223.1
ENSG00000237594	AP000251.1
ENSG00000255980	AP000439.2
ENSG00000256315	AP000462.2
ENSG00000230212	AP000688.1
ENSG00000233393	AP000688.2
ENSG00000255537	AP000708.1
ENSG00000245552	AP000787.1
ENSG00000247416	AP000802.1
ENSG00000245498	AP000866.1
ENSG00000250073	AP000866.2
ENSG00000266149	AP001094.3
ENSG00000255468	AP001107.9
ENSG00000245008	AP001122.1
ENSG00000256690	AP001160.1
ENSG00000260779	AP001180.1
ENSG00000255435	AP001267.3
ENSG00000248027	AP001351.1
ENSG00000254837	AP001372.2
ENSG00000239930	AP001625.3
ENSG00000255240	AP001636.3
ENSG00000254607	AP001783.1
ENSG00000254531	AP001816.1
ENSG00000255337	AP001830.1
ENSG00000255326	AP001922.5
ENSG00000254811	AP002001.1
ENSG00000246090	AP002026.1
ENSG00000172900	AP002387.1
ENSG00000251143	AP002490.1
ENSG00000256195	AP002518.1
ENSG00000255517	AP002748.4
ENSG00000250230	AP002754.1
ENSG00000257038	AP002761.3
ENSG00000253633	AP002852.1
ENSG00000268472	AP002884.3
ENSG00000255422	AP002954.1
ENSG00000237654	AP003025.1
ENSG00000254614	AP003068.2
ENSG00000261070	AP003071.2
ENSG00000255084	AP003110.1
ENSG00000255100	AP003119.2
ENSG00000254854	AP003390.1
ENSG00000255455	AP003486.1
ENSG00000248671	AP003498.1
ENSG00000253105	AP003548.1
ENSG00000250493	AP004147.1
ENSG00000266405	AP005061.2
ENSG00000264235	AP005329.1
ENSG00000215512	AP005901.1
ENSG00000126500	AP006333.1
ENSG00000255284	AP006621.3
ENSG00000138660	AP1AR	2C18, C4orf16, gamma-BAR, PRO0971
ENSG00000100280	AP1B1	ADTB1, AP105A, BAM22, CLAPB2
ENSG00000234479	AP1B1P1	ADTB1L1, dJ127L4.2
ENSG00000166747	AP1G1	ADTG, CLAPG1
ENSG00000213983	AP1G2	G2AD
ENSG00000072958	AP1M1	AP47, CLAPM2
ENSG00000129354	AP1M2	AP1-mu2, HSMU1B, mu2
ENSG00000106367	AP1S1	AP19, CLAPS1, EKV3, SIGMA1A, WUGSC:H_DJ0747G18.2
ENSG00000182287	AP1S2	MRX59, MRXS5, PGS, SIGMA1B
ENSG00000152056	AP1S3
ENSG00000196961	AP2A1	ADTAA, CLAPA1
ENSG00000183020	AP2A2	ADTAB, CLAPA2, DKFZP564D1864, HIP9, HYPJ, KIAA0899
ENSG00000006125	AP2B1	ADTB2, CLAPB1
ENSG00000161203	AP2M1	AP50, CLAPM1, mu2
ENSG00000042753	AP2S1	CLAPS2, FBH3, FBHOk, HHC3
ENSG00000132842	AP3B1	ADTB3A, HPS2
ENSG00000103723	AP3B2	NAPTB
ENSG00000065000	AP3D1	ADTD
ENSG00000185009	AP3M1
ENSG00000070718	AP3M2	AP47B, CLA20
ENSG00000177879	AP3S1	CLAPS3
ENSG00000157823	AP3S2	sigma3b
ENSG00000134262	AP4B1	BETA-4, SPG47
ENSG00000226167	AP4B1-AS1
ENSG00000081014	AP4E1	AP-4-EPSILON, SPG51
ENSG00000221838	AP4M1	MU-4, MU-ARP2, SPG50
ENSG00000100478	AP4S1	AP47B, CLA20, SPG52
ENSG00000254470	AP5B1	AP-5, DKFZp761E198, PP1030
ENSG00000053770	AP5M1	C14orf108, FLJ10813, mu5, MuD, MUDENG
ENSG00000125843	AP5S1	C20orf29, FLJ11168
ENSG00000242802	AP5Z1	KIAA0415, SPG48, zeta
ENSG00000120868	APAF1	APAF-1, CED4
ENSG00000107282	APBA1	D9S411E, MINT1, X11
ENSG00000034053	APBA2	D15S1518E, HsT16821, LIN-10, MGC:14091, MINT2, X11L
ENSG00000011132	APBA3	mint3, X11L2
ENSG00000166313	APBB1	Fe65, RIR
ENSG00000077420	APBB1IP	INAG1, RIAM
ENSG00000163697	APBB2	FE65L, FE65L1, MGC35575
ENSG00000113108	APBB3	FE65L2
ENSG00000134982	APC	DP2, DP2.5, DP3, PPP1R46
ENSG00000115266	APC2	APCL
ENSG00000154856	APCDD1	B7323
ENSG00000198768	APCDD1L	FLJ90166
ENSG00000231290	APCDD1L-DT	APCDD1L-AS1
ENSG00000132703	APCS	MGC88159, PTX2, SAP
ENSG00000164062	APEH	D3F15S2, D3S48E, DNF15S2
ENSG00000248329	APELA	ELA, Ende, tdl
ENSG00000100823	APEX1	APE, APE-1, APEN, APEX, APX, HAP1, REF-1, REF1
ENSG00000169188	APEX2	APE2, APEXL2, XTH2, ZGRF2
ENSG00000117362	APH1A	APH-1A, CGI-78
ENSG00000138613	APH1B	APH-1B, DKFZp564D0372, PSFL
ENSG00000166181	API5	AAC-11, AAC11, API5L1
ENSG00000149089	APIP	APIP2, CGI-29, Mmrp19
ENSG00000169621	APLF	C2orf13, MGC47799, Xip1, ZCCHH1
ENSG00000171388	APLN	apelin, XNPEP2
ENSG00000134817	APLNR	AGTRL1, APJ, APJR, FLJ90771
ENSG00000105290	APLP1	APLP
ENSG00000084234	APLP2	APPH, APPL2
ENSG00000101474	APMAP	BSCv, C20orf3
ENSG00000118137	APOA1
ENSG00000235910	APOA1-AS
ENSG00000158874	APOA2
ENSG00000110243	APOA5	APOA-V, RAP3
ENSG00000084674	APOB
ENSG00000111701	APOBEC1	APOBEC-1, BEDP, CDAR1, HEPR
ENSG00000124701	APOBEC2	ARCD1, ARP1
ENSG00000128383	APOBEC3A	ARP3, PHRBN
ENSG00000179750	APOBEC3B	FLJ21201, PHRBNL
ENSG00000244509	APOBEC3C	APOBEC1L, ARDC2, ARDC4, ARP5, bK150C2.3, PBI
ENSG00000243811	APOBEC3D	APOBEC3DE, APOBEC3E, ARP6
ENSG00000128394	APOBEC3F	ARP8, BK150C2.4.MRNA, KA6
ENSG00000239713	APOBEC3G	bK150C2.7, CEM15, dJ494G10.1, FLJ12740, MDS019
ENSG00000100298	APOBEC3H	ARP10
ENSG00000173627	APOBEC4	C1orf169, FLJ25691, MGC26594, RP1-127C7.4
ENSG00000184730	APOBR	APOB100R, APOB48R
ENSG00000130208	APOC1
ENSG00000214855	APOC1P1	lincRNA-APOC1P1-3
ENSG00000234906	APOC2
ENSG00000110245	APOC3
ENSG00000267467	APOC4
ENSG00000189058	APOD
ENSG00000130203	APOE	AD2
ENSG00000175336	APOF
ENSG00000091583	APOH	B2G1, BG
ENSG00000100342	APOL1	APOL
ENSG00000128335	APOL2	APOL-II
ENSG00000128284	APOL3	APOLIII, CG12-1
ENSG00000100336	APOL4	APOLIV
ENSG00000128313	APOL5	APOLV
ENSG00000221963	APOL6	APOL-VI, APOLVI
ENSG00000178878	APOLD1	DKFZP434F0318, FLJ25138
ENSG00000204444	APOM	ApoM, G3a, NG20
ENSG00000184831	APOO	FAM121B, MGC4825, Mic23, MIC26, MICOS26, My025
ENSG00000155008	APOOL	AAIR8193, CXorf33, FAM121A, Mic27, MICOS27, UNQ8193
ENSG00000142192	APP	AD1
ENSG00000062725	APPBP2	Hs.84084, KIAA0228, PAT1
ENSG00000157500	APPL1	APPL
ENSG00000136044	APPL2	DIP13B, FLJ10659
ENSG00000198931	APRT
ENSG00000214293	APTR	RSBN1L-AS1
ENSG00000137074	APTX	AOA, AOA1, AXA1, EAOH, EOAHA, FLJ20157
ENSG00000240583	AQP1	CHIP28, CO
ENSG00000143595	AQP10
ENSG00000178301	AQP11
ENSG00000184945	AQP12A	AQP12
ENSG00000167580	AQP2
ENSG00000165272	AQP3	GIL
ENSG00000171885	AQP4	MIWC
ENSG00000161798	AQP5
ENSG00000086159	AQP6	AQP2L
ENSG00000165269	AQP7	AQP7L, AQP9, AQPap
ENSG00000103375	AQP8
ENSG00000103569	AQP9	HsT17287, SSC1
ENSG00000021776	AQR	fSAP164, IBP160, KIAA0560
ENSG00000169083	AR	AIS, DHTR, HUMARA, NR3C4, SBMA, SMAX1
ENSG00000078061	ARAF	ARAF1
ENSG00000186635	ARAP1	CENTD2
ENSG00000245148	ARAP1-AS2
ENSG00000047365	ARAP2	CENTD1, PARX
ENSG00000120318	ARAP3	CENTD3, DRAG1, FLJ21065
ENSG00000198576	ARC	Arg3.1, KIAA0278
ENSG00000095139	ARCN1	COPD
ENSG00000109321	AREG	AREGB, SDGF
ENSG00000119682	AREL1	FIEL1, KIAA0317
ENSG00000143761	ARF1
ENSG00000134287	ARF3
ENSG00000168374	ARF4	ARF2
ENSG00000272146	ARF4-AS1
ENSG00000004059	ARF5
ENSG00000165527	ARF6
ENSG00000101199	ARFGAP1	ARF1GAP, bA261N11.3, FLJ10767
ENSG00000149182	ARFGAP2	FLJ14576, IRZ, Zfp289, ZNF289
ENSG00000242247	ARFGAP3	ARFGAP1
ENSG00000066777	ARFGEF1	ARFGEP1, BIG1, DKFZP434L057, p200
ENSG00000124198	ARFGEF2	BIG2
ENSG00000112379	ARFGEF3	BIG3, C6orf92, dJ171N11.1, KIAA1244, PPP1R33
ENSG00000164144	ARFIP1	HSU52521
ENSG00000132254	ARFIP2	POR1
ENSG00000101246	ARFRP1	ARL18, ARP, Arp1
ENSG00000118520	ARG1
ENSG00000081181	ARG2
ENSG00000134884	ARGLU1	FLJ10154
ENSG00000175220	ARHGAP1	CDC42GAP, p50rhoGAP, RhoGAP
ENSG00000071205	ARHGAP10	FLJ20896, FLJ41791, GRAF2
ENSG00000198826	ARHGAP11A	KIAA0013
ENSG00000165322	ARHGAP12	FLJ10971, FLJ20737, FLJ21785
ENSG00000075884	ARHGAP15	BM046
ENSG00000140750	ARHGAP17	FLJ10308, FLJ13219, NADRIN, RICH1, WBP15
ENSG00000146376	ARHGAP18	bA307O14.2, MacGAP
ENSG00000213390	ARHGAP19	FLJ00194, MGC14258
ENSG00000269891	ARHGAP19-SLIT1
ENSG00000137727	ARHGAP20	KIAA1391
ENSG00000107863	ARHGAP21	ARHGAP10, KIAA1424
ENSG00000128805	ARHGAP22	RhoGAP2
ENSG00000138639	ARHGAP24	DKFZP564B1162, FilGAP, FLJ33877
ENSG00000163219	ARHGAP25	KIAA0053
ENSG00000145819	ARHGAP26	GRAF, KIAA0621, OPHN1L, OPHN1L1
ENSG00000226272	ARHGAP26-AS1
ENSG00000230789	ARHGAP26-IT1
ENSG00000159314	ARHGAP27	CAMGAP1, FLJ43547, SH3D20, SH3P20
ENSG00000215769	ARHGAP27P1-BPTFP1-KPNA2P3
ENSG00000088756	ARHGAP28	FLJ10312, KIAA1314
ENSG00000137962	ARHGAP29	PARG1
ENSG00000226835	ARHGAP29-AS1
ENSG00000186517	ARHGAP30	FLJ00267
ENSG00000031081	ARHGAP31	CDGAP
ENSG00000241155	ARHGAP31-AS1
ENSG00000134909	ARHGAP32	GC-GAP, GRIT, KIAA0712, MGC1892, RICS
ENSG00000004777	ARHGAP33	FLJ39019, SNX26, TCGAP
ENSG00000160007	ARHGAP35	GRF-1, GRLF1, KIAA1722, P190A, p190ARhoGAP, p190RhoGAP
ENSG00000147256	ARHGAP36	FLJ30058
ENSG00000147799	ARHGAP39	CrGAP, KIAA1688, Vilse
ENSG00000089820	ARHGAP4	C1, KIAA0131, p115, RhoGAP4, SrGAP4
ENSG00000124143	ARHGAP40	C20orf95, dJ1100H13.4
ENSG00000165895	ARHGAP42	AD031, FLJ32810, GRAF3, TMEM133
ENSG00000006740	ARHGAP44	KIAA0672, RICH-2, RICH2
ENSG00000180448	ARHGAP45	HA-1, HMHA1, KIAA0223
ENSG00000100852	ARHGAP5	GFI2, p190-B, p190BRhoGAP, RhoGAP5
ENSG00000047648	ARHGAP6	rhoGAPX-1
ENSG00000241484	ARHGAP8	BPGAP1, FLJ20185
ENSG00000123329	ARHGAP9	10C, MGC1295
ENSG00000141522	ARHGDIA	GDIA1, RHOGDI
ENSG00000111348	ARHGDIB	GDIA2, GDID4, Ly-GDI, RAP1GN1, RhoGDI2
ENSG00000242173	ARHGDIG	RHOGDI-3
ENSG00000076928	ARHGEF1	LBCL2, P115-RHOGEF, SUB1.5
ENSG00000104728	ARHGEF10	Gef10, KIAA0294
ENSG00000074964	ARHGEF10L	FLJ10521, KIAA1626
ENSG00000132694	ARHGEF11	GTRAP48, KIAA0380, PDZ-RHOGEF
ENSG00000196914	ARHGEF12	KIAA0382, LARG
ENSG00000198844	ARHGEF15	ARGEF15, FLJ13791, KIAA0915, MGC44868, Vsm-RhoGEF
ENSG00000130762	ARHGEF16	GEF16, NBR
ENSG00000110237	ARHGEF17	KIAA0337, p164-RhoGEF, TEM4
ENSG00000104880	ARHGEF18	KIAA0521, MGC15913, P114-RhoGEF, p114RhoGEF
ENSG00000142632	ARHGEF19	FLJ33962, WGEF
ENSG00000116584	ARHGEF2	GEF-H1, GEFH1, KIAA0651, Lfc, LFP40, P40
ENSG00000224276	ARHGEF2-AS1
ENSG00000240771	ARHGEF25	GEFT, p63RhoGEF
ENSG00000114790	ARHGEF26	DKFZP434D146, SGEF
ENSG00000243069	ARHGEF26-AS1
ENSG00000214944	ARHGEF28	p190RhoGEF, RGNEF, RIP2
ENSG00000163947	ARHGEF3	DKFZP434F2429, GEF3, STA3, XPLN
ENSG00000240198	ARHGEF3-AS1
ENSG00000214694	ARHGEF33
ENSG00000213214	ARHGEF35	ARHGEF5L, CTAGE4, FLJ43692
ENSG00000183111	ARHGEF37	FLJ41603
ENSG00000236699	ARHGEF38	FLJ20184
ENSG00000249885	ARHGEF38-IT1
ENSG00000137135	ARHGEF39	C9orf100, FLJ14642
ENSG00000136002	ARHGEF4	ASEF, KIAA1112, STM6
ENSG00000165801	ARHGEF40	FLJ10357, solo
ENSG00000050327	ARHGEF5	GEF5, P60, TIM, TIM1
ENSG00000129675	ARHGEF6	?Pix, alpha-PIX, alphaPIX, Cool-2, Cool2, KIAA0006, MRX46
ENSG00000102606	ARHGEF7	BETA-PIX, COOL1, DKFZp686C12170, DKFZp761K1021, KIAA0142, Nbla10314, P50, P50BP, P85, P85COOL1, P85SPR, PAK3, PIXB
ENSG00000235875	ARHGEF7-AS2
ENSG00000131089	ARHGEF9	KIAA0424, PEM-2
ENSG00000231729	ARHGEF9-IT1
ENSG00000117713	ARID1A	B120, BAF250, BAF250a, C10rf4, C1orf4, P270, SMARCF1
ENSG00000049618	ARID1B	6A3-5, BAF250b, DAN15, ELD/OSA1, KIAA1235, p250R
ENSG00000189079	ARID2	BAF200, DKFZp686G052, FLJ30619, KIAA1557
ENSG00000116017	ARID3A	BRIGHT, DRIL1
ENSG00000179361	ARID3B	BDP, DRIL2
ENSG00000205143	ARID3C
ENSG00000032219	ARID4A	RBBP1, RBP-1, RBP1
ENSG00000054267	ARID4B	BCAA, BRCAA1, RBP1L1, SAP180
ENSG00000196843	ARID5A	MRF-1, RP11-363D14
ENSG00000150347	ARID5B	FLJ21150, MRF2
ENSG00000166233	ARIH1	ARI, HARI, HHARI, UBCH7BP
ENSG00000177479	ARIH2	TRIAD1
ENSG00000221883	ARIH2OS	C3orf71
ENSG00000120805	ARL1	ARFL1
ENSG00000175414	ARL10	ARL10A
ENSG00000152213	ARL11	ARLTS1, FLJ33930
ENSG00000174225	ARL13A	ARL13
ENSG00000169379	ARL13B	ARL2L1, DKFZp761H079, JBTS8
ENSG00000179674	ARL14	ARF7, FLJ22595
ENSG00000152219	ARL14EP	ARF7EP, C11orf46, FLJ38968
ENSG00000268223	ARL14EPL
ENSG00000185305	ARL15	ARFRP2, FLJ20051
ENSG00000214087	ARL16
ENSG00000185829	ARL17A	ARF1P2, ARL17P1
ENSG00000228696	ARL17B	ARL17
ENSG00000213465	ARL2	ARFL2
ENSG00000102931	ARL2BP	BART, BART1, RP66
ENSG00000138175	ARL3	ARFL3
ENSG00000122644	ARL4A	ARL4
ENSG00000188042	ARL4C	ARL7, LAK
ENSG00000175906	ARL4D	ARF4L
ENSG00000162980	ARL5A	ARL5
ENSG00000165997	ARL5B	ARL8
ENSG00000141748	ARL5C	ARL12
ENSG00000113966	ARL6	BBS3, RP55
ENSG00000170540	ARL6IP1	AIP1, ARL6IP, ARMER, KIAA0069, SPG61
ENSG00000182196	ARL6IP4	SFRS20, SR-25, SRp25, SRrp37
ENSG00000144746	ARL6IP5	DERP11, GTRAP3-18, HSPC127, JWA, PRAF3, Yip6b
ENSG00000177917	ARL6IP6	MGC33864
ENSG00000143862	ARL8A	ARL10B, FLJ45195, Gie2
ENSG00000134108	ARL8B	ARL10C, FLJ10702, Gie1
ENSG00000196503	ARL9
ENSG00000260896	ARLNC1	LINC02170, PRCAT47
ENSG00000104442	ARMC1	Arcp, FLJ10511
ENSG00000170632	ARMC10	MGC3195, SVH
ENSG00000157343	ARMC12	C6orf81, FLJ25390
ENSG00000118690	ARMC2	bA787I22.1, DKFZp434P0714
ENSG00000165309	ARMC3	CT81, FLJ32827
ENSG00000169126	ARMC4	CILD23, DKFZP434P1735, FLJ10376, FLJ10817
ENSG00000140691	ARMC5	FLJ13063
ENSG00000105676	ARMC6	MGC19595
ENSG00000125449	ARMC7	FLJ22160
ENSG00000114098	ARMC8	DKFZP434A043, GID5, HSPC056, VID28
ENSG00000135931	ARMC9	ARM, FLJ12584, KIAA1868, KU-MEL-1
ENSG00000126947	ARMCX1	ALEX1, GASP7
ENSG00000184867	ARMCX2	ALEX2, GASP9, KIAA0512
ENSG00000102401	ARMCX3	ALEX3, GASP6
ENSG00000196440	ARMCX4	CXorf35, GASP4, MGC40053
ENSG00000125962	ARMCX5	FLJ12969, GASP5
ENSG00000198960	ARMCX6	FLJ20811, GASP10
ENSG00000198520	ARMH1	C1orf228, MGC33556, NCRNA00082, p40
ENSG00000260286	ARMH2	C6orf229
ENSG00000120029	ARMH3	C10orf76, FLJ13114
ENSG00000139971	ARMH4	C14orf37, UT2
ENSG00000254636	ARMS2	ARMD8, LOC387715
ENSG00000146476	ARMT1	C6orf211, FLJ12910
ENSG00000143437	ARNT	bHLHe2, HIF-1beta
ENSG00000172379	ARNT2	bHLHe1, KIAA0307
ENSG00000133794	ARNTL	bHLHe5, BMAL1, JAP3, MOP3, PASD3
ENSG00000029153	ARNTL2	bHLHe6, BMAL2, CLIF, MOP9, PASD9
ENSG00000241685	ARPC1A	Arc40, SOP2Hs, SOP2L
ENSG00000130429	ARPC1B	ARC41, p40-ARC, p41-ARC
ENSG00000163466	ARPC2	ARC34, p34-Arc
ENSG00000111229	ARPC3	ARC21, p21-Arc
ENSG00000241553	ARPC4	ARC20, p20-Arc
ENSG00000162704	ARPC5	ARC16, dJ127C7.3, p16-Arc
ENSG00000136950	ARPC5L	ARC16-2, MGC3038
ENSG00000242498	ARPIN	C15orf38, MGC61550
ENSG00000128989	ARPP19	ARPP-16, ARPP-19, ARPP16, ENSAL
ENSG00000172995	ARPP21	ARPP-21, R3HDM3, TARPP
ENSG00000120500	ARR3	ARRX
ENSG00000137486	ARRB1	ARR1
ENSG00000141480	ARRB2	ARR2, BARR2, DKFZp686L0365
ENSG00000197070	ARRDC1	MGC40555
ENSG00000203993	ARRDC1-AS1	C9orf37
ENSG00000105643	ARRDC2	CLONE24945, PP2703
ENSG00000113369	ARRDC3	KIAA1376, TLIMP
ENSG00000140450	ARRDC4	FLJ36045
ENSG00000205784	ARRDC5
ENSG00000100299	ARSA
ENSG00000113273	ARSB
ENSG00000006756	ARSD
ENSG00000062096	ARSF
ENSG00000141337	ARSG	KIAA1001
ENSG00000183876	ARSI	FLJ16069, SPG66
ENSG00000180801	ARSJ	FLJ23548
ENSG00000164291	ARSK	DKFZp313G1735, TSULF
ENSG00000157399	ARSL	ARSE, CDPX, CDPX1
ENSG00000129744	ART1	ART2, CD296
ENSG00000156219	ART3
ENSG00000111339	ART4	CD297, DO, DOK1
ENSG00000167311	ART5
ENSG00000117407	ARTN	ENOVIN, EVN, NBN
ENSG00000173409	ARV1
ENSG00000099889	ARVCF
ENSG00000004848	ARX	CT121, EIEE1, ISSX, MRX29, MRX32, MRX33, MRX36, MRX38, MRX43, MRX54, MRX76, MRX87, MRXS1, PRTS
ENSG00000214435	AS3MT	CYT19
ENSG00000104763	ASAH1	AC, ACDase, ASAH, FLJ21558, PHP32
ENSG00000188611	ASAH2
ENSG00000204147	ASAH2B	ASAH2C, ASAH2L, bA449O16.3, bA98I6.3
ENSG00000153317	ASAP1	CENTB4, DDEF1, KIAA1249, PAP, ZG14P
ENSG00000151693	ASAP2	CENTB3, DDEF2, KIAA0400, PAP, SHAG1
ENSG00000088280	ASAP3	CENTB6, DDEFL1, FLJ20199, UPLC1
ENSG00000065802	ASB1	ASB-1
ENSG00000146926	ASB10	GLC1F
ENSG00000165192	ASB11	DKFZp779E2460
ENSG00000198881	ASB12	FLJ39577
ENSG00000196372	ASB13	FLJ13134, MGC19879
ENSG00000239388	ASB14	DKFZp313L0121
ENSG00000146809	ASB15	FLJ43370
ENSG00000161664	ASB16	FLJ30165
ENSG00000267080	ASB16-AS1	C17orf65, DKFZp762C2414
ENSG00000154007	ASB17
ENSG00000182177	ASB18
ENSG00000100628	ASB2	ASB-2
ENSG00000115239	ASB3	ASB-3
ENSG00000005981	ASB4	ASB-4
ENSG00000164122	ASB5
ENSG00000148331	ASB6
ENSG00000183475	ASB7
ENSG00000177981	ASB8	FLJ21255, MGC5540
ENSG00000102048	ASB9	DKFZP564L0862, FLJ20636, MGC4954
ENSG00000138303	ASCC1	ASC1p50, CGI-18, Em:AC022392.3, p50
ENSG00000100325	ASCC2	ASC1p100, DKFZp586O0223, FLJ21588
ENSG00000112249	ASCC3	ASC1p200, dJ121G13.4, dJ467N11.1, HELIC1, RNAH
ENSG00000139352	ASCL1	ASH1, bHLHa46, HASH1
ENSG00000183734	ASCL2	ASH2, bHLHa45, HASH2
ENSG00000176009	ASCL3	bHLHa42, HASH3, Sgn1
ENSG00000187855	ASCL4	bHLHa44, HASH4
ENSG00000232237	ASCL5	bHLHa47
ENSG00000111875	ASF1A	CIA, DKFZP547E2110
ENSG00000105011	ASF1B	FLJ10604
ENSG00000141505	ASGR1	CLEC4H1
ENSG00000161944	ASGR2	CLEC4H2
ENSG00000116539	ASH1L	ASH1, ASH1L1, huASH1, KMT2H
ENSG00000235919	ASH1L-AS1
ENSG00000129691	ASH2L	ASH2, ASH2L1, ASH2L2, Bre2
ENSG00000110881	ASIC1	ACCN2, BNaC2, hBNaC2
ENSG00000108684	ASIC2	ACCN, ACCN1, ASIC2a, BNaC1, BNC1, hBNaC1, MDEG
ENSG00000213199	ASIC3	ACCN3, DRASIC, TNaC1
ENSG00000072182	ASIC4	ACCN4, BNAC4
ENSG00000256394	ASIC5	ACCN5, HINAC, INAC
ENSG00000101440	ASIP	AGTIL, ASP
ENSG00000126522	ASL
ENSG00000196433	ASMT	ASMTY, HIOMT, HIOMTY
ENSG00000169093	ASMTL
ENSG00000070669	ASNS
ENSG00000138381	ASNSD1	FLJ20752, NBLA00058, NS3TP1
ENSG00000248498	ASNSP1	ASNSL1
ENSG00000108381	ASPA	ACY2, ASP
ENSG00000204653	ASPDH
ENSG00000166183	ASPG	C14orf76
ENSG00000198363	ASPH	BAH, CASQ2BP1, HAAH, JCTN
ENSG00000174939	ASPHD1
ENSG00000128203	ASPHD2	FLJ39838
ENSG00000066279	ASPM	ASP, Calmbp1, FLJ10517, FLJ10549, MCPH5
ENSG00000106819	ASPN	FLJ20129, PLAP-1, SLRR1C
ENSG00000244617	ASPRV1	FLJ25084, SASPase, Taps
ENSG00000169696	ASPSCR1	ASPL, ASPS, TUG, UBXD9, UBXN9
ENSG00000162174	ASRGL1	ALP, ALP1, FLJ22316
ENSG00000130707	ASS1	ASS, CTLN1
ENSG00000034533	ASTE1	HT001
ENSG00000188886	ASTL	ovastacin, SAS1B
ENSG00000152092	ASTN1	ASTN
ENSG00000148219	ASTN2	KIAA0634
ENSG00000229105	ASTN2-AS1
ENSG00000171456	ASXL1	KIAA0978
ENSG00000143970	ASXL2	ASXH2, FLJ10898, KIAA1685
ENSG00000141431	ASXL3	KIAA1713
ENSG00000154438	ASZ1	ALP1, ANKL1, C7orf7, CT1.19, GASZ, Orf3
ENSG00000138138	ATAD1	FLJ14600, Msp1
ENSG00000156802	ATAD2	ANCCA, CT137, DKFZp667N1320, MGC29843, MGC5254, PRO2000
ENSG00000119778	ATAD2B	KIAA1240
ENSG00000197785	ATAD3A	FLJ10709
ENSG00000160072	ATAD3B	KIAA1273, TOB3
ENSG00000215915	ATAD3C	FLJ34599
ENSG00000176208	ATAD5	C17orf41, ELG1, FLJ12735, FRAG1
ENSG00000137343	ATAT1	C6orf134, Em:AB023049.7, FLJ13158, MEC17
ENSG00000167654	ATCAY	BNIP-H
ENSG00000107669	ATE1
ENSG00000226864	ATE1-AS1	ENST00000437593
ENSG00000123268	ATF1	TREB36
ENSG00000115966	ATF2	CRE-BP1, CREB2, HB16, TREB7
ENSG00000162772	ATF3
ENSG00000128272	ATF4	CREB-2, TAXREB67, TXREB
ENSG00000169136	ATF5
ENSG00000118217	ATF6	ATF6A
ENSG00000213676	ATF6B	CREBL1, G13
ENSG00000170653	ATF7	ATFA
ENSG00000171681	ATF7IP	FLJ10688, p621
ENSG00000166669	ATF7IP2	FLJ12668
ENSG00000152348	ATG10	APG10L, DKFZP586I0418, FLJ13954
ENSG00000123395	ATG101	C12orf44, FLJ11773
ENSG00000145782	ATG12	APG12, APG12L
ENSG00000175224	ATG13	KIAA0652
ENSG00000126775	ATG14	ATG14L, KIAA0831
ENSG00000085978	ATG16L1	APG16L, ATG16A, ATG16L, FLJ10035, WDR30
ENSG00000168010	ATG16L2	ATG16B, FLJ00012, WDR80
ENSG00000110046	ATG2A	KIAA0404
ENSG00000066739	ATG2B	C14orf103, FLJ10242
ENSG00000144848	ATG3	APG3L, DKFZp564M1178, FLJ22125, MGC15201, PC3-96
ENSG00000101844	ATG4A	APG4A, AUTL2
ENSG00000168397	ATG4B	APG4B, AUTL1, DKFZp586D1822, KIAA0943
ENSG00000125703	ATG4C	APG4C, AUTL1, AUTL3, FLJ14867
ENSG00000130734	ATG4D	APG4-D, APG4D, AUTL4
ENSG00000057663	ATG5	APG5, APG5L, ASP, hAPG5
ENSG00000197548	ATG7	APG7L, DKFZp434N0735, GSA7
ENSG00000198925	ATG9A	APG9L1, FLJ22169
ENSG00000181652	ATG9B	APG9L2, FLJ14885, NOS3AS, SONE
ENSG00000138363	ATIC	AICARFT, IMPCHASE, PURH
ENSG00000198513	ATL1	AD-FSP, FSP1, SPG3, SPG3A
ENSG00000119787	ATL2	ARL6IP2
ENSG00000184743	ATL3	DKFZP564J0863
ENSG00000149311	ATM	ATA, ATC, ATD, ATDC, TEL1, TELO1
ENSG00000166454	ATMIN	ASCIZ, KIAA0431, ZNF822
ENSG00000111676	ATN1	B37, D12S755E, DRPLA
ENSG00000172238	ATOH1	bHLHa14, HATH1, MATH-1, Math1
ENSG00000179774	ATOH7	bHLHa13, Math5
ENSG00000168874	ATOH8	bHLHa21, FLJ14708, HATH6
ENSG00000177556	ATOX1	HAH1
ENSG00000206190	ATP10A	ATP10C, ATPVA, ATPVC, KIAA0566
ENSG00000118322	ATP10B	ATPVB, FLJ21477, KIAA0715
ENSG00000145246	ATP10D	ATPVD, KIAA1487
ENSG00000068650	ATP11A	ATPIH, ATPIS, KIAA1021
ENSG00000232684	ATP11A-AS1
ENSG00000197595	ATP11AUN	C13orf35, FLJ26443, SMABLO1
[truncated: 19,480 more rows]
