# Supplementary material for: TNMplot.com: A Web Tool for the Comparison of Gene Expression in Normal, Tumor and Metastatic Tissues
Source: Int J Mol Sci. 2021 Mar 5;22(5):2622. doi: 10.3390/ijms22052622 (PMC7961455; doi:10.3390/ijms22052622)
Supplement: Supplementary file 1 [file ijms-22-02622-s001.zip › Supplement/Supplement_3.xlsx]

## Sheet: Munka1
Lung.TCGA-LUAD			Lung.TCGA-LUSC			Colon_-_Transverse.TCGA-COAD			Pancreas.TCGA-PAAD			Breast_-_Mammary_Tissue.TCGA-BRCA			Prostate.TCGA-PRAD			Liver.TCGA-LIHC			Bladder.TCGA-BLCA			Esophagus_-_Mucosa.TCGA-ESCA			Kidney_-_Cortex.TCGA-KIRP			Kidney_-_Cortex.TCGA-KICH			Kidney_-_Cortex.TCGA-KIRC			Ovary.TCGA-OV
ENSG00000122133	PAEP		ENSG00000122133	PAEP		ENSG00000122133	PAEP		ENSG00000122133	PAEP		ENSG00000122133	PAEP		ENSG00000198930	CSAG1		ENSG00000122133	PAEP		ENSG00000122133	PAEP		ENSG00000122133	PAEP		ENSG00000122133	PAEP		ENSG00000198930	CSAG1		ENSG00000122133	PAEP		ENSG00000122133	PAEP
ENSG00000268964	ERVV-2		ENSG00000268964	ERVV-2		ENSG00000268964	ERVV-2		ENSG00000268964	ERVV-2		ENSG00000268964	ERVV-2		ENSG00000253898	LINC01419		ENSG00000268964	ERVV-2		ENSG00000268964	ERVV-2		ENSG00000268964	ERVV-2		ENSG00000268964	ERVV-2		ENSG00000137745	MMP13		ENSG00000257636	G2E3-AS1		ENSG00000268964	ERVV-2
ENSG00000197172	MAGEA6		ENSG00000197172	MAGEA6		ENSG00000197172	MAGEA6		ENSG00000257636	G2E3-AS1		ENSG00000197172	MAGEA6		ENSG00000266019	MIR3609		ENSG00000197172	MAGEA6		ENSG00000197172	MAGEA6		ENSG00000197172	MAGEA6		ENSG00000266019	MIR3609		ENSG00000266019	MIR3609		ENSG00000198930	CSAG1		ENSG00000197172	MAGEA6
ENSG00000237208	LOC101928495		ENSG00000237208	LOC101928495		ENSG00000237208	LOC101928495		ENSG00000198930	CSAG1		ENSG00000237208	LOC101928495		ENSG00000250590	LINC02492		ENSG00000237208	LOC101928495		ENSG00000237208	LOC101928495		ENSG00000237208	LOC101928495		ENSG00000250590	LINC02492		ENSG00000029559	IBSP		ENSG00000137745	MMP13		ENSG00000237208	LOC101928495
ENSG00000068985	PAGE1		ENSG00000068985	PAGE1		ENSG00000068985	PAGE1		ENSG00000137745	MMP13		ENSG00000257636	G2E3-AS1		ENSG00000229637	PRAC2		ENSG00000068985	PAGE1		ENSG00000257636	G2E3-AS1		ENSG00000068985	PAGE1		ENSG00000229637	PRAC2		ENSG00000249550	LINC01234		ENSG00000124260	MAGEA10		ENSG00000068985	PAGE1
ENSG00000257636	G2E3-AS1		ENSG00000257636	G2E3-AS1		ENSG00000257636	G2E3-AS1		ENSG00000124260	MAGEA10		ENSG00000198930	CSAG1		ENSG00000226053	LINC01776		ENSG00000257636	G2E3-AS1		ENSG00000198930	CSAG1		ENSG00000257636	G2E3-AS1		ENSG00000123407	HOXC12		ENSG00000104371	DKK4		ENSG00000203740	METTL11B		ENSG00000257636	G2E3-AS1
ENSG00000198930	CSAG1		ENSG00000198930	CSAG1		ENSG00000198930	CSAG1		ENSG00000203740	METTL11B		ENSG00000137745	MMP13		ENSG00000123407	HOXC12		ENSG00000198930	CSAG1		ENSG00000137745	MMP13		ENSG00000198930	CSAG1		ENSG00000029559	IBSP		ENSG00000251493	FOXD1		ENSG00000186895	FGF3		ENSG00000198930	CSAG1
ENSG00000137745	MMP13		ENSG00000137745	MMP13		ENSG00000137745	MMP13		ENSG00000253898	LINC01419		ENSG00000124260	MAGEA10		ENSG00000029559	IBSP		ENSG00000137745	MMP13		ENSG00000203740	METTL11B		ENSG00000137745	MMP13		ENSG00000249550	LINC01234		ENSG00000060718	COL11A1		ENSG00000189186	DCAF8L2		ENSG00000137745	MMP13
ENSG00000124260	MAGEA10		ENSG00000124260	MAGEA10		ENSG00000124260	MAGEA10		ENSG00000186895	FGF3		ENSG00000203740	METTL11B		ENSG00000249550	LINC01234		ENSG00000124260	MAGEA10		ENSG00000253898	LINC01419		ENSG00000124260	MAGEA10		ENSG00000060718	COL11A1		ENSG00000159184	HOXB13		ENSG00000266019	MIR3609		ENSG00000124260	MAGEA10
ENSG00000126752	SSX1		ENSG00000126752	SSX1		ENSG00000203740	METTL11B		ENSG00000266019	MIR3609		ENSG00000253898	LINC01419		ENSG00000104371	DKK4		ENSG00000126752	SSX1		ENSG00000250590	LINC02492		ENSG00000126752	SSX1		ENSG00000099953	MMP11		ENSG00000139800	ZIC5		ENSG00000250590	LINC02492		ENSG00000126752	SSX1
ENSG00000203740	METTL11B		ENSG00000203740	METTL11B		ENSG00000253898	LINC01419		ENSG00000250590	LINC02492		ENSG00000186895	FGF3		ENSG00000238284	LINC01448		ENSG00000203740	METTL11B		ENSG00000260976	LINC01633		ENSG00000203740	METTL11B		ENSG00000171431	KRT20		ENSG00000200795	RNU4-1		ENSG00000234068	PAGE2		ENSG00000203740	METTL11B
ENSG00000253898	LINC01419		ENSG00000253898	LINC01419		ENSG00000186895	FGF3		ENSG00000234068	PAGE2		ENSG00000189186	DCAF8L2		ENSG00000266668	MIR5692C2		ENSG00000253898	LINC01419		ENSG00000029559	IBSP		ENSG00000253898	LINC01419		ENSG00000196866	HIST1H2AD		ENSG00000207340	RNVU1-1		ENSG00000229637	PRAC2		ENSG00000253898	LINC01419
ENSG00000186895	FGF3		ENSG00000186895	FGF3		ENSG00000266019	MIR3609		ENSG00000229637	PRAC2		ENSG00000046774	MAGEC2		ENSG00000224271	LOC284930		ENSG00000186895	FGF3		ENSG00000249550	LINC01234		ENSG00000186895	FGF3		ENSG00000159184	HOXB13		ENSG00000261761	LINC02616		ENSG00000226053	LINC01776		ENSG00000186895	FGF3
ENSG00000189186	DCAF8L2		ENSG00000189186	DCAF8L2		ENSG00000250590	LINC02492		ENSG00000226053	LINC01776		ENSG00000266019	MIR3609		ENSG00000251493	FOXD1		ENSG00000189186	DCAF8L2		ENSG00000253554	LINC01414		ENSG00000189186	DCAF8L2		ENSG00000200795	RNU4-1		ENSG00000264534	MIR378B		ENSG00000123407	HOXC12		ENSG00000046774	MAGEC2
ENSG00000046774	MAGEC2		ENSG00000046774	MAGEC2		ENSG00000229637	PRAC2		ENSG00000123407	HOXC12		ENSG00000250590	LINC02492		ENSG00000099953	MMP11		ENSG00000046774	MAGEC2		ENSG00000159217	IGF2BP1		ENSG00000046774	MAGEC2		ENSG00000207340	RNVU1-1		ENSG00000132026	RTBDN		ENSG00000029559	IBSP		ENSG00000266019	MIR3609
ENSG00000266019	MIR3609		ENSG00000266019	MIR3609		ENSG00000226053	LINC01776		ENSG00000260976	LINC01633		ENSG00000229637	PRAC2		ENSG00000171431	KRT20		ENSG00000266019	MIR3609		ENSG00000224271	LOC284930		ENSG00000266019	MIR3609		ENSG00000132026	RTBDN		ENSG00000170516	COX7B2		ENSG00000249550	LINC01234		ENSG00000250590	LINC02492
ENSG00000250590	LINC02492		ENSG00000250590	LINC02492		ENSG00000123407	HOXC12		ENSG00000029559	IBSP		ENSG00000226053	LINC01776		ENSG00000201129	SNORA58B		ENSG00000250590	LINC02492		ENSG00000251493	FOXD1		ENSG00000250590	LINC02492		ENSG00000265176	MIR3202-1		ENSG00000168505	GBX2		ENSG00000266668	MIR5692C2		ENSG00000229637	PRAC2
ENSG00000229637	PRAC2		ENSG00000234068	PAGE2		ENSG00000260976	LINC01633		ENSG00000249550	LINC01234		ENSG00000123407	HOXC12		ENSG00000196866	HIST1H2AD		ENSG00000234068	PAGE2		ENSG00000231131	LNCAROD		ENSG00000229637	PRAC2		ENSG00000170516	COX7B2		ENSG00000212402	SNORA74B		ENSG00000224271	LOC284930		ENSG00000260976	LINC01633
ENSG00000226053	LINC01776		ENSG00000229637	PRAC2		ENSG00000029559	IBSP		ENSG00000253554	LINC01414		ENSG00000260976	LINC01633		ENSG00000123500	COL10A1		ENSG00000229637	PRAC2		ENSG00000060718	COL11A1		ENSG00000226053	LINC01776		ENSG00000168505	GBX2		ENSG00000251655	PRB1		ENSG00000231131	LNCAROD		ENSG00000029559	IBSP
ENSG00000123407	HOXC12		ENSG00000226053	LINC01776		ENSG00000249550	LINC01234		ENSG00000104371	DKK4		ENSG00000029559	IBSP		ENSG00000159184	HOXB13		ENSG00000123407	HOXC12		ENSG00000099953	MMP11		ENSG00000123407	HOXC12		ENSG00000142619	PADI3		ENSG00000250546	LOC101928978		ENSG00000060718	COL11A1		ENSG00000249550	LINC01234
ENSG00000260976	LINC01633		ENSG00000123407	HOXC12		ENSG00000253554	LINC01414		ENSG00000159217	IGF2BP1		ENSG00000253554	LINC01414		ENSG00000168875	SOX14		ENSG00000029559	IBSP		ENSG00000196866	HIST1H2AD		ENSG00000260976	LINC01633		ENSG00000202538	RNU4-2		ENSG00000176887	SOX11		ENSG00000099953	MMP11		ENSG00000253554	LINC01414
ENSG00000029559	IBSP		ENSG00000260976	LINC01633		ENSG00000104371	DKK4		ENSG00000266668	MIR5692C2		ENSG00000264292	MIR2467		ENSG00000139800	ZIC5		ENSG00000249550	LINC01234		ENSG00000127928	GNGT1		ENSG00000029559	IBSP		ENSG00000233365	LOC101929297		ENSG00000233997	LINC01425		ENSG00000201129	SNORA58B		ENSG00000104371	DKK4
ENSG00000249550	LINC01234		ENSG00000029559	IBSP		ENSG00000264292	MIR2467		ENSG00000251493	FOXD1		ENSG00000159217	IGF2BP1		ENSG00000271798	SNORA51		ENSG00000253554	LINC01414		ENSG00000123500	COL10A1		ENSG00000249550	LINC01234		ENSG00000212232	SNORD17		ENSG00000221740	SNORD93		ENSG00000196866	HIST1H2AD		ENSG00000159217	IGF2BP1
ENSG00000253554	LINC01414		ENSG00000249550	LINC01234		ENSG00000159217	IGF2BP1		ENSG00000231131	LNCAROD		ENSG00000238284	LINC01448		ENSG00000164651	SP8		ENSG00000104371	DKK4		ENSG00000251629	LINC02241		ENSG00000253554	LINC01414		ENSG00000248837	LOC105374524		ENSG00000149948	HMGA2		ENSG00000127928	GNGT1		ENSG00000238284	LINC01448
ENSG00000104371	DKK4		ENSG00000253554	LINC01414		ENSG00000266668	MIR5692C2		ENSG00000230426	LINC01036		ENSG00000266668	MIR5692C2		ENSG00000200795	RNU4-1		ENSG00000159217	IGF2BP1		ENSG00000139800	ZIC5		ENSG00000264292	MIR2467		ENSG00000164362	TERT		ENSG00000221539	SNORD99		ENSG00000251629	LINC02241		ENSG00000224271	LOC284930
ENSG00000264292	MIR2467		ENSG00000104371	DKK4		ENSG00000224271	LOC284930		ENSG00000060718	COL11A1		ENSG00000224271	LOC284930		ENSG00000207340	RNVU1-1		ENSG00000238284	LINC01448		ENSG00000185247	MAGEA11		ENSG00000159217	IGF2BP1		ENSG00000201823	SNORD48		ENSG00000145920	CPLX2		ENSG00000139800	ZIC5		ENSG00000251493	FOXD1
ENSG00000159217	IGF2BP1		ENSG00000264292	MIR2467		ENSG00000251493	FOXD1		ENSG00000099953	MMP11		ENSG00000251493	FOXD1		ENSG00000043355	ZIC2		ENSG00000224271	LOC284930		ENSG00000043355	ZIC2		ENSG00000238284	LINC01448		ENSG00000201183	RNVU1-3		ENSG00000265137	MIR3192		ENSG00000271798	SNORA51		ENSG00000231131	LNCAROD
ENSG00000238284	LINC01448		ENSG00000159217	IGF2BP1		ENSG00000231131	LNCAROD		ENSG00000171431	KRT20		ENSG00000231131	LNCAROD		ENSG00000132026	RTBDN		ENSG00000251493	FOXD1		ENSG00000132026	RTBDN		ENSG00000266668	MIR5692C2		ENSG00000250546	LOC101928978		ENSG00000242125	SNHG3		ENSG00000164651	SP8		ENSG00000230426	LINC01036
ENSG00000266668	MIR5692C2		ENSG00000238284	LINC01448		ENSG00000230426	LINC01036		ENSG00000201129	SNORA58B		ENSG00000060718	COL11A1		ENSG00000117148	ACTL8		ENSG00000231131	LNCAROD		ENSG00000117148	ACTL8		ENSG00000224271	LOC284930		ENSG00000221740	SNORD93		ENSG00000236081	ELFN1-AS1		ENSG00000263857	MIR4729		ENSG00000060718	COL11A1
ENSG00000224271	LOC284930		ENSG00000266668	MIR5692C2		ENSG00000060718	COL11A1		ENSG00000196866	HIST1H2AD		ENSG00000099953	MMP11		ENSG00000227674	LINC00355		ENSG00000230426	LINC01036		ENSG00000227674	LINC00355		ENSG00000251493	FOXD1		ENSG00000239620	PRR20G		ENSG00000266104	MIR4326		ENSG00000207340	RNVU1-1		ENSG00000099953	MMP11
ENSG00000251493	FOXD1		ENSG00000224271	LOC284930		ENSG00000099953	MMP11		ENSG00000127928	GNGT1		ENSG00000171431	KRT20		ENSG00000170516	COX7B2		ENSG00000060718	COL11A1		ENSG00000168505	GBX2		ENSG00000231131	LNCAROD		ENSG00000149948	HMGA2		ENSG00000107159	CA9		ENSG00000264534	MIR378B		ENSG00000201129	SNORA58B
ENSG00000231131	LNCAROD		ENSG00000251493	FOXD1		ENSG00000201129	SNORA58B		ENSG00000123500	COL10A1		ENSG00000201129	SNORA58B		ENSG00000168505	GBX2		ENSG00000099953	MMP11		ENSG00000197587	DMBX1		ENSG00000230426	LINC01036		ENSG00000221539	SNORD99		ENSG00000136231	IGF2BP3		ENSG00000043355	ZIC2		ENSG00000196866	HIST1H2AD
ENSG00000230426	LINC01036		ENSG00000231131	LNCAROD		ENSG00000196866	HIST1H2AD		ENSG00000162344	FGF19		ENSG00000196866	HIST1H2AD		ENSG00000197587	DMBX1		ENSG00000171431	KRT20		ENSG00000205634	LINC00898		ENSG00000060718	COL11A1		ENSG00000196611	MMP1		ENSG00000264425	MIR4653		ENSG00000132026	RTBDN		ENSG00000127928	GNGT1
ENSG00000060718	COL11A1		ENSG00000230426	LINC01036		ENSG00000127928	GNGT1		ENSG00000159184	HOXB13		ENSG00000127928	GNGT1		ENSG00000265981	MIR544B		ENSG00000196866	HIST1H2AD		ENSG00000212232	SNORD17		ENSG00000099953	MMP11		ENSG00000145920	CPLX2		ENSG00000199753	SNORD104		ENSG00000117148	ACTL8		ENSG00000123500	COL10A1
ENSG00000099953	MMP11		ENSG00000060718	COL11A1		ENSG00000123500	COL10A1		ENSG00000168875	SOX14		ENSG00000123500	COL10A1		ENSG00000212402	SNORA74B		ENSG00000127928	GNGT1		ENSG00000164362	TERT		ENSG00000171431	KRT20		ENSG00000265137	MIR3192		ENSG00000266107	MIR4525		ENSG00000227674	LINC00355		ENSG00000251629	LINC02241
ENSG00000171431	KRT20		ENSG00000099953	MMP11		ENSG00000251629	LINC02241		ENSG00000139800	ZIC5		ENSG00000251629	LINC02241		ENSG00000205634	LINC00898		ENSG00000123500	COL10A1		ENSG00000173157	ADAMTS20		ENSG00000201129	SNORA58B		ENSG00000185686	PRAME		ENSG00000252542	SNORD36C		ENSG00000168505	GBX2		ENSG00000162344	FGF19
ENSG00000201129	SNORA58B		ENSG00000171431	KRT20		ENSG00000162344	FGF19		ENSG00000164651	SP8		ENSG00000159184	HOXB13		ENSG00000202538	RNU4-2		ENSG00000251629	LINC02241		ENSG00000184697	CLDN6		ENSG00000196866	HIST1H2AD		ENSG00000123364	HOXC13		ENSG00000238741	SCARNA7		ENSG00000197587	DMBX1		ENSG00000159184	HOXB13
ENSG00000196866	HIST1H2AD		ENSG00000201129	SNORA58B		ENSG00000168875	SOX14		ENSG00000200795	RNU4-1		ENSG00000139800	ZIC5		ENSG00000206941	SNORD15A		ENSG00000162344	FGF19		ENSG00000250546	LOC101928978		ENSG00000127928	GNGT1		ENSG00000238728	MIR1972-1		ENSG00000265112	MIR3153		ENSG00000212402	SNORA74B		ENSG00000168875	SOX14
ENSG00000127928	GNGT1		ENSG00000196866	HIST1H2AD		ENSG00000139800	ZIC5		ENSG00000075388	FGF4		ENSG00000271798	SNORA51		ENSG00000212232	SNORD17		ENSG00000159184	HOXB13		ENSG00000176887	SOX11		ENSG00000123500	COL10A1		ENSG00000242125	SNHG3		ENSG00000149609	C20orf144		ENSG00000142619	PADI3		ENSG00000139800	ZIC5
ENSG00000123500	COL10A1		ENSG00000127928	GNGT1		ENSG00000271798	SNORA51		ENSG00000207340	RNVU1-1		ENSG00000164651	SP8		ENSG00000238300	SNORD121B		ENSG00000168875	SOX14		ENSG00000237265	LOC100129291		ENSG00000251629	LINC02241		ENSG00000258240	LOC105369980		ENSG00000147889	CDKN2A		ENSG00000205634	LINC00898		ENSG00000271798	SNORA51
ENSG00000251629	LINC02241		ENSG00000123500	COL10A1		ENSG00000164651	SP8		ENSG00000261761	LINC02616		ENSG00000200795	RNU4-1		ENSG00000164362	TERT		ENSG00000139800	ZIC5		ENSG00000149948	HMGA2		ENSG00000162344	FGF19		ENSG00000198054	DSCR8		ENSG00000116329	OPRD1		ENSG00000231776	LINC01611		ENSG00000164651	SP8
ENSG00000162344	FGF19		ENSG00000251629	LINC02241		ENSG00000200795	RNU4-1		ENSG00000043355	ZIC2		ENSG00000185247	MAGEA11		ENSG00000201823	SNORD48		ENSG00000271798	SNORA51		ENSG00000229876	CASC20		ENSG00000159184	HOXB13		ENSG00000263526	MIR378G		ENSG00000206989	SNORD63		ENSG00000170279	C7orf33		ENSG00000200795	RNU4-1
ENSG00000159184	HOXB13		ENSG00000162344	FGF19		ENSG00000075388	FGF4		ENSG00000207109	SNORD38C		ENSG00000263857	MIR4729		ENSG00000201183	RNVU1-3		ENSG00000164651	SP8		ENSG00000221539	SNORD99		ENSG00000168875	SOX14		ENSG00000266104	MIR4326		ENSG00000182583	VCX		ENSG00000202538	RNU4-2		ENSG00000075388	FGF4
ENSG00000168875	SOX14		ENSG00000159184	HOXB13		ENSG00000185247	MAGEA11		ENSG00000132026	RTBDN		ENSG00000207340	RNVU1-1		ENSG00000265145	SNORD53		ENSG00000075388	FGF4		ENSG00000196611	MMP1		ENSG00000139800	ZIC5		ENSG00000107159	CA9		ENSG00000170231	FABP6		ENSG00000206941	SNORD15A		ENSG00000185247	MAGEA11
ENSG00000139800	ZIC5		ENSG00000168875	SOX14		ENSG00000207340	RNVU1-1		ENSG00000265176	MIR3202-1		ENSG00000261761	LINC02616		ENSG00000176887	SOX11		ENSG00000185247	MAGEA11		ENSG00000083782	EPYC		ENSG00000271798	SNORA51		ENSG00000188293	IGFL1		ENSG00000167080	B4GALNT2		ENSG00000233365	LOC101929297		ENSG00000207340	RNVU1-1
ENSG00000271798	SNORA51		ENSG00000139800	ZIC5		ENSG00000043355	ZIC2		ENSG00000117148	ACTL8		ENSG00000264534	MIR378B		ENSG00000214039	LINC02418		ENSG00000207340	RNVU1-1		ENSG00000225255	LINC01297		ENSG00000164651	SP8		ENSG00000136231	IGF2BP3		ENSG00000265806	MIR4292		ENSG00000212232	SNORD17		ENSG00000261761	LINC02616
ENSG00000164651	SP8		ENSG00000271798	SNORA51		ENSG00000242599	CSAG4		ENSG00000227674	LINC00355		ENSG00000043355	ZIC2		ENSG00000221740	SNORD93		ENSG00000261761	LINC02616		ENSG00000123364	HOXC13		ENSG00000200795	RNU4-1		ENSG00000264425	MIR4653		ENSG00000199568	RNU5A-1		ENSG00000238300	SNORD121B		ENSG00000264534	MIR378B
ENSG00000200795	RNU4-1		ENSG00000164651	SP8		ENSG00000207109	SNORD38C		ENSG00000168505	GBX2		ENSG00000242599	CSAG4		ENSG00000221539	SNORD99		ENSG00000264534	MIR378B		ENSG00000139515	PDX1		ENSG00000075388	FGF4		ENSG00000201264	SNORD73B		ENSG00000266124	MIR5587		ENSG00000224294	PINCR		ENSG00000043355	ZIC2
ENSG00000075388	FGF4		ENSG00000200795	RNU4-1		ENSG00000265176	MIR3202-1		ENSG00000197587	DMBX1		ENSG00000207109	SNORD38C		ENSG00000264572	MIR4296		ENSG00000043355	ZIC2		ENSG00000242125	SNHG3		ENSG00000263857	MIR4729		ENSG00000187714	SLC18A3		ENSG00000233844	KCNQ5-IT1		ENSG00000248837	LOC105374524		ENSG00000242599	CSAG4
ENSG00000185247	MAGEA11		ENSG00000075388	FGF4		ENSG00000117148	ACTL8		ENSG00000265981	MIR544B		ENSG00000132026	RTBDN		ENSG00000145920	CPLX2		ENSG00000242599	CSAG4		ENSG00000236081	ELFN1-AS1		ENSG00000207340	RNVU1-1		ENSG00000252010	SCARNA5		ENSG00000176020	AMIGO3		ENSG00000164362	TERT		ENSG00000207109	SNORD38C
ENSG00000263857	MIR4729		ENSG00000185247	MAGEA11		ENSG00000227674	LINC00355		ENSG00000212402	SNORA74B		ENSG00000265176	MIR3202-1		ENSG00000265137	MIR3192		ENSG00000132026	RTBDN		ENSG00000266104	MIR4326		ENSG00000261761	LINC02616		ENSG00000199753	SNORD104		ENSG00000187689	AMTN		ENSG00000201823	SNORD48		ENSG00000132026	RTBDN
ENSG00000207340	RNVU1-1		ENSG00000207340	RNVU1-1		ENSG00000168505	GBX2		ENSG00000142619	PADI3		ENSG00000117148	ACTL8		ENSG00000269891	ARHGAP19-SLIT1		ENSG00000265176	MIR3202-1		ENSG00000107159	CA9		ENSG00000043355	ZIC2		ENSG00000206585	RNVU1-7		ENSG00000249628	LINC00942		ENSG00000173157	ADAMTS20		ENSG00000265176	MIR3202-1
ENSG00000261761	LINC02616		ENSG00000261761	LINC02616		ENSG00000197587	DMBX1		ENSG00000205634	LINC00898		ENSG00000227674	LINC00355		ENSG00000185686	PRAME		ENSG00000117148	ACTL8		ENSG00000188293	IGFL1		ENSG00000242599	CSAG4		ENSG00000264566	MIR23C		ENSG00000081138	CDH7		ENSG00000265724	MIR4284		ENSG00000117148	ACTL8
ENSG00000043355	ZIC2		ENSG00000043355	ZIC2		ENSG00000265981	MIR544B		ENSG00000207952	MIR624		ENSG00000170516	COX7B2		ENSG00000139515	PDX1		ENSG00000227674	LINC00355		ENSG00000136231	IGF2BP3		ENSG00000207109	SNORD38C		ENSG00000252542	SNORD36C		ENSG00000183185	GABRR3		ENSG00000248973	LOC107986400		ENSG00000227674	LINC00355
ENSG00000242599	CSAG4		ENSG00000242599	CSAG4		ENSG00000212402	SNORA74B		ENSG00000251655	PRB1		ENSG00000168505	GBX2		ENSG00000236651	DLX2-DT		ENSG00000170516	COX7B2		ENSG00000251138	LOC100507377		ENSG00000132026	RTBDN		ENSG00000238741	SCARNA7		ENSG00000163064	EN1		ENSG00000201183	RNVU1-3		ENSG00000170516	COX7B2
ENSG00000207109	SNORD38C		ENSG00000207109	SNORD38C		ENSG00000142619	PADI3		ENSG00000202538	RNU4-2		ENSG00000197587	DMBX1		ENSG00000238728	MIR1972-1		ENSG00000168505	GBX2		ENSG00000264425	MIR4653		ENSG00000265176	MIR3202-1		ENSG00000204866	IGFL2		ENSG00000182379	NXPH4		ENSG00000265145	SNORD53		ENSG00000168505	GBX2
ENSG00000132026	RTBDN		ENSG00000132026	RTBDN		ENSG00000205634	LINC00898		ENSG00000253877	LINC01608		ENSG00000265981	MIR544B		ENSG00000242125	SNHG3		ENSG00000197587	DMBX1		ENSG00000170454	KRT75		ENSG00000117148	ACTL8		ENSG00000259439	LINC01833		ENSG00000265660	MIR4664		ENSG00000250546	LOC101928978		ENSG00000197587	DMBX1
ENSG00000265176	MIR3202-1		ENSG00000265176	MIR3202-1		ENSG00000207952	MIR624		ENSG00000206941	SNORD15A		ENSG00000212402	SNORA74B		ENSG00000198054	DSCR8		ENSG00000265981	MIR544B		ENSG00000201264	SNORD73B		ENSG00000227674	LINC00355		ENSG00000239002	SCARNA10		ENSG00000263712	MIR4639		ENSG00000176887	SOX11		ENSG00000265981	MIR544B
ENSG00000117148	ACTL8		ENSG00000117148	ACTL8		ENSG00000231776	LINC01611		ENSG00000233365	LOC101929297		ENSG00000142619	PADI3		ENSG00000263526	MIR378G		ENSG00000142619	PADI3		ENSG00000166049	PASD1		ENSG00000170516	COX7B2		ENSG00000146857	STRA8		ENSG00000240175	MAGI1-AS1		ENSG00000214039	LINC02418		ENSG00000212402	SNORA74B
ENSG00000227674	LINC00355		ENSG00000227674	LINC00355		ENSG00000170279	C7orf33		ENSG00000212232	SNORD17		ENSG00000205634	LINC00898		ENSG00000236081	ELFN1-AS1		ENSG00000205634	LINC00898		ENSG00000199753	SNORD104		ENSG00000168505	GBX2		ENSG00000265112	MIR3153		ENSG00000138435	CHRNA1		ENSG00000221740	SNORD93		ENSG00000142619	PADI3
ENSG00000170516	COX7B2		ENSG00000170516	COX7B2		ENSG00000251655	PRB1		ENSG00000248837	LOC105374524		ENSG00000207952	MIR624		ENSG00000266104	MIR4326		ENSG00000231776	LINC01611		ENSG00000251574	LOC105379109		ENSG00000197587	DMBX1		ENSG00000249618	LINC02465		ENSG00000241104	LOC284344		ENSG00000239620	PRR20G		ENSG00000205634	LINC00898
ENSG00000168505	GBX2		ENSG00000168505	GBX2		ENSG00000202538	RNU4-2		ENSG00000164362	TERT		ENSG00000231776	LINC01611		ENSG00000188293	IGFL1		ENSG00000170279	C7orf33		ENSG00000252542	SNORD36C		ENSG00000265981	MIR544B		ENSG00000149609	C20orf144		ENSG00000160349	LCN1		ENSG00000149948	HMGA2		ENSG00000207952	MIR624
ENSG00000197587	DMBX1		ENSG00000197587	DMBX1		ENSG00000253877	LINC01608		ENSG00000201823	SNORD48		ENSG00000170279	C7orf33		ENSG00000198883	PNMA5		ENSG00000202538	RNU4-2		ENSG00000267147	LINC01842		ENSG00000212402	SNORA74B		ENSG00000147889	CDKN2A		ENSG00000156959	LHFPL4		ENSG00000229876	CASC20		ENSG00000231776	LINC01611
ENSG00000265981	MIR544B		ENSG00000265981	MIR544B		ENSG00000206941	SNORD15A		ENSG00000173157	ADAMTS20		ENSG00000251655	PRB1		ENSG00000264425	MIR4653		ENSG00000253877	LINC01608		ENSG00000204866	IGFL2		ENSG00000205634	LINC00898		ENSG00000116329	OPRD1		ENSG00000204832	ST8SIA6-AS1		ENSG00000221539	SNORD99		ENSG00000170279	C7orf33
ENSG00000212402	SNORA74B		ENSG00000212402	SNORA74B		ENSG00000233365	LOC101929297		ENSG00000265724	MIR4284		ENSG00000202538	RNU4-2		ENSG00000170454	KRT75		ENSG00000206941	SNORD15A		ENSG00000259439	LINC01833		ENSG00000207952	MIR624		ENSG00000229404	LINC00858		ENSG00000019505	SYT13		ENSG00000264572	MIR4296		ENSG00000251655	PRB1
ENSG00000142619	PADI3		ENSG00000142619	PADI3		ENSG00000212232	SNORD17		ENSG00000201183	RNVU1-3		ENSG00000253877	LINC01608		ENSG00000126550	HTN1		ENSG00000233365	LOC101929297		ENSG00000238423	SNORD42B		ENSG00000231776	LINC01611		ENSG00000163735	CXCL5		ENSG00000259518	LINC01583		ENSG00000196611	MMP1		ENSG00000202538	RNU4-2
ENSG00000205634	LINC00898		ENSG00000205634	LINC00898		ENSG00000238300	SNORD121B		ENSG00000265145	SNORD53		ENSG00000206941	SNORD15A		ENSG00000201264	SNORD73B		ENSG00000212232	SNORD17		ENSG00000265112	MIR3153		ENSG00000170279	C7orf33		ENSG00000234948	LINC01524		ENSG00000137090	DMRT1		ENSG00000265137	MIR3192		ENSG00000206941	SNORD15A
ENSG00000207952	MIR624		ENSG00000207952	MIR624		ENSG00000231532	LINC01249		ENSG00000258932	LOC728755		ENSG00000233365	LOC101929297		ENSG00000187714	SLC18A3		ENSG00000231532	LINC01249		ENSG00000249618	LINC02465		ENSG00000251655	PRB1		ENSG00000206989	SNORD63		ENSG00000187066	TMEM262		ENSG00000267761	MIR4527HG		ENSG00000233365	LOC101929297
ENSG00000231776	LINC01611		ENSG00000231776	LINC01611		ENSG00000224294	PINCR		ENSG00000176887	SOX11		ENSG00000212232	SNORD17		ENSG00000264357	MIR4648		ENSG00000224294	PINCR		ENSG00000157005	SST		ENSG00000202538	RNU4-2		ENSG00000128422	KRT17		ENSG00000244502	HDAC11-AS1		ENSG00000269891	ARHGAP19-SLIT1		ENSG00000212232	SNORD17
ENSG00000170279	C7orf33		ENSG00000170279	C7orf33		ENSG00000248837	LOC105374524		ENSG00000214039	LINC02418		ENSG00000238300	SNORD121B		ENSG00000199753	SNORD104		ENSG00000248837	LOC105374524		ENSG00000149609	C20orf144		ENSG00000253877	LINC01608		ENSG00000238517	MIR1270		ENSG00000164283	ESM1		ENSG00000083782	EPYC		ENSG00000238300	SNORD121B
ENSG00000253877	LINC01608		ENSG00000253877	LINC01608		ENSG00000164362	TERT		ENSG00000237265	LOC100129291		ENSG00000224294	PINCR		ENSG00000266107	MIR4525		ENSG00000164362	TERT		ENSG00000147889	CDKN2A		ENSG00000206941	SNORD15A		ENSG00000182583	VCX		ENSG00000254654	LINC02685		ENSG00000225255	LINC01297		ENSG00000231532	LINC01249
ENSG00000206941	SNORD15A		ENSG00000206941	SNORD15A		ENSG00000201823	SNORD48		ENSG00000221740	SNORD93		ENSG00000164362	TERT		ENSG00000206585	RNVU1-7		ENSG00000201823	SNORD48		ENSG00000116329	OPRD1		ENSG00000233365	LOC101929297		ENSG00000170231	FABP6		ENSG00000119547	ONECUT2		ENSG00000185686	PRAME		ENSG00000224294	PINCR
ENSG00000233365	LOC101929297		ENSG00000233365	LOC101929297		ENSG00000173157	ADAMTS20		ENSG00000239620	PRR20G		ENSG00000201823	SNORD48		ENSG00000252542	SNORD36C		ENSG00000173157	ADAMTS20		ENSG00000229404	LINC00858		ENSG00000212232	SNORD17		ENSG00000265806	MIR4292		ENSG00000089685	BIRC5		ENSG00000123364	HOXC13		ENSG00000248837	LOC105374524
ENSG00000212232	SNORD17		ENSG00000212232	SNORD17		ENSG00000265724	MIR4284		ENSG00000149948	HMGA2		ENSG00000173157	ADAMTS20		ENSG00000238741	SCARNA7		ENSG00000248973	LOC107986400		ENSG00000163735	CXCL5		ENSG00000238300	SNORD121B		ENSG00000266124	MIR5587		ENSG00000187122	SLIT1		ENSG00000236651	DLX2-DT		ENSG00000164362	TERT
ENSG00000238300	SNORD121B		ENSG00000238300	SNORD121B		ENSG00000248973	LOC107986400		ENSG00000229876	CASC20		ENSG00000265724	MIR4284		ENSG00000207133	SNORD116-7		ENSG00000201183	RNVU1-3		ENSG00000234948	LINC01524		ENSG00000231532	LINC01249		ENSG00000233610	LINC00462		ENSG00000235173	HGH1		ENSG00000238728	MIR1972-1		ENSG00000173157	ADAMTS20
ENSG00000231532	LINC01249		ENSG00000231532	LINC01249		ENSG00000201183	RNVU1-3		ENSG00000221539	SNORD99		ENSG00000248973	LOC107986400		ENSG00000224328	MDC1-AS1		ENSG00000265145	SNORD53		ENSG00000206989	SNORD63		ENSG00000224294	PINCR		ENSG00000196289	BECN2		ENSG00000239969	LOC100289561		ENSG00000242125	SNHG3		ENSG00000265724	MIR4284
ENSG00000224294	PINCR		ENSG00000224294	PINCR		ENSG00000265145	SNORD53		ENSG00000264572	MIR4296		ENSG00000201183	RNVU1-3		ENSG00000239002	SCARNA10		ENSG00000184697	CLDN6		ENSG00000128422	KRT17		ENSG00000248837	LOC105374524		ENSG00000176020	AMIGO3		ENSG00000082556	OPRK1		ENSG00000258240	LOC105369980		ENSG00000248973	LOC107986400
ENSG00000248837	LOC105374524		ENSG00000248837	LOC105374524		ENSG00000184697	CLDN6		ENSG00000196611	MMP1		ENSG00000265145	SNORD53		ENSG00000238423	SNORD42B		ENSG00000250546	LOC101928978		ENSG00000203805	PLPP4		ENSG00000264623	MIR4796		ENSG00000265917	MIR3685		ENSG00000251350	LINC02475		ENSG00000198054	DSCR8		ENSG00000201183	RNVU1-3
ENSG00000264623	MIR4796		ENSG00000164362	TERT		ENSG00000250546	LOC101928978		ENSG00000145920	CPLX2		ENSG00000184697	CLDN6		ENSG00000207606	MIR554		ENSG00000258932	LOC728755		ENSG00000225882	LINC01456		ENSG00000164362	TERT		ENSG00000081138	CDH7		ENSG00000202314	SNORD6		ENSG00000225546	LINC02476		ENSG00000184697	CLDN6
ENSG00000164362	TERT		ENSG00000201823	SNORD48		ENSG00000258932	LOC728755		ENSG00000265137	MIR3192		ENSG00000250546	LOC101928978		ENSG00000215930	MIR942		ENSG00000176887	SOX11		ENSG00000182583	VCX		ENSG00000201823	SNORD48		ENSG00000264610	MIR4685		ENSG00000183566	BPIFA4P		ENSG00000266104	MIR4326		ENSG00000250546	LOC101928978
ENSG00000201823	SNORD48		ENSG00000173157	ADAMTS20		ENSG00000233997	LINC01425		ENSG00000267761	MIR4527HG		ENSG00000258932	LOC728755		ENSG00000257582	LINC01475		ENSG00000233997	LINC01425		ENSG00000170231	FABP6		ENSG00000173157	ADAMTS20		ENSG00000231171	LINC01098		ENSG00000143469	SYT14		ENSG00000107159	CA9		ENSG00000258932	LOC728755
ENSG00000173157	ADAMTS20		ENSG00000265724	MIR4284		ENSG00000214039	LINC02418		ENSG00000269891	ARHGAP19-SLIT1		ENSG00000176887	SOX11		ENSG00000265112	MIR3153		ENSG00000214039	LINC02418		ENSG00000167080	B4GALNT2		ENSG00000265724	MIR4284		ENSG00000163064	EN1		ENSG00000133063	CHIT1		ENSG00000136231	IGF2BP3		ENSG00000176887	SOX11
ENSG00000265724	MIR4284		ENSG00000248973	LOC107986400		ENSG00000205649	HTN3		ENSG00000083782	EPYC		ENSG00000233997	LINC01425		ENSG00000252947	SCARNA1		ENSG00000205649	HTN3		ENSG00000112238	PRDM13		ENSG00000248973	LOC107986400		ENSG00000229401	MIR5689HG		ENSG00000222937	SNORD63B		ENSG00000251138	LOC100507377		ENSG00000233997	LINC01425
ENSG00000248973	LOC107986400		ENSG00000201183	RNVU1-3		ENSG00000237265	LOC100129291		ENSG00000225255	LINC01297		ENSG00000214039	LINC02418		ENSG00000187772	LIN28B		ENSG00000237265	LOC100129291		ENSG00000265806	MIR4292		ENSG00000201183	RNVU1-3		ENSG00000188624	IGFL3		ENSG00000226172	LOC105378933		ENSG00000264425	MIR4653		ENSG00000214039	LINC02418
ENSG00000201183	RNVU1-3		ENSG00000265145	SNORD53		ENSG00000221740	SNORD93		ENSG00000185686	PRAME		ENSG00000205649	HTN3		ENSG00000149609	C20orf144		ENSG00000221740	SNORD93		ENSG00000177238	TRIM72		ENSG00000265145	SNORD53		ENSG00000265660	MIR4664		ENSG00000170468	RIOX1		ENSG00000201264	SNORD73B		ENSG00000205649	HTN3
ENSG00000265145	SNORD53		ENSG00000184697	CLDN6		ENSG00000239620	PRR20G		ENSG00000123364	HOXC13		ENSG00000237265	LOC100129291		ENSG00000147889	CDKN2A		ENSG00000239620	PRR20G		ENSG00000266124	MIR5587		ENSG00000184697	CLDN6		ENSG00000204539	CDSN		ENSG00000070729	CNGB1		ENSG00000187714	SLC18A3		ENSG00000237265	LOC100129291
ENSG00000184697	CLDN6		ENSG00000250546	LOC101928978		ENSG00000149948	HMGA2		ENSG00000236651	DLX2-DT		ENSG00000239620	PRR20G		ENSG00000116329	OPRD1		ENSG00000149948	HMGA2		ENSG00000196289	BECN2		ENSG00000250546	LOC101928978		ENSG00000206622	SNORA69		ENSG00000263800	MIR5684		ENSG00000252010	SCARNA5		ENSG00000221740	SNORD93
ENSG00000250546	LOC101928978		ENSG00000258932	LOC728755		ENSG00000221539	SNORD99		ENSG00000238728	MIR1972-1		ENSG00000149948	HMGA2		ENSG00000266174	MIR4666A		ENSG00000229876	CASC20		ENSG00000176020	AMIGO3		ENSG00000258932	LOC728755		ENSG00000261175	LINC02188		ENSG00000139352	ASCL1		ENSG00000199753	SNORD104		ENSG00000239620	PRR20G
ENSG00000258932	LOC728755		ENSG00000176887	SOX11		ENSG00000264572	MIR4296		ENSG00000242125	SNHG3		ENSG00000229876	CASC20		ENSG00000202198	RN7SK		ENSG00000221539	SNORD99		ENSG00000187689	AMTN		ENSG00000176887	SOX11		ENSG00000263712	MIR4639		ENSG00000156925	ZIC3		ENSG00000251574	LOC105379109		ENSG00000149948	HMGA2
ENSG00000176887	SOX11		ENSG00000233997	LINC01425		ENSG00000196611	MMP1		ENSG00000258240	LOC105369980		ENSG00000221539	SNORD99		ENSG00000234948	LINC01524		ENSG00000196611	MMP1		ENSG00000265917	MIR3685		ENSG00000233997	LINC01425		ENSG00000266976	LOC102724908		ENSG00000207547	MIR25		ENSG00000264566	MIR23C		ENSG00000229876	CASC20
ENSG00000233997	LINC01425		ENSG00000214039	LINC02418		ENSG00000265137	MIR3192		ENSG00000263526	MIR378G		ENSG00000264572	MIR4296		ENSG00000206989	SNORD63		ENSG00000145920	CPLX2		ENSG00000264610	MIR4685		ENSG00000214039	LINC02418		ENSG00000138435	CHRNA1		ENSG00000196747	HIST1H2AI		ENSG00000252542	SNORD36C		ENSG00000221539	SNORD99
ENSG00000214039	LINC02418		ENSG00000205649	HTN3		ENSG00000267761	MIR4527HG		ENSG00000236081	ELFN1-AS1		ENSG00000196611	MMP1		ENSG00000203805	PLPP4		ENSG00000265137	MIR3192		ENSG00000231171	LINC01098		ENSG00000205649	HTN3		ENSG00000207233	SNORA37		ENSG00000271079	CTAGE15		ENSG00000267147	LINC01842		ENSG00000264572	MIR4296
ENSG00000237265	LOC100129291		ENSG00000237265	LOC100129291		ENSG00000269891	ARHGAP19-SLIT1		ENSG00000266104	MIR4326		ENSG00000145920	CPLX2		ENSG00000238517	MIR1270		ENSG00000267761	MIR4527HG		ENSG00000163064	EN1		ENSG00000237265	LOC100129291		ENSG00000160349	LCN1		ENSG00000240972	MIF		ENSG00000204866	IGFL2		ENSG00000196611	MMP1
ENSG00000221740	SNORD93		ENSG00000221740	SNORD93		ENSG00000083782	EPYC		ENSG00000107159	CA9		ENSG00000265137	MIR3192		ENSG00000265092	MIR4484		ENSG00000269891	ARHGAP19-SLIT1		ENSG00000229401	MIR5689HG		ENSG00000221740	SNORD93		ENSG00000019505	SYT13		ENSG00000131142	CCL25		ENSG00000224328	MDC1-AS1		ENSG00000145920	CPLX2
ENSG00000239620	PRR20G		ENSG00000239620	PRR20G		ENSG00000225255	LINC01297		ENSG00000188293	IGFL1		ENSG00000269891	ARHGAP19-SLIT1		ENSG00000265144	MIR548AM		ENSG00000225255	LINC01297		ENSG00000188624	IGFL3		ENSG00000239620	PRR20G		ENSG00000259518	LINC01583		ENSG00000188219	POTEE		ENSG00000238423	SNORD42B		ENSG00000265137	MIR3192
ENSG00000149948	HMGA2		ENSG00000149948	HMGA2		ENSG00000185686	PRAME		ENSG00000198883	PNMA5		ENSG00000083782	EPYC		ENSG00000170231	FABP6		ENSG00000185686	PRAME		ENSG00000204710	SPDYC		ENSG00000149948	HMGA2		ENSG00000125820	NKX2-2		ENSG00000173404	INSM1		ENSG00000146857	STRA8		ENSG00000083782	EPYC
ENSG00000229876	CASC20		ENSG00000229876	CASC20		ENSG00000123364	HOXC13		ENSG00000136231	IGF2BP3		ENSG00000225255	LINC01297		ENSG00000167080	B4GALNT2		ENSG00000123364	HOXC13		ENSG00000163515	RETNLB		ENSG00000229876	CASC20		ENSG00000187066	TMEM262		ENSG00000175063	UBE2C		ENSG00000182968	SOX1		ENSG00000225255	LINC01297
ENSG00000221539	SNORD99		ENSG00000221539	SNORD99		ENSG00000139515	PDX1		ENSG00000251138	LOC100507377		ENSG00000185686	PRAME		ENSG00000112238	PRDM13		ENSG00000236651	DLX2-DT		ENSG00000182379	NXPH4		ENSG00000221539	SNORD99		ENSG00000101812	H2BFM		ENSG00000207031	SNORD59A		ENSG00000207606	MIR554		ENSG00000185686	PRAME
ENSG00000264572	MIR4296		ENSG00000264572	MIR4296		ENSG00000236651	DLX2-DT		ENSG00000264425	MIR4653		ENSG00000123364	HOXC13		ENSG00000265806	MIR4292		ENSG00000238728	MIR1972-1		ENSG00000265660	MIR4664		ENSG00000264572	MIR4296		ENSG00000244502	HDAC11-AS1		ENSG00000238269	PAGE2B		ENSG00000261780	LINC02582		ENSG00000123364	HOXC13
ENSG00000196611	MMP1		ENSG00000196611	MMP1		ENSG00000238728	MIR1972-1		ENSG00000170454	KRT75		ENSG00000139515	PDX1		ENSG00000199568	RNU5A-1		ENSG00000242125	SNHG3		ENSG00000184502	GAST		ENSG00000196611	MMP1		ENSG00000049249	TNFRSF9		ENSG00000269416	LINC01224		ENSG00000265112	MIR3153		ENSG00000236651	DLX2-DT
ENSG00000145920	CPLX2		ENSG00000145920	CPLX2		ENSG00000242125	SNHG3		ENSG00000126550	HTN1		ENSG00000236651	DLX2-DT		ENSG00000266124	MIR5587		ENSG00000258240	LOC105369980		ENSG00000206622	SNORA69		ENSG00000265137	MIR3192		ENSG00000265178	MIR4728		ENSG00000183668	PSG9		ENSG00000249618	LINC02465		ENSG00000238728	MIR1972-1
ENSG00000265137	MIR3192		ENSG00000265137	MIR3192		ENSG00000258240	LOC105369980		ENSG00000201264	SNORD73B		ENSG00000238728	MIR1972-1		ENSG00000196289	BECN2		ENSG00000198054	DSCR8		ENSG00000235601	BARX1-DT		ENSG00000267761	MIR4527HG		ENSG00000181433	SAGE1		ENSG00000178522	AMBN		ENSG00000222030	LINC01793		ENSG00000242125	SNHG3
ENSG00000267761	MIR4527HG		ENSG00000267761	MIR4527HG		ENSG00000263526	MIR378G		ENSG00000187714	SLC18A3		ENSG00000242125	SNHG3		ENSG00000165606	DRGX		ENSG00000225546	LINC02476		ENSG00000258123	LINC02444		ENSG00000269891	ARHGAP19-SLIT1		ENSG00000215973	MIR933		ENSG00000248256	OCIAD1-AS1		ENSG00000182111	ZNF716		ENSG00000258240	LOC105369980
ENSG00000269891	ARHGAP19-SLIT1		ENSG00000269891	ARHGAP19-SLIT1		ENSG00000225546	LINC02476		ENSG00000264357	MIR4648		ENSG00000258240	LOC105369980		ENSG00000176020	AMIGO3		ENSG00000266104	MIR4326		ENSG00000188816	HMX2		ENSG00000083782	EPYC		ENSG00000249835	VCAN-AS1		ENSG00000100985	MMP9		ENSG00000149609	C20orf144		ENSG00000198054	DSCR8
ENSG00000083782	EPYC		ENSG00000083782	EPYC		ENSG00000236081	ELFN1-AS1		ENSG00000199753	SNORD104		ENSG00000198054	DSCR8		ENSG00000265917	MIR3685		ENSG00000107159	CA9		ENSG00000138435	CHRNA1		ENSG00000225255	LINC01297		ENSG00000264539	MIR548AR		ENSG00000197978	GOLGA6L9		ENSG00000147889	CDKN2A		ENSG00000236081	ELFN1-AS1
ENSG00000225255	LINC01297		ENSG00000225255	LINC01297		ENSG00000266104	MIR4326		ENSG00000251574	LOC105379109		ENSG00000263526	MIR378G		ENSG00000266533	MIR3619		ENSG00000188293	IGFL1		ENSG00000160349	LCN1		ENSG00000185686	PRAME		ENSG00000119547	ONECUT2		ENSG00000131747	TOP2A		ENSG00000116329	OPRD1		ENSG00000266104	MIR4326
ENSG00000185686	PRAME		ENSG00000185686	PRAME		ENSG00000107159	CA9		ENSG00000266107	MIR4525		ENSG00000236081	ELFN1-AS1		ENSG00000081138	CDH7		ENSG00000136231	IGF2BP3		ENSG00000156959	LHFPL4		ENSG00000123364	HOXC13		ENSG00000089685	BIRC5		ENSG00000221493	MIR320C1		ENSG00000163735	CXCL5		ENSG00000107159	CA9
ENSG00000123364	HOXC13		ENSG00000123364	HOXC13		ENSG00000188293	IGFL1		ENSG00000206585	RNVU1-7		ENSG00000266104	MIR4326		ENSG00000264610	MIR4685		ENSG00000251138	LOC100507377		ENSG00000187066	TMEM262		ENSG00000139515	PDX1		ENSG00000187122	SLIT1		ENSG00000259023	LINC00524		ENSG00000234948	LINC01524		ENSG00000188293	IGFL1
ENSG00000139515	PDX1		ENSG00000139515	PDX1		ENSG00000198883	PNMA5		ENSG00000264566	MIR23C		ENSG00000107159	CA9		ENSG00000183185	GABRR3		ENSG00000264425	MIR4653		ENSG00000244502	HDAC11-AS1		ENSG00000236651	DLX2-DT		ENSG00000235173	HGH1		ENSG00000221241	SNORD88A		ENSG00000206989	SNORD63		ENSG00000136231	IGF2BP3
ENSG00000236651	DLX2-DT		ENSG00000236651	DLX2-DT		ENSG00000136231	IGF2BP3		ENSG00000252542	SNORD36C		ENSG00000188293	IGFL1		ENSG00000125975	C20orf173		ENSG00000126550	HTN1		ENSG00000164438	TLX3		ENSG00000238728	MIR1972-1		ENSG00000264314	MIR548AT		ENSG00000265520	MIR548V		ENSG00000256597	LINC02393		ENSG00000251138	LOC100507377
ENSG00000238728	MIR1972-1		ENSG00000238728	MIR1972-1		ENSG00000251138	LOC100507377		ENSG00000238741	SCARNA7		ENSG00000198883	PNMA5		ENSG00000188624	IGFL3		ENSG00000184478	OR56A3		ENSG00000204140	CLPSL1		ENSG00000242125	SNHG3		ENSG00000239969	LOC100289561		ENSG00000231851	UTAT33		ENSG00000238517	MIR1270		ENSG00000264425	MIR4653
ENSG00000242125	SNHG3		ENSG00000242125	SNHG3		ENSG00000264425	MIR4653		ENSG00000267147	LINC01842		ENSG00000136231	IGF2BP3		ENSG00000182379	NXPH4		ENSG00000199753	SNORD104		ENSG00000049249	TNFRSF9		ENSG00000258240	LOC105369980		ENSG00000202314	SNORD6		ENSG00000115163	CENPA		ENSG00000154997	SEPTIN14		ENSG00000170454	KRT75
ENSG00000258240	LOC105369980		ENSG00000258240	LOC105369980		ENSG00000170454	KRT75		ENSG00000204866	IGFL2		ENSG00000251138	LOC100507377		ENSG00000206775	SNORD37		ENSG00000251574	LOC105379109		ENSG00000213886	UBD		ENSG00000198054	DSCR8		ENSG00000143469	SYT14		ENSG00000104755	ADAM2		ENSG00000182583	VCX		ENSG00000201264	SNORD73B
ENSG00000198054	DSCR8		ENSG00000198054	DSCR8		ENSG00000126550	HTN1		ENSG00000259439	LINC01833		ENSG00000264425	MIR4653		ENSG00000265660	MIR4664		ENSG00000206585	RNVU1-7		ENSG00000166143	PPP1R14D		ENSG00000263526	MIR378G		ENSG00000184659	FOXD4L4		ENSG00000227964	LINC01429		ENSG00000170231	FABP6		ENSG00000187714	SLC18A3
ENSG00000263526	MIR378G		ENSG00000263526	MIR378G		ENSG00000201264	SNORD73B		ENSG00000238423	SNORD42B		ENSG00000170454	KRT75		ENSG00000206622	SNORA69		ENSG00000264566	MIR23C		ENSG00000164283	ESM1		ENSG00000225546	LINC02476		ENSG00000133063	CHIT1		ENSG00000182774	RPS17		ENSG00000263540	MIR5582		ENSG00000184478	OR56A3
ENSG00000225546	LINC02476		ENSG00000225546	LINC02476		ENSG00000264357	MIR4648		ENSG00000182968	SOX1		ENSG00000126550	HTN1		ENSG00000265462	MIR3680-1		ENSG00000252542	SNORD36C		ENSG00000265178	MIR4728		ENSG00000236081	ELFN1-AS1		ENSG00000249584	LINC02225		ENSG00000172551	MUCL1		ENSG00000265806	MIR4292		ENSG00000166049	PASD1
ENSG00000236081	ELFN1-AS1		ENSG00000236081	ELFN1-AS1		ENSG00000252010	SCARNA5		ENSG00000207606	MIR554		ENSG00000201264	SNORD73B		ENSG00000207991	MIR601		ENSG00000267147	LINC01842		ENSG00000267013	LINC01929		ENSG00000266104	MIR4326		ENSG00000222937	SNORD63B		ENSG00000155886	SLC24A2		ENSG00000266124	MIR5587		ENSG00000252010	SCARNA5
ENSG00000266104	MIR4326		ENSG00000266104	MIR4326		ENSG00000199753	SNORD104		ENSG00000257582	LINC01475		ENSG00000184478	OR56A3		ENSG00000235601	BARX1-DT		ENSG00000204866	IGFL2		ENSG00000200087	SNORA73B		ENSG00000107159	CA9		ENSG00000106689	LHX2		ENSG00000215866	LINC01356		ENSG00000233610	LINC00462		ENSG00000199753	SNORD104
ENSG00000107159	CA9		ENSG00000107159	CA9		ENSG00000251574	LOC105379109		ENSG00000265112	MIR3153		ENSG00000264357	MIR4648		ENSG00000261175	LINC02188		ENSG00000207133	SNORD116-7		ENSG00000264539	MIR548AR		ENSG00000136231	IGF2BP3		ENSG00000221598	MIR1249		ENSG00000248118	LINC01019		ENSG00000196289	BECN2		ENSG00000251574	LOC105379109
ENSG00000188293	IGFL1		ENSG00000188293	IGFL1		ENSG00000266107	MIR4525		ENSG00000157005	SST		ENSG00000166049	PASD1		ENSG00000264386	MIR4513		ENSG00000224328	MDC1-AS1		ENSG00000119547	ONECUT2		ENSG00000251138	LOC100507377		ENSG00000272620	AFAP1-AS1		ENSG00000185352	HS6ST3		ENSG00000176020	AMIGO3		ENSG00000266107	MIR4525
ENSG00000198883	PNMA5		ENSG00000198883	PNMA5		ENSG00000206585	RNVU1-7		ENSG00000149609	C20orf144		ENSG00000252010	SCARNA5		ENSG00000263712	MIR4639		ENSG00000259439	LINC01833		ENSG00000089685	BIRC5		ENSG00000264425	MIR4653		ENSG00000214381	LINC00488		ENSG00000165480	SKA3		ENSG00000264614	MIR5588		ENSG00000206585	RNVU1-7
ENSG00000136231	IGF2BP3		ENSG00000136231	IGF2BP3		ENSG00000264566	MIR23C		ENSG00000214415	GNAT3		ENSG00000199753	SNORD104		ENSG00000171956	FOXB1		ENSG00000238423	SNORD42B		ENSG00000187122	SLIT1		ENSG00000170454	KRT75		ENSG00000168124	OR1F1		ENSG00000077935	SMC1B		ENSG00000265917	MIR3685		ENSG00000252542	SNORD36C
ENSG00000251138	LOC100507377		ENSG00000251138	LOC100507377		ENSG00000252542	SNORD36C		ENSG00000187258	NPSR1		ENSG00000251574	LOC105379109		ENSG00000207233	SNORA37		ENSG00000146857	STRA8		ENSG00000235173	HGH1		ENSG00000126550	HTN1		ENSG00000212464	SNORA12		ENSG00000101057	MYBL2		ENSG00000249628	LINC00942		ENSG00000238741	SCARNA7
ENSG00000264425	MIR4653		ENSG00000264425	MIR4653		ENSG00000204866	IGFL2		ENSG00000147889	CDKN2A		ENSG00000266107	MIR4525		ENSG00000156959	LHFPL4		ENSG00000257582	LINC01475		ENSG00000139219	COL2A1		ENSG00000201264	SNORD73B		ENSG00000226172	LOC105378933		ENSG00000234264	DEPDC1-AS1		ENSG00000264610	MIR4685		ENSG00000267147	LINC01842
ENSG00000170454	KRT75		ENSG00000170454	KRT75		ENSG00000207133	SNORD116-7		ENSG00000116329	OPRD1		ENSG00000206585	RNVU1-7		ENSG00000204832	ST8SIA6-AS1		ENSG00000265112	MIR3153		ENSG00000239969	LOC100289561		ENSG00000187714	SLC18A3		ENSG00000170468	RIOX1		ENSG00000204044	SLC12A5-AS1		ENSG00000207780	MIR648		ENSG00000204866	IGFL2
ENSG00000126550	HTN1		ENSG00000126550	HTN1		ENSG00000224328	MDC1-AS1		ENSG00000229404	LINC00858		ENSG00000264566	MIR23C		ENSG00000200354	SNORA71D		ENSG00000157005	SST		ENSG00000251350	LINC02475		ENSG00000184478	OR56A3		ENSG00000070729	CNGB1		ENSG00000186191	BPIFB4		ENSG00000231171	LINC01098		ENSG00000207133	SNORD116-7
ENSG00000201264	SNORD73B		ENSG00000201264	SNORD73B		ENSG00000259439	LINC01833		ENSG00000163735	CXCL5		ENSG00000252542	SNORD36C		ENSG00000019505	SYT13		ENSG00000248215	LINC02505		ENSG00000231431	LOC440910		ENSG00000264357	MIR4648		ENSG00000206754	SNORD101		ENSG00000109674	NEIL3		ENSG00000163064	EN1		ENSG00000224328	MDC1-AS1
ENSG00000187714	SLC18A3		ENSG00000187714	SLC18A3		ENSG00000239002	SCARNA10		ENSG00000234948	LINC01524		ENSG00000267147	LINC01842		ENSG00000148704	VAX1		ENSG00000222030	LINC01793		ENSG00000143469	SYT14		ENSG00000252010	SCARNA5		ENSG00000123388	HOXC11		ENSG00000221500	SNORD100		ENSG00000125975	C20orf173		ENSG00000259439	LINC01833
ENSG00000184478	OR56A3		ENSG00000184478	OR56A3		ENSG00000238423	SNORD42B		ENSG00000206989	SNORD63		ENSG00000204866	IGFL2		ENSG00000125820	NKX2-2		ENSG00000182111	ZNF716		ENSG00000133063	CHIT1		ENSG00000199753	SNORD104		ENSG00000207547	MIR25		ENSG00000011426	ANLN		ENSG00000188624	IGFL3		ENSG00000239002	SCARNA10
ENSG00000264357	MIR4648		ENSG00000264357	MIR4648		ENSG00000182968	SOX1		ENSG00000256597	LINC02393		ENSG00000224328	MDC1-AS1		ENSG00000201098	RNY1		ENSG00000187772	LIN28B		ENSG00000106689	LHX2		ENSG00000251574	LOC105379109		ENSG00000089116	LHX5		ENSG00000228350	LINC02585		ENSG00000163515	RETNLB		ENSG00000238423	SNORD42B
ENSG00000252010	SCARNA5		ENSG00000166049	PASD1		ENSG00000207606	MIR554		ENSG00000128422	KRT17		ENSG00000259439	LINC01833		ENSG00000187066	TMEM262		ENSG00000149609	C20orf144		ENSG00000248538	LOC157273		ENSG00000266107	MIR4525		ENSG00000196747	HIST1H2AI		ENSG00000215262	KCNU1		ENSG00000182379	NXPH4		ENSG00000146857	STRA8
ENSG00000199753	SNORD104		ENSG00000199753	SNORD104		ENSG00000261780	LINC02582		ENSG00000179059	ZFP42		ENSG00000239002	SCARNA10		ENSG00000198984	MIR345		ENSG00000214415	GNAT3		ENSG00000197472	ZNF695		ENSG00000206585	RNVU1-7		ENSG00000271079	CTAGE15		ENSG00000250584	LINC01511		ENSG00000206775	SNORD37		ENSG00000182968	SOX1
ENSG00000251574	LOC105379109		ENSG00000251574	LOC105379109		ENSG00000215930	MIR942		ENSG00000203805	PLPP4		ENSG00000238423	SNORD42B		ENSG00000244502	HDAC11-AS1		ENSG00000187258	NPSR1		ENSG00000170468	RIOX1		ENSG00000264566	MIR23C		ENSG00000199121	MIR26B		ENSG00000100095	SEZ6L		ENSG00000204539	CDSN		ENSG00000240198	ARHGEF3-AS1
ENSG00000266107	MIR4525		ENSG00000266107	MIR4525		ENSG00000265112	MIR3153		ENSG00000238517	MIR1270		ENSG00000146857	STRA8		ENSG00000266594	MIR4766		ENSG00000147889	CDKN2A		ENSG00000070729	CNGB1		ENSG00000252542	SNORD36C		ENSG00000240972	MIF		ENSG00000154162	CDH12		ENSG00000206622	SNORA69		ENSG00000207606	MIR554
ENSG00000206585	RNVU1-7		ENSG00000206585	RNVU1-7		ENSG00000249618	LINC02465		ENSG00000265092	MIR4484		ENSG00000182968	SOX1		ENSG00000049249	TNFRSF9		ENSG00000184735	DDX53		ENSG00000206754	SNORD101		ENSG00000238741	SCARNA7		ENSG00000242290	ZBTB20-AS5		ENSG00000261949	GFY		ENSG00000265462	MIR3680-1		ENSG00000261780	LINC02582
ENSG00000264566	MIR23C		ENSG00000264566	MIR23C		ENSG00000248215	LINC02505		ENSG00000265144	MIR548AM		ENSG00000240198	ARHGEF3-AS1		ENSG00000265527	MIR5690		ENSG00000116329	OPRD1		ENSG00000207547	MIR25		ENSG00000267147	LINC01842		ENSG00000188219	POTEE		ENSG00000199477	SNORA31		ENSG00000207991	MIR601		ENSG00000257582	LINC01475
ENSG00000252542	SNORD36C		ENSG00000252542	SNORD36C		ENSG00000252947	SCARNA1		ENSG00000170231	FABP6		ENSG00000207606	MIR554		ENSG00000213886	UBD		ENSG00000229404	LINC00858		ENSG00000089116	LHX5		ENSG00000204866	IGFL2		ENSG00000130675	MNX1		ENSG00000171450	CDK5R2		ENSG00000235601	BARX1-DT		ENSG00000265112	MIR3153
ENSG00000267147	LINC01842		ENSG00000267147	LINC01842		ENSG00000182111	ZNF716		ENSG00000167080	B4GALNT2		ENSG00000215930	MIR942		ENSG00000265178	MIR4728		ENSG00000266174	MIR4666A		ENSG00000196747	HIST1H2AI		ENSG00000224328	MDC1-AS1		ENSG00000265429	MIR4782		ENSG00000186193	SAPCD2		ENSG00000261175	LINC02188		ENSG00000249618	LINC02465
ENSG00000204866	IGFL2		ENSG00000204866	IGFL2		ENSG00000149609	C20orf144		ENSG00000265806	MIR4292		ENSG00000257582	LINC01475		ENSG00000200087	SNORA73B		ENSG00000163735	CXCL5		ENSG00000147246	HTR2C		ENSG00000259439	LINC01833		ENSG00000175063	UBE2C		ENSG00000237751	LINC01143		ENSG00000264386	MIR4513		ENSG00000157005	SST
ENSG00000207133	SNORD116-7		ENSG00000224328	MDC1-AS1		ENSG00000187258	NPSR1		ENSG00000177238	TRIM72		ENSG00000265112	MIR3153		ENSG00000214336	FOXI3		ENSG00000234948	LINC01524		ENSG00000271079	CTAGE15		ENSG00000239002	SCARNA10		ENSG00000264151	LOC105372038		ENSG00000225805	DEFB131B		ENSG00000263712	MIR4639		ENSG00000248215	LINC02505
ENSG00000224328	MDC1-AS1		ENSG00000259439	LINC01833		ENSG00000147889	CDKN2A		ENSG00000266124	MIR5587		ENSG00000249618	LINC02465		ENSG00000252213	SNORA74D		ENSG00000206989	SNORD63		ENSG00000240972	MIF		ENSG00000238423	SNORD42B		ENSG00000125816	NKX2-4		ENSG00000117650	NEK2		ENSG00000171956	FOXB1		ENSG00000252947	SCARNA1
ENSG00000259439	LINC01833		ENSG00000239002	SCARNA10		ENSG00000116329	OPRD1		ENSG00000233610	LINC00462		ENSG00000248215	LINC02505		ENSG00000254654	LINC02685		ENSG00000128422	KRT17		ENSG00000259240	MIR4713HG		ENSG00000146857	STRA8		ENSG00000207031	SNORD59A		ENSG00000185414	MRPL30		ENSG00000266976	LOC102724908		ENSG00000182111	ZNF716
ENSG00000238423	SNORD42B		ENSG00000238423	SNORD42B		ENSG00000229404	LINC00858		ENSG00000196289	BECN2		ENSG00000252947	SCARNA1		ENSG00000153266	FEZF2		ENSG00000225882	LINC01456		ENSG00000170965	PLAC1		ENSG00000182968	SOX1		ENSG00000147434	CHRNA6		ENSG00000207802	MIR646		ENSG00000138435	CHRNA1		ENSG00000187772	LIN28B
ENSG00000146857	STRA8		ENSG00000146857	STRA8		ENSG00000266174	MIR4666A		ENSG00000163530	DPPA2		ENSG00000222030	LINC01793		ENSG00000264539	MIR548AR		ENSG00000154997	SEPTIN14		ENSG00000130675	MNX1		ENSG00000240198	ARHGEF3-AS1		ENSG00000164932	CTHRC1		ENSG00000234965	SHISA8		ENSG00000241104	LOC284344		ENSG00000149609	C20orf144
ENSG00000182968	SOX1		ENSG00000182968	SOX1		ENSG00000163735	CXCL5		ENSG00000165606	DRGX		ENSG00000182111	ZNF716		ENSG00000119547	ONECUT2		ENSG00000182583	VCX		ENSG00000175063	UBE2C		ENSG00000207606	MIR554		ENSG00000254656	RTL1		ENSG00000212027	MIR374B		ENSG00000207233	SNORA37		ENSG00000187258	NPSR1
ENSG00000240198	ARHGEF3-AS1		ENSG00000240198	ARHGEF3-AS1		ENSG00000234948	LINC01524		ENSG00000207737	MIR181B2		ENSG00000266203	MIR5585		ENSG00000266721	MIR5695		ENSG00000265144	MIR548AM		ENSG00000178776	C5orf46		ENSG00000261780	LINC02582		ENSG00000266392	MIR4740		ENSG00000234493	RHOXF1P1		ENSG00000160349	LCN1		ENSG00000147889	CDKN2A
ENSG00000207606	MIR554		ENSG00000207606	MIR554		ENSG00000206989	SNORD63		ENSG00000176020	AMIGO3		ENSG00000149609	C20orf144		ENSG00000089685	BIRC5		ENSG00000170231	FABP6		ENSG00000269416	LINC01224		ENSG00000215930	MIR942		ENSG00000128564	VGF		ENSG00000090932	DLL3		ENSG00000156959	LHFPL4		ENSG00000116329	OPRD1
ENSG00000215930	MIR942		ENSG00000261780	LINC02582		ENSG00000256597	LINC02393		ENSG00000204542	C6orf15		ENSG00000214415	GNAT3		ENSG00000175329	ISX		ENSG00000167080	B4GALNT2		ENSG00000147434	CHRNA6		ENSG00000257582	LINC01475		ENSG00000248256	OCIAD1-AS1		ENSG00000134028	ADAMDEC1		ENSG00000197487	GALP		ENSG00000229404	LINC00858
ENSG00000257582	LINC01475		ENSG00000215930	MIR942		ENSG00000128422	KRT17		ENSG00000187689	AMTN		ENSG00000147889	CDKN2A		ENSG00000187122	SLIT1		ENSG00000176566	DCAF4L2		ENSG00000227925	LINC01655		ENSG00000265112	MIR3153		ENSG00000226476	LINC01748		ENSG00000169393	ELSPBP1		ENSG00000200354	SNORA71D		ENSG00000266174	MIR4666A
ENSG00000265112	MIR3153		ENSG00000257582	LINC01475		ENSG00000199102	MIR302C		ENSG00000265917	MIR3685		ENSG00000116329	OPRD1		ENSG00000265565	MIR3143		ENSG00000263540	MIR5582		ENSG00000181577	C6orf223		ENSG00000249618	LINC02465		ENSG00000172927	MYEOV		ENSG00000162825	NBPF20		ENSG00000259518	LINC01583		ENSG00000163735	CXCL5
ENSG00000249618	LINC02465		ENSG00000265112	MIR3153		ENSG00000179059	ZFP42		ENSG00000249628	LINC00942		ENSG00000229404	LINC00858		ENSG00000235173	HGH1		ENSG00000265806	MIR4292		ENSG00000164932	CTHRC1		ENSG00000248215	LINC02505		ENSG00000100985	MMP9		ENSG00000088325	TPX2		ENSG00000125820	NKX2-2		ENSG00000202198	RN7SK
ENSG00000248215	LINC02505		ENSG00000249618	LINC02465		ENSG00000203805	PLPP4		ENSG00000266533	MIR3619		ENSG00000266174	MIR4666A		ENSG00000139219	COL2A1		ENSG00000177238	TRIM72		ENSG00000254656	RTL1		ENSG00000252947	SCARNA1		ENSG00000184486	POU3F2		ENSG00000203811	HIST2H3C		ENSG00000137090	DMRT1		ENSG00000234948	LINC01524
ENSG00000252947	SCARNA1		ENSG00000157005	SST		ENSG00000225882	LINC01456		ENSG00000009709	PAX7		ENSG00000163735	CXCL5		ENSG00000239969	LOC100289561		ENSG00000266124	MIR5587		ENSG00000128564	VGF		ENSG00000222030	LINC01793		ENSG00000265195	MIR4312		ENSG00000253506	NACA2		ENSG00000164532	TBX20		ENSG00000206989	SNORD63
ENSG00000182111	ZNF716		ENSG00000248215	LINC02505		ENSG00000265144	MIR548AM		ENSG00000081138	CDH7		ENSG00000202198	RN7SK		ENSG00000082556	OPRK1		ENSG00000233610	LINC00462		ENSG00000140557	ST8SIA2		ENSG00000182111	ZNF716		ENSG00000197978	GOLGA6L9		ENSG00000095970	TREM2		ENSG00000187066	TMEM262		ENSG00000256597	LINC02393
ENSG00000266203	MIR5585		ENSG00000252947	SCARNA1		ENSG00000170231	FABP6		ENSG00000264610	MIR4685		ENSG00000206989	SNORD63		ENSG00000264994	SNORD92		ENSG00000196289	BECN2		ENSG00000248256	OCIAD1-AS1		ENSG00000266203	MIR5585		ENSG00000131747	TOP2A		ENSG00000270194	LOC152048		ENSG00000243130	PSG11		ENSG00000128422	KRT17
ENSG00000187772	LIN28B		ENSG00000222030	LINC01793		ENSG00000176566	DCAF4L2		ENSG00000231171	LINC01098		ENSG00000256597	LINC02393		ENSG00000202314	SNORD6		ENSG00000165606	DRGX		ENSG00000226476	LINC01748		ENSG00000187772	LIN28B		ENSG00000226690	LOC102725191		ENSG00000139915	MDGA2		ENSG00000101812	H2BFM		ENSG00000179059	ZFP42
ENSG00000149609	C20orf144		ENSG00000182111	ZNF716		ENSG00000263540	MIR5582		ENSG00000183185	GABRR3		ENSG00000199102	MIR302C		ENSG00000266318	MIR5692A1		ENSG00000176020	AMIGO3		ENSG00000172927	MYEOV		ENSG00000149609	C20orf144		ENSG00000221241	SNORD88A		ENSG00000251191	LINC00589		ENSG00000266594	MIR4766		ENSG00000203805	PLPP4
ENSG00000214415	GNAT3		ENSG00000266203	MIR5585		ENSG00000112238	PRDM13		ENSG00000169548	ZNF280A		ENSG00000179059	ZFP42		ENSG00000184659	FOXD4L4		ENSG00000187689	AMTN		ENSG00000100985	MMP9		ENSG00000214415	GNAT3		ENSG00000258474	LINC02313		ENSG00000227640	SOX21-AS1		ENSG00000049249	TNFRSF9		ENSG00000238517	MIR1270
ENSG00000187258	NPSR1		ENSG00000187772	LIN28B		ENSG00000265806	MIR4292		ENSG00000163064	EN1		ENSG00000203805	PLPP4		ENSG00000133063	CHIT1		ENSG00000264614	MIR5588		ENSG00000197978	GOLGA6L9		ENSG00000187258	NPSR1		ENSG00000186897	C1QL4		ENSG00000184661	CDCA2		ENSG00000265527	MIR5690		ENSG00000225882	LINC01456
ENSG00000147889	CDKN2A		ENSG00000149609	C20orf144		ENSG00000207583	MIR606		ENSG00000229401	MIR5689HG		ENSG00000238517	MIR1270		ENSG00000249584	LINC02225		ENSG00000265917	MIR3685		ENSG00000164287	CDC20B		ENSG00000147889	CDKN2A		ENSG00000237412	PRSS56		ENSG00000268403	LOC644656		ENSG00000213886	UBD		ENSG00000154997	SEPTIN14
ENSG00000184735	DDX53		ENSG00000214415	GNAT3		ENSG00000200156	RNU5B-1		ENSG00000188624	IGFL3		ENSG00000225882	LINC01456		ENSG00000222937	SNORD63B		ENSG00000249628	LINC00942		ENSG00000131747	TOP2A		ENSG00000184735	DDX53		ENSG00000231851	UTAT33		ENSG00000181218	HIST3H2A		ENSG00000166143	PPP1R14D		ENSG00000182583	VCX
ENSG00000116329	OPRD1		ENSG00000187258	NPSR1		ENSG00000177238	TRIM72		ENSG00000204710	SPDYC		ENSG00000265092	MIR4484		ENSG00000212135	SNORD67		ENSG00000081138	CDH7		ENSG00000226690	LOC102725191		ENSG00000116329	OPRD1		ENSG00000115163	CENPA		ENSG00000158402	CDC25C		ENSG00000164283	ESM1		ENSG00000170231	FABP6
ENSG00000229404	LINC00858		ENSG00000147889	CDKN2A		ENSG00000205097	FRG2		ENSG00000206775	SNORD37		ENSG00000265144	MIR548AM		ENSG00000106689	LHX2		ENSG00000264610	MIR4685		ENSG00000166961	MS4A15		ENSG00000229404	LINC00858		ENSG00000118785	SPP1		ENSG00000169607	CKAP2L		ENSG00000265178	MIR4728		ENSG00000167080	B4GALNT2
ENSG00000266174	MIR4666A		ENSG00000184735	DDX53		ENSG00000199568	RNU5A-1		ENSG00000265660	MIR4664		ENSG00000170231	FABP6		ENSG00000221598	MIR1249		ENSG00000231171	LINC01098		ENSG00000221241	SNORD88A		ENSG00000266174	MIR4666A		ENSG00000113327	GABRG2		ENSG00000255151	GLYATL1B		ENSG00000267013	LINC01929		ENSG00000112238	PRDM13
ENSG00000234948	LINC01524		ENSG00000116329	OPRD1		ENSG00000266124	MIR5587		ENSG00000184502	GAST		ENSG00000167080	B4GALNT2		ENSG00000253030	MIR2116		ENSG00000183185	GABRR3		ENSG00000186897	C1QL4		ENSG00000163735	CXCL5		ENSG00000201785	SNORD117		ENSG00000230262	LINC02603		ENSG00000070748	CHAT		ENSG00000265806	MIR4292
ENSG00000206989	SNORD63		ENSG00000229404	LINC00858		ENSG00000196289	BECN2		ENSG00000204539	CDSN		ENSG00000176566	DCAF4L2		ENSG00000248538	LOC157273		ENSG00000169548	ZNF280A		ENSG00000207445	SNORD15B		ENSG00000202198	RN7SK		ENSG00000182774	RPS17		ENSG00000225206	MIR137HG		ENSG00000229621	LINC01822		ENSG00000200156	RNU5B-1
ENSG00000256597	LINC02393		ENSG00000266174	MIR4666A		ENSG00000163530	DPPA2		ENSG00000206622	SNORA69		ENSG00000263540	MIR5582		ENSG00000197472	ZNF695		ENSG00000163515	RETNLB		ENSG00000231851	UTAT33		ENSG00000234948	LINC01524		ENSG00000136110	CNMD		ENSG00000198064	NPIPB13		ENSG00000207927	MIR302A		ENSG00000177238	TRIM72
ENSG00000128422	KRT17		ENSG00000234948	LINC01524		ENSG00000207737	MIR181B2		ENSG00000265462	MIR3680-1		ENSG00000112238	PRDM13		ENSG00000170468	RIOX1		ENSG00000182379	NXPH4		ENSG00000115163	CENPA		ENSG00000206989	SNORD63		ENSG00000172551	MUCL1		ENSG00000211513	MIR320E		ENSG00000200087	SNORA73B		ENSG00000199568	RNU5A-1
ENSG00000199102	MIR302C		ENSG00000206989	SNORD63		ENSG00000176020	AMIGO3		ENSG00000207991	MIR601		ENSG00000265806	MIR4292		ENSG00000206754	SNORD101		ENSG00000156150	ALX3		ENSG00000118785	SPP1		ENSG00000256597	LINC02393		ENSG00000236049	LINC01920		ENSG00000072571	HMMR		ENSG00000252213	SNORA74D		ENSG00000266124	MIR5587
ENSG00000203805	PLPP4		ENSG00000256597	LINC02393		ENSG00000204542	C6orf15		ENSG00000235601	BARX1-DT		ENSG00000200156	RNU5B-1		ENSG00000263800	MIR5684		ENSG00000206775	SNORD37		ENSG00000227964	LINC01429		ENSG00000128422	KRT17		ENSG00000212493	SNORD19		ENSG00000256124	LINC01152		ENSG00000254654	LINC02685		ENSG00000233610	LINC00462
ENSG00000238517	MIR1270		ENSG00000128422	KRT17		ENSG00000187689	AMTN		ENSG00000258123	LINC02444		ENSG00000177238	TRIM72		ENSG00000156925	ZIC3		ENSG00000265660	MIR4664		ENSG00000155886	SLC24A2		ENSG00000199102	MIR302C		ENSG00000261039	LINC02544		ENSG00000230927	TMBIM7P		ENSG00000181433	SAGE1		ENSG00000196289	BECN2
ENSG00000225882	LINC01456		ENSG00000199102	MIR302C		ENSG00000265917	MIR3685		ENSG00000261175	LINC02188		ENSG00000205097	FRG2		ENSG00000264354	MIR3134		ENSG00000184502	GAST		ENSG00000103355	PRSS33		ENSG00000179059	ZFP42		ENSG00000236366	LOC153910		ENSG00000129810	SGO1		ENSG00000163295	ALPI		ENSG00000163530	DPPA2
ENSG00000154997	SEPTIN14		ENSG00000203805	PLPP4		ENSG00000266533	MIR3619		ENSG00000188816	HMX2		ENSG00000199568	RNU5A-1		ENSG00000207547	MIR25		ENSG00000206622	SNORA69		ENSG00000212493	SNORD19		ENSG00000203805	PLPP4		ENSG00000266589	MIR4512		ENSG00000068489	PRR11		ENSG00000249835	VCAN-AS1		ENSG00000165606	DRGX
ENSG00000182583	VCX		ENSG00000238517	MIR1270		ENSG00000081138	CDH7		ENSG00000264386	MIR4513		ENSG00000266124	MIR5587		ENSG00000196747	HIST1H2AI		ENSG00000207991	MIR601		ENSG00000261039	LINC02544		ENSG00000238517	MIR1270		ENSG00000164778	EN2		ENSG00000126778	SIX1		ENSG00000264539	MIR548AR		ENSG00000233844	KCNQ5-IT1
ENSG00000265092	MIR4484		ENSG00000225882	LINC01456		ENSG00000264610	MIR4685		ENSG00000263712	MIR4639		ENSG00000233844	KCNQ5-IT1		ENSG00000271079	CTAGE15		ENSG00000258123	LINC02444		ENSG00000128610	FEZF1		ENSG00000225882	LINC01456		ENSG00000197753	LHFPL5		ENSG00000250254	PTTG2		ENSG00000119547	ONECUT2		ENSG00000176020	AMIGO3
ENSG00000265144	MIR548AM		ENSG00000154997	SEPTIN14		ENSG00000207780	MIR648		ENSG00000171956	FOXB1		ENSG00000176020	AMIGO3		ENSG00000228980	LINC01205		ENSG00000261175	LINC02188		ENSG00000164778	EN2		ENSG00000154997	SEPTIN14		ENSG00000215866	LINC01356		ENSG00000138180	CEP55		ENSG00000266721	MIR5695		ENSG00000204542	C6orf15
ENSG00000167080	B4GALNT2		ENSG00000182583	VCX		ENSG00000231171	LINC01098		ENSG00000138435	CHRNA1		ENSG00000187689	AMTN		ENSG00000207752	MIR199A1		ENSG00000188816	HMX2		ENSG00000248329	APELA		ENSG00000182583	VCX		ENSG00000248118	LINC01019		ENSG00000265452	MIR3682		ENSG00000089685	BIRC5		ENSG00000187689	AMTN
ENSG00000176566	DCAF4L2		ENSG00000265092	MIR4484		ENSG00000183185	GABRR3		ENSG00000160349	LCN1		ENSG00000265917	MIR3685		ENSG00000199121	MIR26B		ENSG00000263712	MIR4639		ENSG00000197753	LHFPL5		ENSG00000265092	MIR4484		ENSG00000165480	SKA3		ENSG00000129195	PIMREG		ENSG00000187122	SLIT1		ENSG00000265917	MIR3685
ENSG00000263540	MIR5582		ENSG00000170231	FABP6		ENSG00000169548	ZNF280A		ENSG00000156959	LHFPL4		ENSG00000266533	MIR3619		ENSG00000240972	MIF		ENSG00000171956	FOXB1		ENSG00000165480	SKA3		ENSG00000265144	MIR548AM		ENSG00000077935	SMC1B		ENSG00000261210	CLEC19A		ENSG00000265565	MIR3143		ENSG00000249628	LINC00942
ENSG00000112238	PRDM13		ENSG00000167080	B4GALNT2		ENSG00000264741	MIR4505		ENSG00000019505	SYT13		ENSG00000009709	PAX7		ENSG00000242290	ZBTB20-AS5		ENSG00000266976	LOC102724908		ENSG00000077935	SMC1B		ENSG00000170231	FABP6		ENSG00000101057	MYBL2		ENSG00000256537	SMIM10L1		ENSG00000235173	HGH1		ENSG00000266533	MIR3619
ENSG00000265806	MIR4292		ENSG00000176566	DCAF4L2		ENSG00000163064	EN1		ENSG00000259518	LINC01583		ENSG00000081138	CDH7		ENSG00000131142	CCL25		ENSG00000138435	CHRNA1		ENSG00000101057	MYBL2		ENSG00000167080	B4GALNT2		ENSG00000266278	LINC01910		ENSG00000258471	LOC101929718		ENSG00000264314	MIR548AT		ENSG00000081138	CDH7
ENSG00000207583	MIR606		ENSG00000263540	MIR5582		ENSG00000229401	MIR5689HG		ENSG00000201643	SNORA14A		ENSG00000264610	MIR4685		ENSG00000188219	POTEE		ENSG00000241104	LOC284344		ENSG00000266278	LINC01910		ENSG00000176566	DCAF4L2		ENSG00000249295	LOC101928924		ENSG00000252835	SCARNA21		ENSG00000239969	LOC100289561		ENSG00000264610	MIR4685
ENSG00000177238	TRIM72		ENSG00000112238	PRDM13		ENSG00000125975	C20orf173		ENSG00000137090	DMRT1		ENSG00000231171	LINC01098		ENSG00000173404	INSM1		ENSG00000160349	LCN1		ENSG00000234264	DEPDC1-AS1		ENSG00000263540	MIR5582		ENSG00000221763	MIR1289-1		ENSG00000198040	ZNF84		ENSG00000221669	MIR548N		ENSG00000207780	MIR648
ENSG00000205097	FRG2		ENSG00000265806	MIR4292		ENSG00000188624	IGFL3		ENSG00000164532	TBX20		ENSG00000183185	GABRR3		ENSG00000223646	LOC101928012		ENSG00000156959	LHFPL4		ENSG00000172061	LRRC15		ENSG00000112238	PRDM13		ENSG00000251129	LINC02506		ENSG00000105929	ATP6V0A4		ENSG00000251350	LINC02475		ENSG00000231171	LINC01098
ENSG00000266124	MIR5587		ENSG00000177238	TRIM72		ENSG00000204710	SPDYC		ENSG00000254560	BBOX1-AS1		ENSG00000169548	ZNF280A		ENSG00000130675	MNX1		ENSG00000204832	ST8SIA6-AS1		ENSG00000174015	SPERT		ENSG00000265806	MIR4292		ENSG00000105467	SYNGR4		ENSG00000266206	MIR3926-1		ENSG00000202314	SNORD6		ENSG00000183185	GABRR3
ENSG00000196289	BECN2		ENSG00000205097	FRG2		ENSG00000182379	NXPH4		ENSG00000187066	TMEM262		ENSG00000264741	MIR4505		ENSG00000235984	GPC5-AS1		ENSG00000019505	SYT13		ENSG00000177234	LINC01561		ENSG00000207583	MIR606		ENSG00000175877	TMEM270		ENSG00000208002	MIR643		ENSG00000229359	PIN1P1		ENSG00000169548	ZNF280A
ENSG00000163530	DPPA2		ENSG00000199568	RNU5A-1		ENSG00000156150	ALX3		ENSG00000101812	H2BFM		ENSG00000163064	EN1		ENSG00000265429	MIR4782		ENSG00000259518	LINC01583		ENSG00000105467	SYNGR4		ENSG00000200156	RNU5B-1		ENSG00000204044	SLC12A5-AS1		ENSG00000090889	KIF4A		ENSG00000266318	MIR5692A1		ENSG00000264741	MIR4505
ENSG00000165606	DRGX		ENSG00000266124	MIR5587		ENSG00000206775	SNORD37		ENSG00000207997	MIR644A		ENSG00000229401	MIR5689HG		ENSG00000175063	UBE2C		ENSG00000125820	NKX2-2		ENSG00000175877	TMEM270		ENSG00000177238	TRIM72		ENSG00000265706	SNORD53B		ENSG00000198353	HOXC4		ENSG00000271886	MIR98		ENSG00000163064	EN1
ENSG00000207737	MIR181B2		ENSG00000233610	LINC00462		ENSG00000265660	MIR4664		ENSG00000198984	MIR345		ENSG00000125975	C20orf173		ENSG00000125816	NKX2-4		ENSG00000201643	SNORA14A		ENSG00000170044	ZPLD1		ENSG00000205097	FRG2		ENSG00000117215	PLA2G2D		ENSG00000185130	HIST1H2BL		ENSG00000183566	BPIFA4P		ENSG00000229401	MIR5689HG
ENSG00000233844	KCNQ5-IT1		ENSG00000196289	BECN2		ENSG00000184502	GAST		ENSG00000244502	HDAC11-AS1		ENSG00000188624	IGFL3		ENSG00000263511	MIR5699		ENSG00000201098	RNY1		ENSG00000204044	SLC12A5-AS1		ENSG00000199568	RNU5A-1		ENSG00000163888	CAMK2N2		ENSG00000198471	RTP2		ENSG00000264157	MIR3127		ENSG00000125975	C20orf173
ENSG00000176020	AMIGO3		ENSG00000163530	DPPA2		ENSG00000204539	CDSN		ENSG00000233607	LINC01392		ENSG00000204710	SPDYC		ENSG00000208892	SNORA49		ENSG00000254560	BBOX1-AS1		ENSG00000163888	CAMK2N2		ENSG00000266124	MIR5587		ENSG00000109674	NEIL3		ENSG00000175874	CREG2		ENSG00000223224	SNORD71		ENSG00000188624	IGFL3
ENSG00000204542	C6orf15		ENSG00000207737	MIR181B2		ENSG00000206622	SNORA69		ENSG00000266594	MIR4766		ENSG00000163515	RETNLB		ENSG00000207031	SNORD59A		ENSG00000187066	TMEM262		ENSG00000208037	MIR320A		ENSG00000196289	BECN2		ENSG00000230316	FEZF1-AS1		ENSG00000109805	NCAPG		ENSG00000184659	FOXD4L4		ENSG00000204710	SPDYC
ENSG00000264614	MIR5588		ENSG00000233844	KCNQ5-IT1		ENSG00000265462	MIR3680-1		ENSG00000049249	TNFRSF9		ENSG00000182379	NXPH4		ENSG00000147434	CHRNA6		ENSG00000248498	ASNSP1		ENSG00000109674	NEIL3		ENSG00000163530	DPPA2		ENSG00000233922	LINC01694		ENSG00000157456	CCNB2		ENSG00000133063	CHIT1		ENSG00000163515	RETNLB
ENSG00000265917	MIR3685		ENSG00000176020	AMIGO3		ENSG00000207991	MIR601		ENSG00000265527	MIR5690		ENSG00000156150	ALX3		ENSG00000164932	CTHRC1		ENSG00000198984	MIR345		ENSG00000125823	CSTL1		ENSG00000165606	DRGX		ENSG00000251365	LINC02236		ENSG00000197588	KLKP1		ENSG00000249584	LINC02225		ENSG00000182379	NXPH4
ENSG00000249628	LINC00942		ENSG00000204542	C6orf15		ENSG00000235601	BARX1-DT		ENSG00000213886	UBD		ENSG00000206775	SNORD37		ENSG00000266392	MIR4740		ENSG00000244502	HDAC11-AS1		ENSG00000230316	FEZF1-AS1		ENSG00000207737	MIR181B2		ENSG00000120498	TEX11		ENSG00000131203	IDO1		ENSG00000222937	SNORD63B		ENSG00000156150	ALX3
ENSG00000266533	MIR3619		ENSG00000187689	AMTN		ENSG00000261175	LINC02188		ENSG00000166143	PPP1R14D		ENSG00000265660	MIR4664		ENSG00000128564	VGF		ENSG00000266594	MIR4766		ENSG00000233922	LINC01694		ENSG00000233844	KCNQ5-IT1		ENSG00000221500	SNORD100		ENSG00000164109	MAD2L1		ENSG00000212135	SNORD67		ENSG00000206775	SNORD37
ENSG00000009709	PAX7		ENSG00000264614	MIR5588		ENSG00000264386	MIR4513		ENSG00000164283	ESM1		ENSG00000204539	CDSN		ENSG00000248256	OCIAD1-AS1		ENSG00000049249	TNFRSF9		ENSG00000251365	LINC02236		ENSG00000176020	AMIGO3		ENSG00000264201	MIR4701		ENSG00000260887	CASC22		ENSG00000106689	LHX2		ENSG00000265660	MIR4664
ENSG00000081138	CDH7		ENSG00000265917	MIR3685		ENSG00000263712	MIR4639		ENSG00000265178	MIR4728		ENSG00000206622	SNORA69		ENSG00000100985	MMP9		ENSG00000265527	MIR5690		ENSG00000221500	SNORD100		ENSG00000204542	C6orf15		ENSG00000011426	ANLN		ENSG00000265407	MIR4324		ENSG00000221598	MIR1249		ENSG00000184502	GAST
ENSG00000189299	FOXR2		ENSG00000249628	LINC00942		ENSG00000171956	FOXB1		ENSG00000267013	LINC01929		ENSG00000265462	MIR3680-1		ENSG00000263711	LOC400655		ENSG00000213886	UBD		ENSG00000264201	MIR4701		ENSG00000187689	AMTN		ENSG00000228350	LINC02585		ENSG00000196228	SULT1C3		ENSG00000272620	AFAP1-AS1		ENSG00000204539	CDSN
ENSG00000264610	MIR4685		ENSG00000266533	MIR3619		ENSG00000266976	LOC102724908		ENSG00000070748	CHAT		ENSG00000207991	MIR601		ENSG00000265195	MIR4312		ENSG00000166143	PPP1R14D		ENSG00000011426	ANLN		ENSG00000264614	MIR5588		ENSG00000105141	CASP14		ENSG00000165304	MELK		ENSG00000253030	MIR2116		ENSG00000265462	MIR3680-1
ENSG00000207780	MIR648		ENSG00000009709	PAX7		ENSG00000207233	SNORA37		ENSG00000207927	MIR302A		ENSG00000235601	BARX1-DT		ENSG00000255314	LOC101928894		ENSG00000164283	ESM1		ENSG00000228350	LINC02585		ENSG00000265917	MIR3685		ENSG00000264468	MIR4520-1		ENSG00000189057	FAM111B		ENSG00000248538	LOC157273		ENSG00000207991	MIR601
ENSG00000231171	LINC01098		ENSG00000081138	CDH7		ENSG00000160349	LCN1		ENSG00000214336	FOXI3		ENSG00000258123	LINC02444		ENSG00000197978	GOLGA6L9		ENSG00000265178	MIR4728		ENSG00000105143	SLC1A6		ENSG00000249628	LINC00942		ENSG00000100095	SEZ6L		ENSG00000237136	C4orf51		ENSG00000212464	SNORA12		ENSG00000235601	BARX1-DT
ENSG00000183185	GABRR3		ENSG00000189299	FOXR2		ENSG00000204832	ST8SIA6-AS1		ENSG00000252213	SNORA74D		ENSG00000188816	HMX2		ENSG00000164287	CDC20B		ENSG00000267013	LINC01929		ENSG00000105141	CASP14		ENSG00000266533	MIR3619		ENSG00000266370	MIR3657		ENSG00000142684	ZNF593		ENSG00000226172	LOC105378933		ENSG00000258123	LINC02444
ENSG00000169548	ZNF280A		ENSG00000264610	MIR4685		ENSG00000200354	SNORA71D		ENSG00000254654	LINC02685		ENSG00000264386	MIR4513		ENSG00000131747	TOP2A		ENSG00000184029	DSCR4		ENSG00000100095	SEZ6L		ENSG00000009709	PAX7		ENSG00000137673	MMP7		ENSG00000134690	CDCA8		ENSG00000070729	CNGB1		ENSG00000261175	LINC02188
ENSG00000264741	MIR4505		ENSG00000207780	MIR648		ENSG00000019505	SYT13		ENSG00000163295	ALPI		ENSG00000263712	MIR4639		ENSG00000226690	LOC102725191		ENSG00000214336	FOXI3		ENSG00000261949	GFY		ENSG00000081138	CDH7		ENSG00000199122	MIR148B		ENSG00000205704	LINC00634		ENSG00000206754	SNORD101		ENSG00000188816	HMX2
ENSG00000229401	MIR5689HG		ENSG00000231171	LINC01098		ENSG00000259518	LINC01583		ENSG00000215973	MIR933		ENSG00000171956	FOXB1		ENSG00000246541	LOC101929210		ENSG00000252213	SNORA74D		ENSG00000199477	SNORA31		ENSG00000264610	MIR4685		ENSG00000154162	CDH12		ENSG00000102313	ITIH6		ENSG00000263800	MIR5684		ENSG00000264386	MIR4513
ENSG00000125975	C20orf173		ENSG00000183185	GABRR3		ENSG00000264934	MIR4265		ENSG00000249835	VCAN-AS1		ENSG00000240175	MAGI1-AS1		ENSG00000166961	MS4A15		ENSG00000254654	LINC02685		ENSG00000166920	C15orf48		ENSG00000207780	MIR648		ENSG00000199477	SNORA31		ENSG00000129173	E2F8		ENSG00000207547	MIR25		ENSG00000263712	MIR4639
ENSG00000188624	IGFL3		ENSG00000169548	ZNF280A		ENSG00000148704	VAX1		ENSG00000264539	MIR548AR		ENSG00000138435	CHRNA1		ENSG00000221241	SNORD88A		ENSG00000163295	ALPI		ENSG00000241818	LOC105370757		ENSG00000231171	LINC01098		ENSG00000166920	C15orf48		ENSG00000142945	KIF2C		ENSG00000196747	HIST1H2AI		ENSG00000171956	FOXB1
ENSG00000163515	RETNLB		ENSG00000264741	MIR4505		ENSG00000201643	SNORA14A		ENSG00000119547	ONECUT2		ENSG00000207233	SNORA37		ENSG00000265520	MIR548V		ENSG00000215973	MIR933		ENSG00000207181	SNORA14B		ENSG00000183185	GABRR3		ENSG00000207181	SNORA14B		ENSG00000183010	PYCR1		ENSG00000271079	CTAGE15		ENSG00000240175	MAGI1-AS1
ENSG00000182379	NXPH4		ENSG00000163064	EN1		ENSG00000137090	DMRT1		ENSG00000266721	MIR5695		ENSG00000160349	LCN1		ENSG00000183072	NKX2-5		ENSG00000249835	VCAN-AS1		ENSG00000213801	ZNF321P		ENSG00000169548	ZNF280A		ENSG00000157851	DPYSL5		ENSG00000258766	DIO2-AS1		ENSG00000228980	LINC01205		ENSG00000138435	CHRNA1
ENSG00000156150	ALX3		ENSG00000229401	MIR5689HG		ENSG00000201098	RNY1		ENSG00000252316	RNY4		ENSG00000156959	LHFPL4		ENSG00000207445	SNORD15B		ENSG00000264539	MIR548AR		ENSG00000127588	GNG13		ENSG00000264741	MIR4505		ENSG00000171450	CDK5R2		ENSG00000125726	CD70		ENSG00000207752	MIR199A1		ENSG00000207233	SNORA37
ENSG00000206775	SNORD37		ENSG00000125975	C20orf173		ENSG00000164532	TBX20		ENSG00000089685	BIRC5		ENSG00000204832	ST8SIA6-AS1		ENSG00000229327	LOC102031319		ENSG00000119547	ONECUT2		ENSG00000167618	LAIR2		ENSG00000163064	EN1		ENSG00000213801	ZNF321P		ENSG00000198393	ZNF26		ENSG00000199121	MIR26B		ENSG00000160349	LCN1
ENSG00000265660	MIR4664		ENSG00000188624	IGFL3		ENSG00000254560	BBOX1-AS1		ENSG00000175329	ISX		ENSG00000019505	SYT13		ENSG00000231851	UTAT33		ENSG00000266721	MIR5695		ENSG00000138083	SIX3		ENSG00000229401	MIR5689HG		ENSG00000256235	SMIM3		ENSG00000197046	SIGLEC15		ENSG00000240972	MIF		ENSG00000156959	LHFPL4
ENSG00000184502	GAST		ENSG00000204710	SPDYC		ENSG00000187066	TMEM262		ENSG00000187122	SLIT1		ENSG00000259518	LINC01583		ENSG00000115163	CENPA		ENSG00000089685	BIRC5		ENSG00000186193	SAPCD2		ENSG00000125975	C20orf173		ENSG00000167618	LAIR2		ENSG00000231924	PSG1		ENSG00000242290	ZBTB20-AS5		ENSG00000197487	GALP
ENSG00000204539	CDSN		ENSG00000163515	RETNLB		ENSG00000101812	H2BFM		ENSG00000265565	MIR3143		ENSG00000125820	NKX2-2		ENSG00000104755	ADAM2		ENSG00000175329	ISX		ENSG00000115507	OTX1		ENSG00000188624	IGFL3		ENSG00000138083	SIX3		ENSG00000137825	ITPKA		ENSG00000131142	CCL25		ENSG00000200354	SNORA71D
ENSG00000206622	SNORA69		ENSG00000182379	NXPH4		ENSG00000248498	ASNSP1		ENSG00000235173	HGH1		ENSG00000201643	SNORA14A		ENSG00000113327	GABRG2		ENSG00000187122	SLIT1		ENSG00000246228	CASC8		ENSG00000204710	SPDYC		ENSG00000246228	CASC8		ENSG00000266750	MIR4645		ENSG00000233491	LOC100128317		ENSG00000019505	SYT13
ENSG00000265462	MIR3680-1		ENSG00000156150	ALX3		ENSG00000207997	MIR644A		ENSG00000226258	GRM7-AS3		ENSG00000137090	DMRT1		ENSG00000201785	SNORD117		ENSG00000265565	MIR3143		ENSG00000241749	RPSAP52		ENSG00000163515	RETNLB		ENSG00000197153	HIST1H3J		ENSG00000112984	KIF20A		ENSG00000170965	PLAC1		ENSG00000259518	LINC01583
ENSG00000207991	MIR601		ENSG00000206775	SNORD37		ENSG00000198984	MIR345		ENSG00000264314	MIR548AT		ENSG00000164532	TBX20		ENSG00000182774	RPS17		ENSG00000235173	HGH1		ENSG00000197153	HIST1H3J		ENSG00000182379	NXPH4		ENSG00000186007	LEMD1		ENSG00000256892	MTRNR2L7		ENSG00000188219	POTEE		ENSG00000201643	SNORA14A
ENSG00000235601	BARX1-DT		ENSG00000265660	MIR4664		ENSG00000244502	HDAC11-AS1		ENSG00000139219	COL2A1		ENSG00000254560	BBOX1-AS1		ENSG00000136110	CNMD		ENSG00000226258	GRM7-AS3		ENSG00000122136	OBP2A		ENSG00000156150	ALX3		ENSG00000225805	DEFB131B		ENSG00000230269	LINC02525		ENSG00000173404	INSM1		ENSG00000137090	DMRT1
ENSG00000258123	LINC02444		ENSG00000184502	GAST		ENSG00000164438	TLX3		ENSG00000069011	PITX1		ENSG00000187066	TMEM262		ENSG00000242781	LINC02050		ENSG00000139219	COL2A1		ENSG00000186007	LEMD1		ENSG00000206775	SNORD37		ENSG00000207704	MIR548AA1		ENSG00000169679	BUB1		ENSG00000215474	SKOR2		ENSG00000201098	RNY1
ENSG00000261175	LINC02188		ENSG00000204539	CDSN		ENSG00000233607	LINC01392		ENSG00000263628	MIR3155A		ENSG00000243130	PSG11		ENSG00000239118	MIR1972-2		ENSG00000069011	PITX1		ENSG00000207704	MIR548AA1		ENSG00000265660	MIR4664		ENSG00000117650	NEK2		ENSG00000173540	GMPPB		ENSG00000130675	MNX1		ENSG00000164532	TBX20
ENSG00000188816	HMX2		ENSG00000206622	SNORA69		ENSG00000266594	MIR4766		ENSG00000239969	LOC100289561		ENSG00000198984	MIR345		ENSG00000155886	SLC24A2		ENSG00000239969	LOC100289561		ENSG00000117650	NEK2		ENSG00000184502	GAST		ENSG00000143228	NUF2		ENSG00000196917	HCAR1		ENSG00000221641	MIR1268A		ENSG00000254560	BBOX1-AS1
ENSG00000264386	MIR4513		ENSG00000265462	MIR3680-1		ENSG00000049249	TNFRSF9		ENSG00000082556	OPRK1		ENSG00000244502	HDAC11-AS1		ENSG00000266494	MIR4641		ENSG00000082556	OPRK1		ENSG00000143228	NUF2		ENSG00000204539	CDSN		ENSG00000139973	SYT16		ENSG00000167346	MMP26		ENSG00000169900	PYDC1		ENSG00000187066	TMEM262
ENSG00000263712	MIR4639		ENSG00000207991	MIR601		ENSG00000265527	MIR5690		ENSG00000221669	MIR548N		ENSG00000164438	TLX3		ENSG00000212493	SNORD19		ENSG00000251350	LINC02475		ENSG00000139973	SYT16		ENSG00000206622	SNORA69		ENSG00000169258	GPRIN1		ENSG00000065328	MCM10		ENSG00000265429	MIR4782		ENSG00000243130	PSG11
ENSG00000171956	FOXB1		ENSG00000235601	BARX1-DT		ENSG00000213886	UBD		ENSG00000251350	LINC02475		ENSG00000204140	CLPSL1		ENSG00000178473	UCN3		ENSG00000202314	SNORD6		ENSG00000169258	GPRIN1		ENSG00000265462	MIR3680-1		ENSG00000185414	MRPL30		ENSG00000168078	PBK		ENSG00000175063	UBE2C		ENSG00000101812	H2BFM
ENSG00000266976	LOC102724908		ENSG00000258123	LINC02444		ENSG00000164283	ESM1		ENSG00000202314	SNORD6		ENSG00000233607	LINC01392		ENSG00000207550	MIR99B		ENSG00000231431	LOC440910		ENSG00000185414	MRPL30		ENSG00000207991	MIR601		ENSG00000158477	CD1A		ENSG00000212452	SNORD69		ENSG00000178776	C5orf46		ENSG00000248498	ASNSP1
ENSG00000138435	CHRNA1		ENSG00000261175	LINC02188		ENSG00000265178	MIR4728		ENSG00000223850	MYCNUT		ENSG00000266594	MIR4766		ENSG00000266589	MIR4512		ENSG00000229359	PIN1P1		ENSG00000256025	CACNA1C-AS4		ENSG00000235601	BARX1-DT		ENSG00000090932	DLL3		ENSG00000143476	DTL		ENSG00000264151	LOC105372038		ENSG00000207997	MIR644A
ENSG00000241104	LOC284344		ENSG00000188816	HMX2		ENSG00000267013	LINC01929		ENSG00000266318	MIR5692A1		ENSG00000049249	TNFRSF9		ENSG00000128610	FEZF1		ENSG00000169059	VCX3A		ENSG00000158477	CD1A		ENSG00000258123	LINC02444		ENSG00000071539	TRIP13		ENSG00000149346	SLX4IP		ENSG00000263511	MIR5699		ENSG00000198984	MIR345
ENSG00000207233	SNORA37		ENSG00000264386	MIR4513		ENSG00000229621	LINC01822		ENSG00000271886	MIR98		ENSG00000213886	UBD		ENSG00000164778	EN2		ENSG00000183566	BPIFA4P		ENSG00000131668	BARX1		ENSG00000261175	LINC02188		ENSG00000134028	ADAMDEC1		ENSG00000118193	KIF14		ENSG00000207031	SNORD59A		ENSG00000244502	HDAC11-AS1
ENSG00000160349	LCN1		ENSG00000263712	MIR4639		ENSG00000207927	MIR302A		ENSG00000264653	MIR5194		ENSG00000166143	PPP1R14D		ENSG00000248329	APELA		ENSG00000184659	FOXD4L4		ENSG00000165828	PRAP1		ENSG00000188816	HMX2		ENSG00000169393	ELSPBP1		ENSG00000248227	LINC02513		ENSG00000183668	PSG9		ENSG00000164438	TLX3
ENSG00000156959	LHFPL4		ENSG00000171956	FOXB1		ENSG00000200087	SNORA73B		ENSG00000143469	SYT14		ENSG00000164283	ESM1		ENSG00000215866	LINC01356		ENSG00000133063	CHIT1		ENSG00000090932	DLL3		ENSG00000264386	MIR4513		ENSG00000254166	PCAT2		ENSG00000112818	MEP1A		ENSG00000147434	CHRNA6		ENSG00000204140	CLPSL1
ENSG00000204832	ST8SIA6-AS1		ENSG00000266976	LOC102724908		ENSG00000184029	DSCR4		ENSG00000264157	MIR3127		ENSG00000265178	MIR4728		ENSG00000248118	LINC01019		ENSG00000222937	SNORD63B		ENSG00000071539	TRIP13		ENSG00000263712	MIR4639		ENSG00000162825	NBPF20		ENSG00000112742	TTK		ENSG00000227925	LINC01655		ENSG00000233607	LINC01392
ENSG00000197487	GALP		ENSG00000138435	CHRNA1		ENSG00000214336	FOXI3		ENSG00000223224	SNORD71		ENSG00000267013	LINC01929		ENSG00000185352	HS6ST3		ENSG00000212135	SNORD67		ENSG00000162825	NBPF20		ENSG00000171956	FOXB1		ENSG00000199787	SNORA80C		ENSG00000148344	PTGES		ENSG00000234352	LOC349160		ENSG00000266594	MIR4766
ENSG00000200354	SNORA71D		ENSG00000241104	LOC284344		ENSG00000252213	SNORA74D		ENSG00000184659	FOXD4L4		ENSG00000207927	MIR302A		ENSG00000165480	SKA3		ENSG00000221598	MIR1249		ENSG00000257114	LINC02450		ENSG00000240175	MAGI1-AS1		ENSG00000088325	TPX2		ENSG00000263575	MIR4665		ENSG00000181577	C6orf223		ENSG00000049249	TNFRSF9
ENSG00000019505	SYT13		ENSG00000207233	SNORA37		ENSG00000254654	LINC02685		ENSG00000133063	CHIT1		ENSG00000200087	SNORA73B		ENSG00000077935	SMC1B		ENSG00000264226	MIR3168		ENSG00000088325	TPX2		ENSG00000138435	CHRNA1		ENSG00000236279	CLEC2L		ENSG00000147689	FAM83A		ENSG00000164932	CTHRC1		ENSG00000265527	MIR5690
ENSG00000259518	LINC01583		ENSG00000156959	LHFPL4		ENSG00000181433	SAGE1		ENSG00000249584	LINC02225		ENSG00000184029	DSCR4		ENSG00000217236	SP9		ENSG00000272620	AFAP1-AS1		ENSG00000266017	MIR4477B		ENSG00000241104	LOC284344		ENSG00000203811	HIST2H3C		ENSG00000196890	HIST3H2BB		ENSG00000266392	MIR4740		ENSG00000213886	UBD
ENSG00000148704	VAX1		ENSG00000197487	GALP		ENSG00000153266	FEZF2		ENSG00000222937	SNORD63B		ENSG00000214336	FOXI3		ENSG00000101057	MYBL2		ENSG00000253868	FER1L6-AS2		ENSG00000095970	TREM2		ENSG00000207233	SNORA37		ENSG00000253506	NACA2		ENSG00000198033	TUBA3C		ENSG00000248256	OCIAD1-AS1		ENSG00000166143	PPP1R14D
ENSG00000125820	NKX2-2		ENSG00000200354	SNORA71D		ENSG00000215973	MIR933		ENSG00000212135	SNORD67		ENSG00000252213	SNORA74D		ENSG00000207944	MIR574		ENSG00000214381	LINC00488		ENSG00000270194	LOC152048		ENSG00000156959	LHFPL4		ENSG00000266017	MIR4477B		ENSG00000104147	OIP5		ENSG00000226476	LINC01748		ENSG00000164283	ESM1
ENSG00000201643	SNORA14A		ENSG00000019505	SYT13		ENSG00000225623	AGBL4-IT1		ENSG00000106689	LHX2		ENSG00000254654	LINC02685		ENSG00000234264	DEPDC1-AS1		ENSG00000253030	MIR2116		ENSG00000167524	RSKR		ENSG00000204832	ST8SIA6-AS1		ENSG00000095970	TREM2		ENSG00000148773	MKI67		ENSG00000172927	MYEOV		ENSG00000265178	MIR4728
ENSG00000137090	DMRT1		ENSG00000259518	LINC01583		ENSG00000249835	VCAN-AS1		ENSG00000221598	MIR1249		ENSG00000238754	SCARNA18B		ENSG00000249295	LOC101928924		ENSG00000248538	LOC157273		ENSG00000265321	MIR4263		ENSG00000197487	GALP		ENSG00000270194	LOC152048		ENSG00000146670	CDCA5		ENSG00000100985	MMP9		ENSG00000267013	LINC01929
ENSG00000201098	RNY1		ENSG00000148704	VAX1		ENSG00000264539	MIR548AR		ENSG00000264226	MIR3168		ENSG00000215973	MIR933		ENSG00000263667	LOC285766		ENSG00000197472	ZNF695		ENSG00000228496	LOC100506405		ENSG00000200354	SNORA71D		ENSG00000242221	PSG2		ENSG00000207971	MIR125B1		ENSG00000263711	LOC400655		ENSG00000070748	CHAT
ENSG00000254560	BBOX1-AS1		ENSG00000125820	NKX2-2		ENSG00000119547	ONECUT2		ENSG00000272620	AFAP1-AS1		ENSG00000225623	AGBL4-IT1		ENSG00000264966	MIR5094		ENSG00000168124	OR1F1		ENSG00000165164	CFAP47		ENSG00000019505	SYT13		ENSG00000167524	RSKR		ENSG00000174562	KLK15		ENSG00000106031	HOXA13		ENSG00000200087	SNORA73B
ENSG00000187066	TMEM262		ENSG00000201643	SNORA14A		ENSG00000266721	MIR5695		ENSG00000253868	FER1L6-AS2		ENSG00000249835	VCAN-AS1		ENSG00000204044	SLC12A5-AS1		ENSG00000212464	SNORA12		ENSG00000227640	SOX21-AS1		ENSG00000259518	LINC01583		ENSG00000242428	C3orf67-AS1		ENSG00000093009	CDC45		ENSG00000265195	MIR4312		ENSG00000184029	DSCR4
ENSG00000101812	H2BFM		ENSG00000137090	DMRT1		ENSG00000089685	BIRC5		ENSG00000214381	LINC00488		ENSG00000264539	MIR548AR		ENSG00000265706	SNORD53B		ENSG00000226172	LOC105378933		ENSG00000184661	CDCA2		ENSG00000264934	MIR4265		ENSG00000265321	MIR4263		ENSG00000165078	CPA6		ENSG00000255314	LOC101928894		ENSG00000214336	FOXI3
ENSG00000248498	ASNSP1		ENSG00000164532	TBX20		ENSG00000187122	SLIT1		ENSG00000253030	MIR2116		ENSG00000119547	ONECUT2		ENSG00000117215	PLA2G2D		ENSG00000170468	RIOX1		ENSG00000163283	ALPP		ENSG00000148704	VAX1		ENSG00000199150	MIRLET7G		ENSG00000221520	MIR1285-1		ENSG00000197978	GOLGA6L9		ENSG00000252213	SNORA74D
ENSG00000207997	MIR644A		ENSG00000254560	BBOX1-AS1		ENSG00000265565	MIR3143		ENSG00000248538	LOC157273		ENSG00000266721	MIR5695		ENSG00000172238	ATOH1		ENSG00000070729	CNGB1		ENSG00000268403	LOC644656		ENSG00000125820	NKX2-2		ENSG00000265871	MIR3174		ENSG00000121211	MND1		ENSG00000234293	BACH1-IT3		ENSG00000181433	SAGE1
ENSG00000198984	MIR345		ENSG00000187066	TMEM262		ENSG00000235173	HGH1		ENSG00000197472	ZNF695		ENSG00000089685	BIRC5		ENSG00000163888	CAMK2N2		ENSG00000206754	SNORD101		ENSG00000181218	HIST3H2A		ENSG00000201643	SNORA14A		ENSG00000180861	LINC01559		ENSG00000126787	DLGAP5		ENSG00000131747	TOP2A		ENSG00000153266	FEZF2
ENSG00000244502	HDAC11-AS1		ENSG00000243130	PSG11		ENSG00000226258	GRM7-AS3		ENSG00000226172	LOC105378933		ENSG00000187122	SLIT1		ENSG00000208037	MIR320A		ENSG00000214049	UCA1		ENSG00000251072	LMNB1-DT		ENSG00000137090	DMRT1		ENSG00000251191	LINC00589		ENSG00000080986	NDC80		ENSG00000246541	LOC101929210		ENSG00000163295	ALPI
ENSG00000164438	TLX3		ENSG00000101812	H2BFM		ENSG00000264314	MIR548AT		ENSG00000261807	LINC02141		ENSG00000265565	MIR3143		ENSG00000109674	NEIL3		ENSG00000156925	ZIC3		ENSG00000158402	CDC25C		ENSG00000201098	RNY1		ENSG00000165164	CFAP47		ENSG00000108825	PTGES3L-AARSD1		ENSG00000221493	MIR320C1		ENSG00000225623	AGBL4-IT1
ENSG00000204140	CLPSL1		ENSG00000248498	ASNSP1		ENSG00000139219	COL2A1		ENSG00000170468	RIOX1		ENSG00000235173	HGH1		ENSG00000230316	FEZF1-AS1		ENSG00000264354	MIR3134		ENSG00000169607	CKAP2L		ENSG00000164532	TBX20		ENSG00000228135	LINC01494		ENSG00000127564	PKMYT1		ENSG00000166961	MS4A15		ENSG00000249835	VCAN-AS1
ENSG00000266594	MIR4766		ENSG00000207997	MIR644A		ENSG00000069011	PITX1		ENSG00000120211	INSL4		ENSG00000264314	MIR548AT		ENSG00000233922	LINC01694		ENSG00000207547	MIR25		ENSG00000230262	LINC02603		ENSG00000254560	BBOX1-AS1		ENSG00000184661	CDCA2		ENSG00000155052	CNTNAP5		ENSG00000266097	MIR5192		ENSG00000264539	MIR548AR
ENSG00000049249	TNFRSF9		ENSG00000198984	MIR345		ENSG00000263628	MIR3155A		ENSG00000070729	CNGB1		ENSG00000139219	COL2A1		ENSG00000221500	SNORD100		ENSG00000196747	HIST1H2AI		ENSG00000198064	NPIPB13		ENSG00000187066	TMEM262		ENSG00000221537	MIR548H1		ENSG00000075218	GTSE1		ENSG00000221241	SNORD88A		ENSG00000119547	ONECUT2
ENSG00000265527	MIR5690		ENSG00000244502	HDAC11-AS1		ENSG00000239969	LOC100289561		ENSG00000206754	SNORD101		ENSG00000069011	PITX1		ENSG00000264201	MIR4701		ENSG00000271079	CTAGE15		ENSG00000211513	MIR320E		ENSG00000243130	PSG11		ENSG00000268403	LOC644656		ENSG00000124243	BCAS4		ENSG00000258474	LINC02313		ENSG00000266721	MIR5695
ENSG00000213886	UBD		ENSG00000164438	TLX3		ENSG00000221669	MIR548N		ENSG00000214049	UCA1		ENSG00000239969	LOC100289561		ENSG00000207729	MIR556		ENSG00000199121	MIR26B		ENSG00000072571	HMMR		ENSG00000101812	H2BFM		ENSG00000263675	MIR5581		ENSG00000131153	GINS2		ENSG00000186897	C1QL4		ENSG00000252316	RNY4
ENSG00000166143	PPP1R14D		ENSG00000204140	CLPSL1		ENSG00000251350	LINC02475		ENSG00000123388	HOXC11		ENSG00000082556	OPRK1		ENSG00000011426	ANLN		ENSG00000240972	MIF		ENSG00000249306	LINC01411		ENSG00000248498	ASNSP1		ENSG00000181218	HIST3H2A		ENSG00000263834	MIR4635		ENSG00000183072	NKX2-5		ENSG00000089685	BIRC5
ENSG00000265178	MIR4728		ENSG00000266594	MIR4766		ENSG00000199145	MIR302D		ENSG00000207547	MIR25		ENSG00000251350	LINC02475		ENSG00000249509	LOC105377372		ENSG00000259240	MIR4713HG		ENSG00000095596	CYP26A1		ENSG00000207997	MIR644A		ENSG00000251072	LMNB1-DT		ENSG00000180096	SEPTIN1		ENSG00000207445	SNORD15B		ENSG00000187122	SLIT1
ENSG00000267013	LINC01929		ENSG00000049249	TNFRSF9		ENSG00000264994	SNORD92		ENSG00000089116	LHX5		ENSG00000199145	MIR302D		ENSG00000228350	LINC02585		ENSG00000131142	CCL25		ENSG00000129810	SGO1		ENSG00000198984	MIR345		ENSG00000158402	CDC25C		ENSG00000204188	GGNBP1		ENSG00000223786	LOC101928516		ENSG00000235173	HGH1
ENSG00000070748	CHAT		ENSG00000265527	MIR5690		ENSG00000202314	SNORD6		ENSG00000196747	HIST1H2AI		ENSG00000264994	SNORD92		ENSG00000215262	KCNU1		ENSG00000170965	PLAC1		ENSG00000254709	IGLL5		ENSG00000244502	HDAC11-AS1		ENSG00000221540	MIR1180		ENSG00000172000	ZNF556		ENSG00000237412	PRSS56		ENSG00000226258	GRM7-AS3
ENSG00000229621	LINC01822		ENSG00000213886	UBD		ENSG00000231431	LOC440910		ENSG00000271079	CTAGE15		ENSG00000202314	SNORD6		ENSG00000263849	MIR4744		ENSG00000188219	POTEE		ENSG00000206195	DUXAP8		ENSG00000164438	TLX3		ENSG00000169607	CKAP2L		ENSG00000237649	KIFC1		ENSG00000229327	LOC102031319		ENSG00000069011	PITX1
ENSG00000207927	MIR302A		ENSG00000166143	PPP1R14D		ENSG00000229359	PIN1P1		ENSG00000228980	LINC01205		ENSG00000231431	LOC440910		ENSG00000211578	MIR766		ENSG00000235300	THRA1/BTR		ENSG00000068489	PRR11		ENSG00000204140	CLPSL1		ENSG00000183729	NPBWR1		ENSG00000186871	ERCC6L		ENSG00000231851	UTAT33		ENSG00000263628	MIR3155A
ENSG00000184029	DSCR4		ENSG00000265178	MIR4728		ENSG00000266318	MIR5692A1		ENSG00000207752	MIR199A1		ENSG00000223850	MYCNUT		ENSG00000264468	MIR4520-1		ENSG00000223646	LOC101928012		ENSG00000117399	CDC20		ENSG00000233607	LINC01392		ENSG00000230262	LINC02603		ENSG00000222345	SNORD19C		ENSG00000115163	CENPA		ENSG00000239969	LOC100289561
ENSG00000214336	FOXI3		ENSG00000267013	LINC01929		ENSG00000271886	MIR98		ENSG00000199121	MIR26B		ENSG00000266318	MIR5692A1		ENSG00000250584	LINC01511		ENSG00000130675	MNX1		ENSG00000160472	TMEM190		ENSG00000266594	MIR4766		ENSG00000198064	NPIPB13		ENSG00000229770	LOC105372971		ENSG00000227964	LINC01429		ENSG00000082556	OPRK1
ENSG00000252213	SNORA74D		ENSG00000070748	CHAT		ENSG00000207344	SNORA22C		ENSG00000240972	MIF		ENSG00000271886	MIR98		ENSG00000266370	MIR3657		ENSG00000221641	MIR1268A		ENSG00000265874	MIR4489		ENSG00000049249	TNFRSF9		ENSG00000111701	APOBEC1		ENSG00000174469	CNTNAP2		ENSG00000201785	SNORD117		ENSG00000251350	LINC02475
ENSG00000254654	LINC02685		ENSG00000229621	LINC01822		ENSG00000264653	MIR5194		ENSG00000259240	MIR4713HG		ENSG00000169059	VCX3A		ENSG00000137673	MMP7		ENSG00000169900	PYDC1		ENSG00000126778	SIX1		ENSG00000265527	MIR5690		ENSG00000211513	MIR320E		ENSG00000161405	IKZF3		ENSG00000182774	RPS17		ENSG00000264994	SNORD92
ENSG00000163295	ALPI		ENSG00000207927	MIR302A		ENSG00000143469	SYT14		ENSG00000242290	ZBTB20-AS5		ENSG00000183566	BPIFA4P		ENSG00000199122	MIR148B		ENSG00000265429	MIR4782		ENSG00000174371	EXO1		ENSG00000213886	UBD		ENSG00000264961	MIR4730		ENSG00000105048	TNNT1		ENSG00000172551	MUCL1		ENSG00000202314	SNORD6
ENSG00000238754	SCARNA18B		ENSG00000184029	DSCR4		ENSG00000264157	MIR3127		ENSG00000131142	CCL25		ENSG00000264653	MIR5194		ENSG00000266676	MIR4297		ENSG00000175063	UBE2C		ENSG00000035499	DEPDC1B		ENSG00000166143	PPP1R14D		ENSG00000072571	HMMR		ENSG00000176406	RIMS2		ENSG00000236049	LINC01920		ENSG00000231431	LOC440910
ENSG00000215973	MIR933		ENSG00000214336	FOXI3		ENSG00000223224	SNORD71		ENSG00000233491	LOC100128317		ENSG00000143469	SYT14		ENSG00000199477	SNORA31		ENSG00000178776	C5orf46		ENSG00000164935	DCSTAMP		ENSG00000164283	ESM1		ENSG00000220891	LL22NC03-63E9.3		ENSG00000111206	FOXM1		ENSG00000242515	UGT1A10		ENSG00000229359	PIN1P1
ENSG00000249835	VCAN-AS1		ENSG00000252213	SNORA74D		ENSG00000184659	FOXD4L4		ENSG00000170965	PLAC1		ENSG00000264157	MIR3127		ENSG00000166920	C15orf48		ENSG00000264151	LOC105372038		ENSG00000138180	CEP55		ENSG00000265178	MIR4728		ENSG00000256124	LINC01152		ENSG00000244342	LINC00698		ENSG00000264616	MIR4755		ENSG00000223850	MYCNUT
ENSG00000264539	MIR548AR		ENSG00000254654	LINC02685		ENSG00000133063	CHIT1		ENSG00000188219	POTEE		ENSG00000184659	FOXD4L4		ENSG00000241818	LOC105370757		ENSG00000207031	SNORD59A		ENSG00000265452	MIR3682		ENSG00000267013	LINC01929		ENSG00000249306	LINC01411		ENSG00000238266	LINC00707		ENSG00000212493	SNORD19		ENSG00000271886	MIR98
ENSG00000119547	ONECUT2		ENSG00000181433	SAGE1		ENSG00000249584	LINC02225		ENSG00000235300	THRA1/BTR		ENSG00000133063	CHIT1		ENSG00000212534	SNORD70		ENSG00000269416	LINC01224		ENSG00000261787	TCF24		ENSG00000070748	CHAT		ENSG00000095596	CYP26A1		ENSG00000100526	CDKN3		ENSG00000261039	LINC02544		ENSG00000207344	SNORA22C
ENSG00000266721	MIR5695		ENSG00000215973	MIR933		ENSG00000264559	MIR3162		ENSG00000223646	LOC101928012		ENSG00000222937	SNORD63B		ENSG00000262117	BCAR4		ENSG00000183668	PSG9		ENSG00000167131	CCDC103		ENSG00000229621	LINC01822		ENSG00000129810	SGO1		ENSG00000179674	ARL14		ENSG00000236366	LOC153910		ENSG00000264653	MIR5194
ENSG00000089685	BIRC5		ENSG00000249835	VCAN-AS1		ENSG00000222937	SNORD63B		ENSG00000235984	GPC5-AS1		ENSG00000212135	SNORD67		ENSG00000207181	SNORA14B		ENSG00000147434	CHRNA6		ENSG00000129195	PIMREG		ENSG00000207927	MIR302A		ENSG00000254709	IGLL5		ENSG00000223770	LOC101927356		ENSG00000266589	MIR4512		ENSG00000143469	SYT14
ENSG00000175329	ISX		ENSG00000264539	MIR548AR		ENSG00000212135	SNORD67		ENSG00000169900	PYDC1		ENSG00000106689	LHX2		ENSG00000171450	CDK5R2		ENSG00000227925	LINC01655		ENSG00000184357	HIST1H1B		ENSG00000184029	DSCR4		ENSG00000206195	DUXAP8		ENSG00000226397	C12orf77		ENSG00000197753	LHFPL5		ENSG00000133063	CHIT1
ENSG00000187122	SLIT1		ENSG00000119547	ONECUT2		ENSG00000106689	LHX2		ENSG00000265429	MIR4782		ENSG00000221598	MIR1249		ENSG00000213801	ZNF321P		ENSG00000234352	LOC349160		ENSG00000183971	NPW		ENSG00000214336	FOXI3		ENSG00000068489	PRR11		ENSG00000024526	DEPDC1		ENSG00000215866	LINC01356		ENSG00000249584	LINC02225
ENSG00000265565	MIR3143		ENSG00000266721	MIR5695		ENSG00000221598	MIR1249		ENSG00000175063	UBE2C		ENSG00000264226	MIR3168		ENSG00000127588	GNG13		ENSG00000181577	C6orf223		ENSG00000256537	SMIM10L1		ENSG00000252213	SNORA74D		ENSG00000117399	CDC20		ENSG00000167771	RCOR2		ENSG00000165480	SKA3		ENSG00000222937	SNORD63B
ENSG00000235173	HGH1		ENSG00000089685	BIRC5		ENSG00000253030	MIR2116		ENSG00000178776	C5orf46		ENSG00000272620	AFAP1-AS1		ENSG00000256235	SMIM3		ENSG00000178522	AMBN		ENSG00000258471	LOC101929718		ENSG00000254654	LINC02685		ENSG00000265874	MIR4489		ENSG00000105011	ASF1B		ENSG00000077935	SMC1B		ENSG00000212135	SNORD67
ENSG00000226258	GRM7-AS3		ENSG00000175329	ISX		ENSG00000248538	LOC157273		ENSG00000264151	LOC105372038		ENSG00000253868	FER1L6-AS2		ENSG00000167618	LAIR2		ENSG00000164932	CTHRC1		ENSG00000182459	TEX19		ENSG00000181433	SAGE1		ENSG00000126778	SIX1		ENSG00000169684	CHRNA5		ENSG00000101057	MYBL2		ENSG00000106689	LHX2
ENSG00000264314	MIR548AT		ENSG00000187122	SLIT1		ENSG00000197472	ZNF695		ENSG00000207031	SNORD59A		ENSG00000214381	LINC00488		ENSG00000264607	MIR3173		ENSG00000181617	FDCSP		ENSG00000179934	CCR8		ENSG00000163295	ALPI		ENSG00000174371	EXO1		ENSG00000179750	APOBEC3B		ENSG00000266278	LINC01910		ENSG00000221598	MIR1249
ENSG00000255171	LINC01499		ENSG00000265565	MIR3143		ENSG00000168124	OR1F1		ENSG00000269416	LINC01224		ENSG00000253030	MIR2116		ENSG00000266531	MIR4706		ENSG00000240922	LSAMP-AS1		ENSG00000218358	RAET1K		ENSG00000238754	SCARNA18B		ENSG00000164935	DCSTAMP		ENSG00000243742	RPLP0P2		ENSG00000207944	MIR574		ENSG00000253868	FER1L6-AS2
ENSG00000139219	COL2A1		ENSG00000235173	HGH1		ENSG00000212464	SNORA12		ENSG00000199169	MIR367		ENSG00000197472	ZNF695		ENSG00000186193	SAPCD2		ENSG00000266392	MIR4740		ENSG00000121743	GJA3		ENSG00000215973	MIR933		ENSG00000250254	PTTG2		ENSG00000072041	SLC6A15		ENSG00000234264	DEPDC1-AS1		ENSG00000214381	LINC00488
ENSG00000069011	PITX1		ENSG00000226258	GRM7-AS3		ENSG00000226172	LOC105378933		ENSG00000147434	CHRNA6		ENSG00000168124	OR1F1		ENSG00000115507	OTX1		ENSG00000128564	VGF		ENSG00000198040	ZNF84		ENSG00000225623	AGBL4-IT1		ENSG00000138180	CEP55		ENSG00000121152	NCAPH		ENSG00000172061	LRRC15		ENSG00000253030	MIR2116
ENSG00000263628	MIR3155A		ENSG00000264314	MIR548AT		ENSG00000170468	RIOX1		ENSG00000227925	LINC01655		ENSG00000212464	SNORA12		ENSG00000246228	CASC8		ENSG00000140557	ST8SIA2		ENSG00000105929	ATP6V0A4		ENSG00000249835	VCAN-AS1		ENSG00000265452	MIR3682		ENSG00000213782	DDX47		ENSG00000221763	MIR1289-1		ENSG00000248538	LOC157273
ENSG00000239969	LOC100289561		ENSG00000139219	COL2A1		ENSG00000120211	INSL4		ENSG00000234352	LOC349160		ENSG00000261807	LINC02141		ENSG00000197153	HIST1H3J		ENSG00000248256	OCIAD1-AS1		ENSG00000223485	LINC01615		ENSG00000264539	MIR548AR		ENSG00000158786	PLA2G2F		ENSG00000066279	ASPM		ENSG00000183470	FLJ40288		ENSG00000197472	ZNF695
ENSG00000082556	OPRK1		ENSG00000069011	PITX1		ENSG00000206754	SNORD101		ENSG00000181577	C6orf223		ENSG00000170468	RIOX1		ENSG00000264814	MIR1273C		ENSG00000226476	LINC01748		ENSG00000169427	KCNK9		ENSG00000119547	ONECUT2		ENSG00000167131	CCDC103		ENSG00000096264	NCR2		ENSG00000105467	SYNGR4		ENSG00000168124	OR1F1
ENSG00000221669	MIR548N		ENSG00000263628	MIR3155A		ENSG00000214049	UCA1		ENSG00000178522	AMBN		ENSG00000206754	SNORD101		ENSG00000237751	LINC01143		ENSG00000172927	MYEOV		ENSG00000229544	NKX1-2		ENSG00000266721	MIR5695		ENSG00000129195	PIMREG		ENSG00000133124	IRS4		ENSG00000264966	MIR5094		ENSG00000212464	SNORA12
ENSG00000251350	LINC02475		ENSG00000239969	LOC100289561		ENSG00000156925	ZIC3		ENSG00000164932	CTHRC1		ENSG00000263800	MIR5684		ENSG00000225805	DEFB131B		ENSG00000100985	MMP9		ENSG00000090889	KIF4A		ENSG00000252316	RNY4		ENSG00000156687	UNC5D		ENSG00000092853	CLSPN		ENSG00000221230	MIR548L		ENSG00000261807	LINC02141
ENSG00000199145	MIR302D		ENSG00000082556	OPRK1		ENSG00000123388	HOXC11		ENSG00000181617	FDCSP		ENSG00000214049	UCA1		ENSG00000252906	SCARNA3		ENSG00000184486	POU3F2		ENSG00000170312	CDK1		ENSG00000089685	BIRC5		ENSG00000256537	SMIM10L1		ENSG00000154839	SKA1		ENSG00000204044	SLC12A5-AS1		ENSG00000170468	RIOX1
ENSG00000264994	SNORD92		ENSG00000221669	MIR548N		ENSG00000264354	MIR3134		ENSG00000240922	LSAMP-AS1		ENSG00000139352	ASCL1		ENSG00000207704	MIR548AA1		ENSG00000263711	LOC400655		ENSG00000198353	HOXC4		ENSG00000175329	ISX		ENSG00000266232	MIR3178		ENSG00000268129	LOC100289361		ENSG00000265706	SNORD53B		ENSG00000120211	INSL4
ENSG00000202314	SNORD6		ENSG00000251350	LINC02475		ENSG00000265521	MIR5697		ENSG00000254656	RTL1		ENSG00000156925	ZIC3		ENSG00000117650	NEK2		ENSG00000106031	HOXA13		ENSG00000101003	GINS1		ENSG00000187122	SLIT1		ENSG00000258471	LOC101929718		ENSG00000207973	MIR589		ENSG00000117215	PLA2G2D		ENSG00000070729	CNGB1
ENSG00000231431	LOC440910		ENSG00000199145	MIR302D		ENSG00000207547	MIR25		ENSG00000266392	MIR4740		ENSG00000123388	HOXC11		ENSG00000143228	NUF2		ENSG00000197978	GOLGA6L9		ENSG00000185130	HIST1H2BL		ENSG00000265565	MIR3143		ENSG00000182459	TEX19		ENSG00000254101	LINC02055		ENSG00000163888	CAMK2N2		ENSG00000206754	SNORD101
ENSG00000229359	PIN1P1		ENSG00000264994	SNORD92		ENSG00000089116	LHX5		ENSG00000140557	ST8SIA2		ENSG00000265521	MIR5697		ENSG00000139973	SYT16		ENSG00000164287	CDC20B		ENSG00000205293	LINC01602		ENSG00000235173	HGH1		ENSG00000179934	CCR8		ENSG00000134827	TCN1		ENSG00000200785	SNORD8		ENSG00000214049	UCA1
ENSG00000223850	MYCNUT		ENSG00000202314	SNORD6		ENSG00000196747	HIST1H2AI		ENSG00000248256	OCIAD1-AS1		ENSG00000207547	MIR25		ENSG00000169258	GPRIN1		ENSG00000131747	TOP2A		ENSG00000197061	HIST1H4C		ENSG00000226258	GRM7-AS3		ENSG00000252835	SCARNA21		ENSG00000164611	PTTG1		ENSG00000109674	NEIL3		ENSG00000156925	ZIC3
ENSG00000266318	MIR5692A1		ENSG00000231431	LOC440910		ENSG00000271079	CTAGE15		ENSG00000226476	LINC01748		ENSG00000196747	HIST1H2AI		ENSG00000185414	MRPL30		ENSG00000226690	LOC102725191		ENSG00000152192	POU4F1		ENSG00000264314	MIR548AT		ENSG00000198040	ZNF84		ENSG00000004848	ARX		ENSG00000249917	LINC00536		ENSG00000123388	HOXC11
ENSG00000271886	MIR98		ENSG00000229359	PIN1P1		ENSG00000228980	LINC01205		ENSG00000172927	MYEOV		ENSG00000271079	CTAGE15		ENSG00000256025	CACNA1C-AS4		ENSG00000221241	SNORD88A		ENSG00000162723	SLAMF9		ENSG00000255171	LINC01499		ENSG00000223485	LINC01615		ENSG00000168269	FOXI1		ENSG00000233922	LINC01694		ENSG00000207547	MIR25
ENSG00000207344	SNORA22C		ENSG00000223850	MYCNUT		ENSG00000207752	MIR199A1		ENSG00000100985	MMP9		ENSG00000228980	LINC01205		ENSG00000158477	CD1A		ENSG00000258474	LINC02313		ENSG00000109805	NCAPG		ENSG00000263628	MIR3155A		ENSG00000169427	KCNK9		ENSG00000054356	PTPRN		ENSG00000251365	LINC02236		ENSG00000196747	HIST1H2AI
ENSG00000183566	BPIFA4P		ENSG00000266318	MIR5692A1		ENSG00000199121	MIR26B		ENSG00000253008	MIR2355		ENSG00000207752	MIR199A1		ENSG00000122584	NXPH1		ENSG00000186897	C1QL4		ENSG00000199961	SNORD1B		ENSG00000239969	LOC100289561		ENSG00000169903	TM4SF4		ENSG00000138829	FBN2		ENSG00000120498	TEX11		ENSG00000147246	HTR2C
ENSG00000264653	MIR5194		ENSG00000271886	MIR98		ENSG00000240972	MIF		ENSG00000184486	POU3F2		ENSG00000199121	MIR26B		ENSG00000234965	SHISA8		ENSG00000237412	PRSS56		ENSG00000157456	CCNB2		ENSG00000082556	OPRK1		ENSG00000208002	MIR643		ENSG00000134057	CCNB1		ENSG00000221500	SNORD100		ENSG00000271079	CTAGE15
ENSG00000143469	SYT14		ENSG00000169059	VCX3A		ENSG00000259240	MIR4713HG		ENSG00000106031	HOXA13		ENSG00000240972	MIF		ENSG00000131668	BARX1		ENSG00000231851	UTAT33		ENSG00000163286	ALPG		ENSG00000221669	MIR548N		ENSG00000090889	KIF4A		ENSG00000166803	PCLAF		ENSG00000264201	MIR4701		ENSG00000228980	LINC01205
ENSG00000264157	MIR3127		ENSG00000264653	MIR5194		ENSG00000131142	CCL25		ENSG00000265195	MIR4312		ENSG00000259240	MIR4713HG		ENSG00000212027	MIR374B		ENSG00000115163	CENPA		ENSG00000131203	IDO1		ENSG00000251350	LINC02475		ENSG00000170312	CDK1		ENSG00000163518	FCRL4		ENSG00000011426	ANLN		ENSG00000207752	MIR199A1
ENSG00000223224	SNORD71		ENSG00000143469	SYT14		ENSG00000170965	PLAC1		ENSG00000255314	LOC101928894		ENSG00000131142	CCL25		ENSG00000234493	RHOXF1P1		ENSG00000118785	SPP1		ENSG00000164109	MAD2L1		ENSG00000199145	MIR302D		ENSG00000198353	HOXC4		ENSG00000266640	MIR4754		ENSG00000228350	LINC02585		ENSG00000199121	MIR26B
ENSG00000184659	FOXD4L4		ENSG00000264157	MIR3127		ENSG00000188219	POTEE		ENSG00000265154	MIR151B		ENSG00000233491	LOC100128317		ENSG00000137142	IGFBPL1		ENSG00000266555	MIR3145		ENSG00000228697	LOC101928565		ENSG00000264994	SNORD92		ENSG00000101003	GINS1		ENSG00000272273	IER3-AS1		ENSG00000215262	KCNU1		ENSG00000240972	MIF
ENSG00000133063	CHIT1		ENSG00000223224	SNORD71		ENSG00000173404	INSM1		ENSG00000197978	GOLGA6L9		ENSG00000170965	PLAC1		ENSG00000186960	LINC01551		ENSG00000113327	GABRG2		ENSG00000137868	STRA6		ENSG00000202314	SNORD6		ENSG00000266100	LOC101927557		ENSG00000175175	PPM1E		ENSG00000105141	CASP14		ENSG00000259240	MIR4713HG
ENSG00000249584	LINC02225		ENSG00000184659	FOXD4L4		ENSG00000235300	THRA1/BTR		ENSG00000164287	CDC20B		ENSG00000188219	POTEE		ENSG00000165828	PRAP1		ENSG00000201785	SNORD117		ENSG00000144452	ABCA12		ENSG00000231431	LOC440910		ENSG00000185130	HIST1H2BL		ENSG00000224137	LINC01857		ENSG00000263849	MIR4744		ENSG00000242290	ZBTB20-AS5
ENSG00000264559	MIR3162		ENSG00000249584	LINC02225		ENSG00000215474	SKOR2		ENSG00000131747	TOP2A		ENSG00000173404	INSM1		ENSG00000265355	MIR3136		ENSG00000182774	RPS17		ENSG00000135638	EMX1		ENSG00000229359	PIN1P1		ENSG00000175874	CREG2		ENSG00000105409	ATP1A3		ENSG00000211578	MIR766		ENSG00000131142	CCL25
ENSG00000222937	SNORD63B		ENSG00000264559	MIR3162		ENSG00000223646	LOC101928012		ENSG00000226690	LOC102725191		ENSG00000235300	THRA1/BTR		ENSG00000090932	DLL3		ENSG00000136110	CNMD		ENSG00000109255	NMU		ENSG00000223850	MYCNUT		ENSG00000162723	SLAMF9		ENSG00000130208	APOC1		ENSG00000264468	MIR4520-1		ENSG00000170965	PLAC1
ENSG00000212135	SNORD67		ENSG00000222937	SNORD63B		ENSG00000130675	MNX1		ENSG00000246541	LOC101929210		ENSG00000130675	MNX1		ENSG00000071539	TRIP13		ENSG00000172551	MUCL1		ENSG00000165304	MELK		ENSG00000266318	MIR5692A1		ENSG00000109805	NCAPG		ENSG00000180425	C11orf71		ENSG00000250584	LINC01511		ENSG00000188219	POTEE
ENSG00000106689	LHX2		ENSG00000212135	SNORD67		ENSG00000239183	SNORA84		ENSG00000221493	MIR320C1		ENSG00000239183	SNORA84		ENSG00000134028	ADAMDEC1		ENSG00000242781	LINC02050		ENSG00000255874	LINC00346		ENSG00000271886	MIR98		ENSG00000199961	SNORD1B		ENSG00000104112	SCG3		ENSG00000100095	SEZ6L		ENSG00000173404	INSM1
ENSG00000221598	MIR1249		ENSG00000106689	LHX2		ENSG00000221641	MIR1268A		ENSG00000259023	LINC00524		ENSG00000169900	PYDC1		ENSG00000207574	MIR661		ENSG00000225128	LINC00972		ENSG00000237686	LOC101929705		ENSG00000207344	SNORA22C		ENSG00000157456	CCNB2		ENSG00000169248	CXCL11		ENSG00000266370	MIR3657		ENSG00000235300	THRA1/BTR
ENSG00000264226	MIR3168		ENSG00000221598	MIR1249		ENSG00000169900	PYDC1		ENSG00000266097	MIR5192		ENSG00000265429	MIR4782		ENSG00000200816	SNORA38		ENSG00000242515	UGT1A10		ENSG00000189057	FAM111B		ENSG00000169059	VCX3A		ENSG00000197588	KLKP1		ENSG00000198028	ZNF560		ENSG00000199122	MIR148B		ENSG00000215474	SKOR2
ENSG00000272620	AFAP1-AS1		ENSG00000264226	MIR3168		ENSG00000265429	MIR4782		ENSG00000221241	SNORD88A		ENSG00000175063	UBE2C		ENSG00000134193	REG4		ENSG00000266494	MIR4641		ENSG00000166396	SERPINB7		ENSG00000183566	BPIFA4P		ENSG00000154646	TMPRSS15		ENSG00000204949	FAM83A-AS1		ENSG00000239440	LINC02008		ENSG00000223646	LOC101928012
ENSG00000253868	FER1L6-AS2		ENSG00000272620	AFAP1-AS1		ENSG00000175063	UBE2C		ENSG00000265520	MIR548V		ENSG00000178776	C5orf46		ENSG00000254166	PCAT2		ENSG00000212493	SNORD19		ENSG00000142684	ZNF593		ENSG00000264653	MIR5194		ENSG00000131203	IDO1		ENSG00000087494	PTHLH		ENSG00000236747	LINC01282		ENSG00000130675	MNX1
ENSG00000214381	LINC00488		ENSG00000253868	FER1L6-AS2		ENSG00000178776	C5orf46		ENSG00000258474	LINC02313		ENSG00000263511	MIR5699		ENSG00000162825	NBPF20		ENSG00000261039	LINC02544		ENSG00000134690	CDCA8		ENSG00000143469	SYT14		ENSG00000164109	MAD2L1		ENSG00000091651	ORC6		ENSG00000207612	MIR604		ENSG00000239183	SNORA84
ENSG00000253030	MIR2116		ENSG00000214381	LINC00488		ENSG00000125816	NKX2-4		ENSG00000186897	C1QL4		ENSG00000208892	SNORA49		ENSG00000088325	TPX2		ENSG00000236366	LOC153910		ENSG00000175832	ETV4		ENSG00000264157	MIR3127		ENSG00000202515	VTRNA1-3		ENSG00000215126	CBWD6		ENSG00000077080	ACTL6B		ENSG00000235984	GPC5-AS1
ENSG00000248538	LOC157273		ENSG00000253030	MIR2116		ENSG00000208892	SNORA49		ENSG00000207445	SNORD15B		ENSG00000207031	SNORD59A		ENSG00000253506	NACA2		ENSG00000178473	UCN3		ENSG00000205704	LINC00634		ENSG00000223224	SNORD71		ENSG00000188162	OTOG		ENSG00000189127	ANKRD34B		ENSG00000266676	MIR4297		ENSG00000169900	PYDC1
ENSG00000197472	ZNF695		ENSG00000248538	LOC157273		ENSG00000207031	SNORD59A		ENSG00000223786	LOC101928516		ENSG00000238269	PAGE2B		ENSG00000255690	TRIL		ENSG00000266589	MIR4512		ENSG00000102313	ITIH6		ENSG00000184659	FOXD4L4		ENSG00000232878	DPYD-AS1		ENSG00000167749	KLK4		ENSG00000156234	CXCL13		ENSG00000175063	UBE2C
ENSG00000168124	OR1F1		ENSG00000197472	ZNF695		ENSG00000199169	MIR367		ENSG00000237412	PRSS56		ENSG00000269416	LINC01224		ENSG00000266017	MIR4477B		ENSG00000128610	FEZF1		ENSG00000212724	KRTAP2-3		ENSG00000133063	CHIT1		ENSG00000144452	ABCA12		ENSG00000258651	SEC23A-AS1		ENSG00000199477	SNORA31		ENSG00000178776	C5orf46
ENSG00000226172	LOC105378933		ENSG00000168124	OR1F1		ENSG00000147434	CHRNA6		ENSG00000231851	UTAT33		ENSG00000199169	MIR367		ENSG00000095970	TREM2		ENSG00000248329	APELA		ENSG00000129173	E2F8		ENSG00000249584	LINC02225		ENSG00000265407	MIR4324		ENSG00000196787	HIST1H2AG		ENSG00000166920	C15orf48		ENSG00000264151	LOC105372038
ENSG00000261807	LINC02141		ENSG00000226172	LOC105378933		ENSG00000227925	LINC01655		ENSG00000115163	CENPA		ENSG00000183668	PSG9		ENSG00000270194	LOC152048		ENSG00000197753	LHFPL5		ENSG00000171848	RRM2		ENSG00000264559	MIR3162		ENSG00000165304	MELK		ENSG00000171951	SCG2		ENSG00000241818	LOC105370757		ENSG00000263511	MIR5699
ENSG00000170468	RIOX1		ENSG00000261807	LINC02141		ENSG00000181577	C6orf223		ENSG00000118785	SPP1		ENSG00000147434	CHRNA6		ENSG00000214691	LINC01913		ENSG00000215866	LINC01356		ENSG00000123485	HJURP		ENSG00000222937	SNORD63B		ENSG00000189057	FAM111B		ENSG00000266235	MIR3176		ENSG00000212534	SNORD70		ENSG00000208892	SNORA49
ENSG00000120211	INSL4		ENSG00000170468	RIOX1		ENSG00000164932	CTHRC1		ENSG00000266555	MIR3145		ENSG00000227925	LINC01655		ENSG00000167524	RSKR		ENSG00000248118	LINC01019		ENSG00000257138	TAS2R38		ENSG00000212135	SNORD67		ENSG00000142684	ZNF593		ENSG00000100167	SEPTIN3		ENSG00000262117	BCAR4		ENSG00000207031	SNORD59A
ENSG00000070729	CNGB1		ENSG00000070729	CNGB1		ENSG00000240922	LSAMP-AS1		ENSG00000211514	MIR454		ENSG00000164932	CTHRC1		ENSG00000265321	MIR4263		ENSG00000185352	HS6ST3		ENSG00000142945	KIF2C		ENSG00000106689	LHX2		ENSG00000134690	CDCA8		ENSG00000258279	LINC00592		ENSG00000207181	SNORA14B		ENSG00000238269	PAGE2B
ENSG00000206754	SNORD101		ENSG00000206754	SNORD101		ENSG00000266392	MIR4740		ENSG00000227964	LINC01429		ENSG00000182053	TRIM49B		ENSG00000207245	SNORD116-29		ENSG00000165480	SKA3		ENSG00000183010	PYCR1		ENSG00000221598	MIR1249		ENSG00000260903	XKR7		ENSG00000249699	LINC02261		ENSG00000171450	CDK5R2		ENSG00000269416	LINC01224
ENSG00000263800	MIR5684		ENSG00000263800	MIR5684		ENSG00000128564	VGF		ENSG00000113327	GABRG2		ENSG00000240922	LSAMP-AS1		ENSG00000265871	MIR3174		ENSG00000077935	SMC1B		ENSG00000178999	AURKB		ENSG00000264226	MIR3168		ENSG00000102313	ITIH6		ENSG00000151790	TDO2		ENSG00000213801	ZNF321P		ENSG00000183668	PSG9
ENSG00000214049	UCA1		ENSG00000214049	UCA1		ENSG00000248256	OCIAD1-AS1		ENSG00000201785	SNORD117		ENSG00000254656	RTL1		ENSG00000228496	LOC100506405		ENSG00000101057	MYBL2		ENSG00000254349	MIR2052HG		ENSG00000272620	AFAP1-AS1		ENSG00000228213	NLGN1-AS1		ENSG00000151025	GPR158		ENSG00000231172	LOC101927884		ENSG00000147434	CHRNA6
ENSG00000139352	ASCL1		ENSG00000139352	ASCL1		ENSG00000226476	LINC01748		ENSG00000182774	RPS17		ENSG00000266392	MIR4740		ENSG00000165164	CFAP47		ENSG00000207944	MIR574		ENSG00000138028	CGREF1		ENSG00000253868	FER1L6-AS2		ENSG00000129173	E2F8		ENSG00000223572	CKMT1A		ENSG00000256235	SMIM3		ENSG00000227925	LINC01655
ENSG00000123388	HOXC11		ENSG00000156925	ZIC3		ENSG00000172927	MYEOV		ENSG00000136110	CNMD		ENSG00000128564	VGF		ENSG00000184661	CDCA2		ENSG00000234264	DEPDC1-AS1		ENSG00000240204	SMKR1		ENSG00000214381	LINC00488		ENSG00000171848	RRM2		ENSG00000229647	MYOSLID		ENSG00000167618	LAIR2		ENSG00000234352	LOC349160
ENSG00000264354	MIR3134		ENSG00000123388	HOXC11		ENSG00000100985	MMP9		ENSG00000242515	UGT1A10		ENSG00000248256	OCIAD1-AS1		ENSG00000268403	LOC644656		ENSG00000249295	LOC101928924		ENSG00000198393	ZNF26		ENSG00000253030	MIR2116		ENSG00000123485	HJURP		ENSG00000145337	PYURF		ENSG00000138083	SIX3		ENSG00000181577	C6orf223
ENSG00000265521	MIR5697		ENSG00000265521	MIR5697		ENSG00000253008	MIR2355		ENSG00000239118	MIR1972-2		ENSG00000226476	LINC01748		ENSG00000207609	MIR491		ENSG00000174015	SPERT		ENSG00000186086	NBPF6		ENSG00000248538	LOC157273		ENSG00000142945	KIF2C		ENSG00000199024	MIR103A2		ENSG00000246228	CASC8		ENSG00000178522	AMBN
ENSG00000207547	MIR25		ENSG00000207547	MIR25		ENSG00000184486	POU3F2		ENSG00000264616	MIR4755		ENSG00000100985	MMP9		ENSG00000263675	MIR5581		ENSG00000251129	LINC02506		ENSG00000189052	CGB5		ENSG00000197472	ZNF695		ENSG00000183010	PYCR1		ENSG00000186919	ZACN		ENSG00000006659	LGALS14		ENSG00000164932	CTHRC1
ENSG00000089116	LHX5		ENSG00000089116	LHX5		ENSG00000265195	MIR4312		ENSG00000155886	SLC24A2		ENSG00000263711	LOC400655		ENSG00000181218	HIST3H2A		ENSG00000105467	SYNGR4		ENSG00000105464	GRIN2D		ENSG00000168124	OR1F1		ENSG00000160182	TFF1		ENSG00000171320	ESCO2		ENSG00000234497	ERICH3-AS1		ENSG00000181617	FDCSP
ENSG00000196747	HIST1H2AI		ENSG00000196747	HIST1H2AI		ENSG00000255314	LOC101928894		ENSG00000103355	PRSS33		ENSG00000106031	HOXA13		ENSG00000158402	CDC25C		ENSG00000175877	TMEM270		ENSG00000138755	CXCL9		ENSG00000212464	SNORA12		ENSG00000178999	AURKB		ENSG00000122390	NAA60		ENSG00000197153	HIST1H3J		ENSG00000240922	LSAMP-AS1
ENSG00000147246	HTR2C		ENSG00000147246	HTR2C		ENSG00000221333	MIR548K		ENSG00000266494	MIR4641		ENSG00000265195	MIR4312		ENSG00000221540	MIR1180		ENSG00000221230	MIR548L		ENSG00000112984	KIF20A		ENSG00000226172	LOC105378933		ENSG00000110375	UPK2		ENSG00000147536	GINS4		ENSG00000264814	MIR1273C		ENSG00000266392	MIR4740
ENSG00000271079	CTAGE15		ENSG00000271079	CTAGE15		ENSG00000197978	GOLGA6L9		ENSG00000212493	SNORD19		ENSG00000265154	MIR151B		ENSG00000169607	CKAP2L		ENSG00000204044	SLC12A5-AS1		ENSG00000102854	MSLN		ENSG00000261807	LINC02141		ENSG00000125726	CD70		ENSG00000166558	SLC38A8		ENSG00000122136	OBP2A		ENSG00000128564	VGF
ENSG00000228980	LINC01205		ENSG00000228980	LINC01205		ENSG00000164287	CDC20B		ENSG00000174343	CHRNA9		ENSG00000197978	GOLGA6L9		ENSG00000255151	GLYATL1B		ENSG00000265706	SNORD53B		ENSG00000196427	NBPF4		ENSG00000170468	RIOX1		ENSG00000139292	LGR5		ENSG00000237923	LINC02570		ENSG00000225805	DEFB131B		ENSG00000140557	ST8SIA2
ENSG00000207752	MIR199A1		ENSG00000207752	MIR199A1		ENSG00000131747	TOP2A		ENSG00000261039	LINC02544		ENSG00000164287	CDC20B		ENSG00000199990	VTRNA1-1		ENSG00000117215	PLA2G2D		ENSG00000122952	ZWINT		ENSG00000120211	INSL4		ENSG00000265201	MIR4677		ENSG00000167513	CDT1		ENSG00000207704	MIR548AA1		ENSG00000248256	OCIAD1-AS1
ENSG00000199121	MIR26B		ENSG00000199121	MIR26B		ENSG00000226690	LOC102725191		ENSG00000236366	LOC153910		ENSG00000131747	TOP2A		ENSG00000183729	NPBWR1		ENSG00000172238	ATOH1		ENSG00000136535	TBR1		ENSG00000070729	CNGB1		ENSG00000169894	MUC3A		ENSG00000100162	CENPM		ENSG00000117650	NEK2		ENSG00000226476	LINC01748
ENSG00000240972	MIF		ENSG00000240972	MIF		ENSG00000246541	LOC101929210		ENSG00000178473	UCN3		ENSG00000226690	LOC102725191		ENSG00000230262	LINC02603		ENSG00000163888	CAMK2N2		ENSG00000169679	BUB1		ENSG00000206754	SNORD101		ENSG00000138028	CGREF1		ENSG00000196584	XRCC2		ENSG00000143228	NUF2		ENSG00000172927	MYEOV
ENSG00000259240	MIR4713HG		ENSG00000259240	MIR4713HG		ENSG00000221493	MIR320C1		ENSG00000221063	MIR1296		ENSG00000246541	LOC101929210		ENSG00000198064	NPIPB13		ENSG00000186191	BPIFB4		ENSG00000173540	GMPPB		ENSG00000263800	MIR5684		ENSG00000198393	ZNF26		ENSG00000264931	MIR3138		ENSG00000169258	GPRIN1		ENSG00000100985	MMP9
ENSG00000242290	ZBTB20-AS5		ENSG00000131142	CCL25		ENSG00000259023	LINC00524		ENSG00000207550	MIR99B		ENSG00000221493	MIR320C1		ENSG00000207442	SNORD116-6		ENSG00000208037	MIR320A		ENSG00000196917	HCAR1		ENSG00000214049	UCA1		ENSG00000197046	SIGLEC15		ENSG00000256940	LOC105369340		ENSG00000256025	CACNA1C-AS4		ENSG00000184486	POU3F2
ENSG00000131142	CCL25		ENSG00000233491	LOC100128317		ENSG00000166961	MS4A15		ENSG00000266589	MIR4512		ENSG00000259023	LINC00524		ENSG00000211513	MIR320E		ENSG00000109674	NEIL3		ENSG00000204172	AGAP9		ENSG00000139352	ASCL1		ENSG00000130294	KIF1A		ENSG00000175426	PCSK1		ENSG00000158477	CD1A		ENSG00000263711	LOC400655
ENSG00000233491	LOC100128317		ENSG00000170965	PLAC1		ENSG00000266097	MIR5192		ENSG00000128610	FEZF1		ENSG00000166961	MS4A15		ENSG00000238886	SNORD121A		ENSG00000230316	FEZF1-AS1		ENSG00000065328	MCM10		ENSG00000156925	ZIC3		ENSG00000105464	GRIN2D		ENSG00000125498	KIR2DL1		ENSG00000230390	LINC01048		ENSG00000265195	MIR4312
ENSG00000170965	PLAC1		ENSG00000188219	POTEE		ENSG00000221241	SNORD88A		ENSG00000248329	APELA		ENSG00000266097	MIR5192		ENSG00000264961	MIR4730		ENSG00000233922	LINC01694		ENSG00000168078	PBK		ENSG00000123388	HOXC11		ENSG00000137825	ITPKA		ENSG00000206630	SNORD60		ENSG00000131668	BARX1		ENSG00000255314	LOC101928894
ENSG00000188219	POTEE		ENSG00000173404	INSM1		ENSG00000265520	MIR548V		ENSG00000215866	LINC01356		ENSG00000221241	SNORD88A		ENSG00000072571	HMMR		ENSG00000120498	TEX11		ENSG00000261359	PYCARD-AS1		ENSG00000264354	MIR3134		ENSG00000266750	MIR4645		ENSG00000101115	SALL4		ENSG00000267039	LOC105372069		ENSG00000221333	MIR548K
ENSG00000173404	INSM1		ENSG00000215474	SKOR2		ENSG00000258474	LINC02313		ENSG00000104327	CALB1		ENSG00000186897	C1QL4		ENSG00000249306	LINC01411		ENSG00000221500	SNORD100		ENSG00000212452	SNORD69		ENSG00000265521	MIR5697		ENSG00000227213	SPATA13-AS1		ENSG00000148798	INA		ENSG00000212027	MIR374B		ENSG00000197978	GOLGA6L9
ENSG00000235300	THRA1/BTR		ENSG00000223646	LOC101928012		ENSG00000207445	SNORD15B		ENSG00000185352	HS6ST3		ENSG00000231851	UTAT33		ENSG00000236311	TLX1NB		ENSG00000264201	MIR4701		ENSG00000143476	DTL		ENSG00000207547	MIR25		ENSG00000112984	KIF20A		ENSG00000164744	SUN3		ENSG00000234493	RHOXF1P1		ENSG00000234293	BACH1-IT3
ENSG00000215474	SKOR2		ENSG00000130675	MNX1		ENSG00000223786	LOC101928516		ENSG00000165480	SKA3		ENSG00000115163	CENPA		ENSG00000115844	DLX2		ENSG00000011426	ANLN		ENSG00000149346	SLX4IP		ENSG00000089116	LHX5		ENSG00000204179	PTPN20		ENSG00000124140	SLC12A5		ENSG00000186960	LINC01551		ENSG00000164287	CDC20B
ENSG00000223646	LOC101928012		ENSG00000239183	SNORA84		ENSG00000237412	PRSS56		ENSG00000077935	SMC1B		ENSG00000118785	SPP1		ENSG00000129810	SGO1		ENSG00000228350	LINC02585		ENSG00000131650	KREMEN2		ENSG00000196747	HIST1H2AI		ENSG00000090382	LYZ		ENSG00000107105	ELAVL2		ENSG00000071539	TRIP13		ENSG00000131747	TOP2A
ENSG00000130675	MNX1		ENSG00000221641	MIR1268A		ENSG00000229327	LOC102031319		ENSG00000101057	MYBL2		ENSG00000266555	MIR3145		ENSG00000254709	IGLL5		ENSG00000215262	KCNU1		ENSG00000118193	KIF14		ENSG00000147246	HTR2C		ENSG00000102854	MSLN		ENSG00000124467	PSG8		ENSG00000134028	ADAMDEC1		ENSG00000226690	LOC102725191
ENSG00000239183	SNORA84		ENSG00000169900	PYDC1		ENSG00000231851	UTAT33		ENSG00000266278	LINC01910		ENSG00000211514	MIR454		ENSG00000068489	PRR11		ENSG00000263849	MIR4744		ENSG00000235029	MNX1-AS2		ENSG00000271079	CTAGE15		ENSG00000204616	TRIM31		ENSG00000164300	SERINC5		ENSG00000207574	MIR661		ENSG00000246541	LOC101929210
ENSG00000221641	MIR1268A		ENSG00000265429	MIR4782		ENSG00000115163	CENPA		ENSG00000207944	MIR574		ENSG00000227964	LINC01429		ENSG00000117399	CDC20		ENSG00000211578	MIR766		ENSG00000112742	TTK		ENSG00000228980	LINC01205		ENSG00000238317	SNORD11		ENSG00000196767	POU3F4		ENSG00000200816	SNORA38		ENSG00000221493	MIR320C1
ENSG00000169900	PYDC1		ENSG00000175063	UBE2C		ENSG00000118785	SPP1		ENSG00000234264	DEPDC1-AS1		ENSG00000113327	GABRG2		ENSG00000160472	TMEM190		ENSG00000264468	MIR4520-1		ENSG00000148344	PTGES		ENSG00000207752	MIR199A1		ENSG00000170442	KRT86		ENSG00000138271	GPR87		ENSG00000229531	LOC101928696		ENSG00000166961	MS4A15
ENSG00000265429	MIR4782		ENSG00000178776	C5orf46		ENSG00000266555	MIR3145		ENSG00000172061	LRRC15		ENSG00000201785	SNORD117		ENSG00000265874	MIR4489		ENSG00000250584	LINC01511		ENSG00000147689	FAM83A		ENSG00000199121	MIR26B		ENSG00000265345	MIR5188		ENSG00000267374	MIR924HG		ENSG00000254166	PCAT2		ENSG00000221241	SNORD88A
ENSG00000175063	UBE2C		ENSG00000264151	LOC105372038		ENSG00000211514	MIR454		ENSG00000249295	LOC101928924		ENSG00000182774	RPS17		ENSG00000126778	SIX1		ENSG00000100095	SEZ6L		ENSG00000196890	HIST3H2BB		ENSG00000240972	MIF		ENSG00000122952	ZWINT		ENSG00000208036	MIR106B		ENSG00000162825	NBPF20		ENSG00000265520	MIR548V
ENSG00000178776	C5orf46		ENSG00000125816	NKX2-4		ENSG00000227964	LINC01429		ENSG00000248740	LINC02428		ENSG00000136110	CNMD		ENSG00000207750	MIR553		ENSG00000266370	MIR3657		ENSG00000104147	OIP5		ENSG00000259240	MIR4713HG		ENSG00000169679	BUB1		ENSG00000207652	MIR621		ENSG00000088325	TPX2		ENSG00000258474	LINC02313
ENSG00000125816	NKX2-4		ENSG00000208892	SNORA49		ENSG00000201785	SNORD117		ENSG00000174015	SPERT		ENSG00000239118	MIR1972-2		ENSG00000174371	EXO1		ENSG00000239440	LINC02008		ENSG00000148773	MKI67		ENSG00000242290	ZBTB20-AS5		ENSG00000173540	GMPPB		ENSG00000245848	CEBPA		ENSG00000259664	LINC02254		ENSG00000186897	C1QL4
ENSG00000263511	MIR5699		ENSG00000207031	SNORD59A		ENSG00000182774	RPS17		ENSG00000177234	LINC01561		ENSG00000264616	MIR4755		ENSG00000182256	GABRG3		ENSG00000236747	LINC01282		ENSG00000166851	PLK1		ENSG00000131142	CCL25		ENSG00000204172	AGAP9		ENSG00000258689	LINC01269		ENSG00000253506	NACA2		ENSG00000183072	NKX2-5
ENSG00000208892	SNORA49		ENSG00000238269	PAGE2B		ENSG00000136110	CNMD		ENSG00000263667	LOC285766		ENSG00000155886	SLC24A2		ENSG00000235643	LINC01647		ENSG00000207612	MIR604		ENSG00000146670	CDCA5		ENSG00000233491	LOC100128317		ENSG00000131686	CA6		ENSG00000171501	OR1N2		ENSG00000266017	MIR4477B		ENSG00000207445	SNORD15B
ENSG00000207031	SNORD59A		ENSG00000269416	LINC01224		ENSG00000172551	MUCL1		ENSG00000183470	FLJ40288		ENSG00000266494	MIR4641		ENSG00000035499	DEPDC1B		ENSG00000248307	LINC00616		ENSG00000267751	LOC105372233		ENSG00000170965	PLAC1		ENSG00000065328	MCM10		ENSG00000073111	MCM2		ENSG00000095970	TREM2		ENSG00000223786	LOC101928516
ENSG00000238269	PAGE2B		ENSG00000183668	PSG9		ENSG00000242781	LINC02050		ENSG00000175877	TMEM270		ENSG00000212493	SNORD19		ENSG00000265820	MIR3177		ENSG00000077080	ACTL6B		ENSG00000093009	CDC45		ENSG00000188219	POTEE		ENSG00000168078	PBK		ENSG00000207650	MIR570		ENSG00000139915	MDGA2		ENSG00000229327	LOC102031319
ENSG00000269416	LINC01224		ENSG00000147434	CHRNA6		ENSG00000239118	MIR1972-2		ENSG00000264966	MIR5094		ENSG00000174343	CHRNA9		ENSG00000250254	PTTG2		ENSG00000266676	MIR4297		ENSG00000006377	DLX6		ENSG00000173404	INSM1		ENSG00000261359	PYCARD-AS1		ENSG00000176165	FOXG1		ENSG00000242221	PSG2		ENSG00000231851	UTAT33
ENSG00000199169	MIR367		ENSG00000227925	LINC01655		ENSG00000264616	MIR4755		ENSG00000170044	ZPLD1		ENSG00000261039	LINC02544		ENSG00000138180	CEP55		ENSG00000261949	GFY		ENSG00000144583	MARCH4		ENSG00000235300	THRA1/BTR		ENSG00000212452	SNORD69		ENSG00000147697	GSDMC		ENSG00000167524	RSKR		ENSG00000239946	ZBTB20-AS3
ENSG00000183668	PSG9		ENSG00000234352	LOC349160		ENSG00000103355	PRSS33		ENSG00000221230	MIR548L		ENSG00000236366	LOC153910		ENSG00000265452	MIR3682		ENSG00000199477	SNORA31		ENSG00000121211	MND1		ENSG00000215474	SKOR2		ENSG00000143476	DTL		ENSG00000186185	KIF18B		ENSG00000242428	C3orf67-AS1		ENSG00000115163	CENPA
ENSG00000147434	CHRNA6		ENSG00000178522	AMBN		ENSG00000266494	MIR4641		ENSG00000204044	SLC12A5-AS1		ENSG00000178473	UCN3		ENSG00000227418	PCGEM1		ENSG00000166920	C15orf48		ENSG00000126787	DLGAP5		ENSG00000223646	LOC101928012		ENSG00000149346	SLX4IP		ENSG00000151725	CENPU		ENSG00000170848	PSG6		ENSG00000118785	SPP1
ENSG00000227925	LINC01655		ENSG00000164932	CTHRC1		ENSG00000212493	SNORD19		ENSG00000265706	SNORD53B		ENSG00000221063	MIR1296		ENSG00000167131	CCDC103		ENSG00000241818	LOC105370757		ENSG00000080986	NDC80		ENSG00000130675	MNX1		ENSG00000131650	KREMEN2		ENSG00000233080	LINC01399		ENSG00000265871	MIR3174		ENSG00000211514	MIR454
ENSG00000178522	AMBN		ENSG00000182053	TRIM49B		ENSG00000174343	CHRNA9		ENSG00000117215	PLA2G2D		ENSG00000207550	MIR99B		ENSG00000129195	PIMREG		ENSG00000207181	SNORA14B		ENSG00000254486	LINC02547		ENSG00000239183	SNORA84		ENSG00000118193	KIF14		ENSG00000255571	MIR9-3HG		ENSG00000228496	LOC100506405		ENSG00000227964	LINC01429
ENSG00000164932	CTHRC1		ENSG00000181617	FDCSP		ENSG00000261039	LINC02544		ENSG00000172238	ATOH1		ENSG00000266589	MIR4512		ENSG00000156687	UNC5D		ENSG00000157851	DPYSL5		ENSG00000011677	GABRA3		ENSG00000221641	MIR1268A		ENSG00000248227	LINC02513		ENSG00000087586	AURKA		ENSG00000180861	LINC01559		ENSG00000201785	SNORD117
ENSG00000182053	TRIM49B		ENSG00000240922	LSAMP-AS1		ENSG00000221063	MIR1296		ENSG00000186191	BPIFB4		ENSG00000164778	EN2		ENSG00000252277	SNORD116-30		ENSG00000171450	CDK5R2		ENSG00000127564	PKMYT1		ENSG00000235984	GPC5-AS1		ENSG00000235029	MNX1-AS2		ENSG00000198881	ASB12		ENSG00000251191	LINC00589		ENSG00000182774	RPS17
ENSG00000181617	FDCSP		ENSG00000254656	RTL1		ENSG00000207550	MIR99B		ENSG00000200785	SNORD8		ENSG00000248329	APELA		ENSG00000184357	HIST1H1B		ENSG00000213801	ZNF321P		ENSG00000236502	SIX3-AS1		ENSG00000169900	PYDC1		ENSG00000112818	MEP1A		ENSG00000261465	LOC102723385		ENSG00000227640	SOX21-AS1		ENSG00000136110	CNMD
ENSG00000240922	LSAMP-AS1		ENSG00000266392	MIR4740		ENSG00000266589	MIR4512		ENSG00000208037	MIR320A		ENSG00000197753	LHFPL5		ENSG00000261210	CLEC19A		ENSG00000127588	GNG13		ENSG00000125508	SRMS		ENSG00000265429	MIR4782		ENSG00000130720	FIBCD1		ENSG00000066032	CTNNA2		ENSG00000228135	LINC01494		ENSG00000172551	MUCL1
ENSG00000266392	MIR4740		ENSG00000128564	VGF		ENSG00000128610	FEZF1		ENSG00000109674	NEIL3		ENSG00000215866	LINC01356		ENSG00000207590	MIR215		ENSG00000231172	LOC101927884		ENSG00000075218	GTSE1		ENSG00000175063	UBE2C		ENSG00000112742	TTK		ENSG00000138778	CENPE		ENSG00000184661	CDCA2		ENSG00000242781	LINC02050
ENSG00000128564	VGF		ENSG00000140557	ST8SIA2		ENSG00000164778	EN2		ENSG00000125823	CSTL1		ENSG00000185352	HS6ST3		ENSG00000256537	SMIM10L1		ENSG00000256235	SMIM3		ENSG00000197168	NEK5		ENSG00000178776	C5orf46		ENSG00000148344	PTGES		ENSG00000273409	LOC101929497		ENSG00000164434	FABP7		ENSG00000225128	LINC00972
ENSG00000265291	MIR4710		ENSG00000248256	OCIAD1-AS1		ENSG00000248329	APELA		ENSG00000249917	LINC00536		ENSG00000165480	SKA3		ENSG00000266232	MIR3178		ENSG00000167618	LAIR2		ENSG00000131153	GINS2		ENSG00000264151	LOC105372038		ENSG00000147689	FAM83A		ENSG00000165891	E2F7		ENSG00000268403	LOC644656		ENSG00000264616	MIR4755
ENSG00000140557	ST8SIA2		ENSG00000226476	LINC01748		ENSG00000215866	LINC01356		ENSG00000230316	FEZF1-AS1		ENSG00000077935	SMC1B		ENSG00000182459	TEX19		ENSG00000134640	MTNR1B		ENSG00000254233	LINC02365		ENSG00000125816	NKX2-4		ENSG00000196890	HIST3H2BB		ENSG00000228044	LOC101927787		ENSG00000263675	MIR5581		ENSG00000155886	SLC24A2
ENSG00000248256	OCIAD1-AS1		ENSG00000172927	MYEOV		ENSG00000165480	SKA3		ENSG00000251365	LINC02236		ENSG00000101057	MYBL2		ENSG00000179934	CCR8		ENSG00000186193	SAPCD2		ENSG00000263834	MIR4635		ENSG00000263511	MIR5699		ENSG00000198033	TUBA3C		ENSG00000146070	PLA2G7		ENSG00000181218	HIST3H2A		ENSG00000103355	PRSS33
ENSG00000226476	LINC01748		ENSG00000100985	MMP9		ENSG00000077935	SMC1B		ENSG00000221500	SNORD100		ENSG00000207944	MIR574		ENSG00000252835	SCARNA21		ENSG00000115507	OTX1		ENSG00000155269	GPR78		ENSG00000208892	SNORA49		ENSG00000104147	OIP5		ENSG00000132429	POPDC3		ENSG00000251072	LMNB1-DT		ENSG00000266494	MIR4641
ENSG00000172927	MYEOV		ENSG00000253008	MIR2355		ENSG00000217236	SP9		ENSG00000264201	MIR4701		ENSG00000234264	DEPDC1-AS1		ENSG00000218358	RAET1K		ENSG00000165583	SSX5		ENSG00000204188	GGNBP1		ENSG00000207031	SNORD59A		ENSG00000266712	MIR3149		ENSG00000180776	ZDHHC20		ENSG00000158402	CDC25C		ENSG00000212493	SNORD19
ENSG00000100985	MMP9		ENSG00000184486	POU3F2		ENSG00000101057	MYBL2		ENSG00000011426	ANLN		ENSG00000172061	LRRC15		ENSG00000121743	GJA3		ENSG00000246228	CASC8		ENSG00000172000	ZNF556		ENSG00000269416	LINC01224		ENSG00000148773	MKI67		ENSG00000101412	E2F1		ENSG00000221540	MIR1180		ENSG00000174343	CHRNA9
ENSG00000253008	MIR2355		ENSG00000263711	LOC400655		ENSG00000266278	LINC01910		ENSG00000228350	LINC02585		ENSG00000249295	LOC101928924		ENSG00000198040	ZNF84		ENSG00000006659	LGALS14		ENSG00000237649	KIFC1		ENSG00000199169	MIR367		ENSG00000166851	PLK1		ENSG00000260219	LOC101928707		ENSG00000169607	CKAP2L		ENSG00000261039	LINC02544
ENSG00000184486	POU3F2		ENSG00000106031	HOXA13		ENSG00000207944	MIR574		ENSG00000215262	KCNU1		ENSG00000248740	LINC02428		ENSG00000232265	LOC100505824		ENSG00000241749	RPSAP52		ENSG00000186871	ERCC6L		ENSG00000183668	PSG9		ENSG00000146670	CDCA5		ENSG00000104833	TUBB4A		ENSG00000255151	GLYATL1B		ENSG00000236366	LOC153910
ENSG00000263711	LOC400655		ENSG00000265195	MIR4312		ENSG00000234264	DEPDC1-AS1		ENSG00000105141	CASP14		ENSG00000174015	SPERT		ENSG00000266206	MIR3926-1		ENSG00000197153	HIST1H3J		ENSG00000222345	SNORD19C		ENSG00000147434	CHRNA6		ENSG00000129990	SYT5		ENSG00000163623	NKX6-1		ENSG00000199990	VTRNA1-1		ENSG00000178473	UCN3
ENSG00000106031	HOXA13		ENSG00000255314	LOC101928894		ENSG00000172061	LRRC15		ENSG00000256321	LOC101928441		ENSG00000221763	MIR1289-1		ENSG00000208002	MIR643		ENSG00000264814	MIR1273C		ENSG00000225921	NOL7		ENSG00000227925	LINC01655		ENSG00000267751	LOC105372233		ENSG00000171116	HSFX1		ENSG00000230262	LINC02603		ENSG00000266589	MIR4512
ENSG00000265195	MIR4312		ENSG00000221333	MIR548K		ENSG00000249295	LOC101928924		ENSG00000185269	NOTUM		ENSG00000177234	LINC01561		ENSG00000090889	KIF4A		ENSG00000237751	LINC01143		ENSG00000161405	IKZF3		ENSG00000234352	LOC349160		ENSG00000199082	MIR342		ENSG00000135094	SDS		ENSG00000225206	MIR137HG		ENSG00000248329	APELA
ENSG00000255314	LOC101928894		ENSG00000197978	GOLGA6L9		ENSG00000248740	LINC02428		ENSG00000263849	MIR4744		ENSG00000263667	LOC285766		ENSG00000170312	CDK1		ENSG00000122136	OBP2A		ENSG00000105048	TNNT1		ENSG00000181577	C6orf223		ENSG00000113249	HAVCR1		ENSG00000109851	DBX1		ENSG00000198064	NPIPB13		ENSG00000197753	LHFPL5
ENSG00000221333	MIR548K		ENSG00000131747	TOP2A		ENSG00000174015	SPERT		ENSG00000211578	MIR766		ENSG00000251129	LINC02506		ENSG00000198353	HOXC4		ENSG00000225805	DEFB131B		ENSG00000111206	FOXM1		ENSG00000178522	AMBN		ENSG00000234142	LINC01675		ENSG00000147571	CRH		ENSG00000100341	PNPLA5		ENSG00000215866	LINC01356
ENSG00000265154	MIR151B		ENSG00000246541	LOC101929210		ENSG00000221763	MIR1289-1		ENSG00000264468	MIR4520-1		ENSG00000105467	SYNGR4		ENSG00000101003	GINS1		ENSG00000207704	MIR548AA1		ENSG00000132692	BCAN		ENSG00000164932	CTHRC1		ENSG00000093009	CDC45		ENSG00000128683	GAD1		ENSG00000179452	LINC01699		ENSG00000248118	LINC01019
ENSG00000197978	GOLGA6L9		ENSG00000221493	MIR320C1		ENSG00000183470	FLJ40288		ENSG00000250584	LINC01511		ENSG00000175877	TMEM270		ENSG00000185130	HIST1H2BL		ENSG00000117650	NEK2		ENSG00000100526	CDKN3		ENSG00000182053	TRIM49B		ENSG00000221520	MIR1285-1		ENSG00000156970	BUB1B		ENSG00000211513	MIR320E		ENSG00000185352	HS6ST3
ENSG00000164287	CDC20B		ENSG00000259023	LINC00524		ENSG00000105467	SYNGR4		ENSG00000100095	SEZ6L		ENSG00000264966	MIR5094		ENSG00000197061	HIST1H4C		ENSG00000143228	NUF2		ENSG00000121742	GJB6		ENSG00000181617	FDCSP		ENSG00000207815	MIR563		ENSG00000179292	TMEM151A		ENSG00000238886	SNORD121A		ENSG00000165480	SKA3
ENSG00000131747	TOP2A		ENSG00000266097	MIR5192		ENSG00000175877	TMEM270		ENSG00000266370	MIR3657		ENSG00000170044	ZPLD1		ENSG00000152192	POU4F1		ENSG00000215834	FMO9P		ENSG00000024526	DEPDC1		ENSG00000240922	LSAMP-AS1		ENSG00000121211	MND1		ENSG00000125869	LAMP5		ENSG00000264961	MIR4730		ENSG00000077935	SMC1B
ENSG00000226690	LOC102725191		ENSG00000221241	SNORD88A		ENSG00000264966	MIR5094		ENSG00000137673	MMP7		ENSG00000204044	SLC12A5-AS1		ENSG00000109805	NCAPG		ENSG00000139973	SYT16		ENSG00000107807	TLX1		ENSG00000254656	RTL1		ENSG00000126787	DLGAP5		ENSG00000125285	SOX21		ENSG00000072571	HMMR		ENSG00000101057	MYBL2
ENSG00000246541	LOC101929210		ENSG00000265520	MIR548V		ENSG00000221230	MIR548L		ENSG00000199122	MIR148B		ENSG00000265706	SNORD53B		ENSG00000199961	SNORD1B		ENSG00000169258	GPRIN1		ENSG00000181143	MUC16		ENSG00000266392	MIR4740		ENSG00000204283	LINC01973		ENSG00000147614	ATP6V0D2		ENSG00000220891	LL22NC03-63E9.3		ENSG00000266278	LINC01910
ENSG00000221493	MIR320C1		ENSG00000258474	LINC02313		ENSG00000204044	SLC12A5-AS1		ENSG00000239440	LINC02008		ENSG00000117215	PLA2G2D		ENSG00000157456	CCNB2		ENSG00000185414	MRPL30		ENSG00000167771	RCOR2		ENSG00000128564	VGF		ENSG00000205054	LINC01121		ENSG00000182108	DEXI		ENSG00000075461	CACNG4		ENSG00000207944	MIR574
ENSG00000259023	LINC00524		ENSG00000186897	C1QL4		ENSG00000265706	SNORD53B		ENSG00000236747	LINC01282		ENSG00000163888	CAMK2N2		ENSG00000258826	LINC01147		ENSG00000158477	CD1A		ENSG00000105011	ASF1B		ENSG00000265291	MIR4710		ENSG00000080986	NDC80		ENSG00000221826	PSG3		ENSG00000256124	LINC01152		ENSG00000234264	DEPDC1-AS1
ENSG00000266097	MIR5192		ENSG00000183072	NKX2-5		ENSG00000163888	CAMK2N2		ENSG00000207612	MIR604		ENSG00000264947	MIR3181		ENSG00000131203	IDO1		ENSG00000230390	LINC01048		ENSG00000169684	CHRNA5		ENSG00000140557	ST8SIA2		ENSG00000108825	PTGES3L-AARSD1		ENSG00000212024	MIR550A3		ENSG00000249306	LINC01411		ENSG00000172061	LRRC15
ENSG00000221241	SNORD88A		ENSG00000223786	LOC101928516		ENSG00000264947	MIR3181		ENSG00000248307	LINC00616		ENSG00000208037	MIR320A		ENSG00000164109	MAD2L1		ENSG00000234965	SHISA8		ENSG00000179750	APOBEC3B		ENSG00000248256	OCIAD1-AS1		ENSG00000232258	TMEM114		ENSG00000207313	SNORA2B		ENSG00000230927	TMBIM7P		ENSG00000249295	LOC101928924
ENSG00000265520	MIR548V		ENSG00000237412	PRSS56		ENSG00000200785	SNORD8		ENSG00000266676	MIR4297		ENSG00000109674	NEIL3		ENSG00000202515	VTRNA1-3		ENSG00000212027	MIR374B		ENSG00000104951	IL4I1		ENSG00000226476	LINC01748		ENSG00000127564	PKMYT1		ENSG00000109205	ODAM		ENSG00000115844	DLX2		ENSG00000248740	LINC02428
ENSG00000258474	LINC02313		ENSG00000231851	UTAT33		ENSG00000208037	MIR320A		ENSG00000156234	CXCL13		ENSG00000125823	CSTL1		ENSG00000232878	DPYD-AS1		ENSG00000137142	IGFBPL1		ENSG00000243742	RPLP0P2		ENSG00000100985	MMP9		ENSG00000155052	CNTNAP5		ENSG00000185090	MANEAL		ENSG00000129810	SGO1		ENSG00000174015	SPERT
ENSG00000186897	C1QL4		ENSG00000115163	CENPA		ENSG00000109674	NEIL3		ENSG00000261949	GFY		ENSG00000249917	LINC00536		ENSG00000265407	MIR4324		ENSG00000165828	PRAP1		ENSG00000072041	SLC6A15		ENSG00000253008	MIR2355		ENSG00000075218	GTSE1		ENSG00000126010	GRPR		ENSG00000254709	IGLL5		ENSG00000221763	MIR1289-1
ENSG00000183072	NKX2-5		ENSG00000118785	SPP1		ENSG00000125823	CSTL1		ENSG00000199477	SNORA31		ENSG00000233922	LINC01694		ENSG00000165304	MELK		ENSG00000090932	DLL3		ENSG00000166736	HTR3A		ENSG00000184486	POU3F2		ENSG00000197168	NEK5		ENSG00000185480	PARPBP		ENSG00000206195	DUXAP8		ENSG00000177234	LINC01561
ENSG00000237412	PRSS56		ENSG00000266555	MIR3145		ENSG00000249917	LINC00536		ENSG00000166920	C15orf48		ENSG00000251365	LINC02236		ENSG00000255874	LINC00346		ENSG00000071539	TRIP13		ENSG00000121152	NCAPH		ENSG00000263711	LOC400655		ENSG00000124243	BCAS4		ENSG00000268864	LOC284379		ENSG00000068489	PRR11		ENSG00000251129	LINC02506
ENSG00000229327	LOC102031319		ENSG00000211514	MIR454		ENSG00000230316	FEZF1-AS1		ENSG00000241818	LOC105370757		ENSG00000120498	TEX11		ENSG00000207460	SNORD116-19		ENSG00000233539	LOC730338		ENSG00000213782	DDX47		ENSG00000106031	HOXA13		ENSG00000199036	MIR219A1		ENSG00000182798	MAGEB17		ENSG00000117399	CDC20		ENSG00000183470	FLJ40288
ENSG00000231851	UTAT33		ENSG00000227964	LINC01429		ENSG00000233922	LINC01694		ENSG00000212534	SNORD70		ENSG00000221500	SNORD100		ENSG00000189057	FAM111B		ENSG00000134028	ADAMDEC1		ENSG00000238042	LINC02257		ENSG00000265195	MIR4312		ENSG00000131153	GINS2		ENSG00000130054	FAM155B		ENSG00000265874	MIR4489		ENSG00000105467	SYNGR4
ENSG00000115163	CENPA		ENSG00000113327	GABRG2		ENSG00000251365	LINC02236		ENSG00000207181	SNORA14B		ENSG00000264201	MIR4701		ENSG00000237136	C4orf51		ENSG00000204979	MS4A13		ENSG00000183150	GPR19		ENSG00000255314	LOC101928894		ENSG00000263834	MIR4635		ENSG00000111247	RAD51AP1		ENSG00000126778	SIX1		ENSG00000175877	TMEM270
ENSG00000118785	SPP1		ENSG00000201785	SNORD117		ENSG00000221500	SNORD100		ENSG00000157851	DPYSL5		ENSG00000207729	MIR556		ENSG00000142684	ZNF593		ENSG00000207574	MIR661		ENSG00000066279	ASPM		ENSG00000221333	MIR548K		ENSG00000180096	SEPTIN1		ENSG00000196711	ALKAL1		ENSG00000207750	MIR553		ENSG00000264966	MIR5094
ENSG00000266555	MIR3145		ENSG00000182774	RPS17		ENSG00000264201	MIR4701		ENSG00000171450	CDK5R2		ENSG00000257083	LOC102724421		ENSG00000134690	CDCA8		ENSG00000200816	SNORA38		ENSG00000092853	CLSPN		ENSG00000265154	MIR151B		ENSG00000204188	GGNBP1		ENSG00000155008	APOOL		ENSG00000174371	EXO1		ENSG00000221230	MIR548L
ENSG00000211514	MIR454		ENSG00000172551	MUCL1		ENSG00000207729	MIR556		ENSG00000213801	ZNF321P		ENSG00000011426	ANLN		ENSG00000144355	DLX1		ENSG00000134193	REG4		ENSG00000122861	PLAU		ENSG00000197978	GOLGA6L9		ENSG00000101842	VSIG1		ENSG00000161133	USP41		ENSG00000265820	MIR3177		ENSG00000204044	SLC12A5-AS1
ENSG00000104755	ADAM2		ENSG00000242781	LINC02050		ENSG00000011426	ANLN		ENSG00000127588	GNG13		ENSG00000228350	LINC02585		ENSG00000175832	ETV4		ENSG00000162825	NBPF20		ENSG00000154839	SKA1		ENSG00000234293	BACH1-IT3		ENSG00000237649	KIFC1		ENSG00000238961	SNORA47		ENSG00000164935	DCSTAMP		ENSG00000265706	SNORD53B
ENSG00000227964	LINC01429		ENSG00000225128	LINC00972		ENSG00000249509	LOC105377372		ENSG00000231172	LOC101927884		ENSG00000215262	KCNU1		ENSG00000205704	LINC00634		ENSG00000257114	LINC02450		ENSG00000268129	LOC100289361		ENSG00000164287	CDC20B		ENSG00000186871	ERCC6L		ENSG00000167476	JSRP1		ENSG00000250254	PTTG2		ENSG00000117215	PLA2G2D
ENSG00000113327	GABRG2		ENSG00000236049	LINC01920		ENSG00000228350	LINC02585		ENSG00000256235	SMIM3		ENSG00000105141	CASP14		ENSG00000102313	ITIH6		ENSG00000145526	CDH18		ENSG00000207973	MIR589		ENSG00000131747	TOP2A		ENSG00000222345	SNORD19C		ENSG00000234753	FOXP4-AS1		ENSG00000206688	SNORD116-18		ENSG00000163888	CAMK2N2
ENSG00000201785	SNORD117		ENSG00000242515	UGT1A10		ENSG00000185269	NOTUM		ENSG00000167618	LAIR2		ENSG00000256321	LOC101928441		ENSG00000171848	RRM2		ENSG00000088325	TPX2		ENSG00000134827	TCN1		ENSG00000226690	LOC102725191		ENSG00000225921	NOL7		ENSG00000151012	SLC7A11		ENSG00000138180	CEP55		ENSG00000186191	BPIFB4
ENSG00000182774	RPS17		ENSG00000239118	MIR1972-2		ENSG00000263849	MIR4744		ENSG00000134640	MTNR1B		ENSG00000185269	NOTUM		ENSG00000123485	HJURP		ENSG00000236279	CLEC2L		ENSG00000164611	PTTG1		ENSG00000246541	LOC101929210		ENSG00000161405	IKZF3		ENSG00000074211	PPP2R2C		ENSG00000265452	MIR3682		ENSG00000200785	SNORD8
ENSG00000242781	LINC02050		ENSG00000264616	MIR4755		ENSG00000211578	MIR766		ENSG00000266531	MIR4706		ENSG00000263849	MIR4744		ENSG00000257138	TAS2R38		ENSG00000203811	HIST2H3C		ENSG00000004848	ARX		ENSG00000221493	MIR320C1		ENSG00000176406	RIMS2		ENSG00000105173	CCNE1		ENSG00000256732	LOC100996671		ENSG00000208037	MIR320A
ENSG00000225128	LINC00972		ENSG00000155886	SLC24A2		ENSG00000264468	MIR4520-1		ENSG00000186193	SAPCD2		ENSG00000211578	MIR766		ENSG00000142945	KIF2C		ENSG00000136696	IL36B		ENSG00000234695	LOC105375401		ENSG00000259023	LINC00524		ENSG00000111206	FOXM1		ENSG00000113296	THBS4		ENSG00000133863	TEX15		ENSG00000109674	NEIL3
ENSG00000242515	UGT1A10		ENSG00000103355	PRSS33		ENSG00000250584	LINC01511		ENSG00000115507	OTX1		ENSG00000264468	MIR4520-1		ENSG00000183010	PYCR1		ENSG00000259664	LINC02254		ENSG00000143194	MAEL		ENSG00000166961	MS4A15		ENSG00000132692	BCAN		ENSG00000267452	LINC02072		ENSG00000167131	CCDC103		ENSG00000125823	CSTL1
ENSG00000239118	MIR1972-2		ENSG00000266494	MIR4641		ENSG00000266370	MIR3657		ENSG00000246228	CASC8		ENSG00000250584	LINC01511		ENSG00000178999	AURKB		ENSG00000253506	NACA2		ENSG00000138829	FBN2		ENSG00000266097	MIR5192		ENSG00000100526	CDKN3		ENSG00000117724	CENPF		ENSG00000129195	PIMREG		ENSG00000249917	LINC00536
ENSG00000264616	MIR4755		ENSG00000212493	SNORD19		ENSG00000137673	MMP7		ENSG00000241749	RPSAP52		ENSG00000100095	SEZ6L		ENSG00000265201	MIR4677		ENSG00000255690	TRIL		ENSG00000134057	CCNB1		ENSG00000221241	SNORD88A		ENSG00000178235	SLITRK1		ENSG00000100604	CHGA		ENSG00000184357	HIST1H1B		ENSG00000230316	FEZF1-AS1
ENSG00000155886	SLC24A2		ENSG00000174343	CHRNA9		ENSG00000199122	MIR148B		ENSG00000197153	HIST1H3J		ENSG00000266370	MIR3657		ENSG00000188784	PLA2G2E		ENSG00000266017	MIR4477B		ENSG00000240280	TCAM1P		ENSG00000265520	MIR548V		ENSG00000225174	OSTM1-AS1		ENSG00000148408	CACNA1B		ENSG00000256537	SMIM10L1		ENSG00000233922	LINC01694
ENSG00000103355	PRSS33		ENSG00000261039	LINC02544		ENSG00000236747	LINC01282		ENSG00000264814	MIR1273C		ENSG00000199122	MIR148B		ENSG00000254349	MIR2052HG		ENSG00000095970	TREM2		ENSG00000166803	PCLAF		ENSG00000258474	LINC02313		ENSG00000121742	GJB6		ENSG00000231587	SNORD62B		ENSG00000259764	PCSK6-AS1		ENSG00000120498	TEX11
ENSG00000266494	MIR4641		ENSG00000236366	LOC153910		ENSG00000207612	MIR604		ENSG00000122136	OBP2A		ENSG00000236747	LINC01282		ENSG00000138028	CGREF1		ENSG00000270194	LOC152048		ENSG00000267795	SMIM22		ENSG00000186897	C1QL4		ENSG00000227036	LINC00511		ENSG00000251173	UCHL1-AS1		ENSG00000258471	LOC101929718		ENSG00000221500	SNORD100
ENSG00000212493	SNORD19		ENSG00000221063	MIR1296		ENSG00000248307	LINC00616		ENSG00000186007	LEMD1		ENSG00000207612	MIR604		ENSG00000240204	SMKR1		ENSG00000214691	LINC01913		ENSG00000216775	LOC730101		ENSG00000183072	NKX2-5		ENSG00000024526	DEPDC1		ENSG00000260442	ATP2A1-AS1		ENSG00000182459	TEX19		ENSG00000264201	MIR4701
ENSG00000174343	CHRNA9		ENSG00000207550	MIR99B		ENSG00000261949	GFY		ENSG00000225805	DEFB131B		ENSG00000266676	MIR4297		ENSG00000198393	ZNF26		ENSG00000167524	RSKR		ENSG00000167900	TK1		ENSG00000207445	SNORD15B		ENSG00000166959	MS4A8		ENSG00000143355	LHX9		ENSG00000179934	CCR8		ENSG00000257083	LOC102724421
ENSG00000261039	LINC02544		ENSG00000266589	MIR4512		ENSG00000199477	SNORA31		ENSG00000207704	MIR548AA1		ENSG00000156234	CXCL13		ENSG00000186086	NBPF6		ENSG00000242428	C3orf67-AS1		ENSG00000175175	PPM1E		ENSG00000223786	LOC101928516		ENSG00000105011	ASF1B		ENSG00000255433	LOC101927120		ENSG00000252835	SCARNA21		ENSG00000011426	ANLN
ENSG00000236366	LOC153910		ENSG00000128610	FEZF1		ENSG00000241818	LOC105370757		ENSG00000117650	NEK2		ENSG00000261949	GFY		ENSG00000207137	SNORD116-13		ENSG00000265321	MIR4263		ENSG00000183145	RIPPLY3		ENSG00000237412	PRSS56		ENSG00000169684	CHRNA5		ENSG00000105989	WNT2		ENSG00000218358	RAET1K		ENSG00000228350	LINC02585
ENSG00000178473	UCN3		ENSG00000164778	EN2		ENSG00000212534	SNORD70		ENSG00000143228	NUF2		ENSG00000199477	SNORA31		ENSG00000138755	CXCL9		ENSG00000265871	MIR3174		ENSG00000173227	SYT12		ENSG00000229327	LOC102031319		ENSG00000179750	APOBEC3B		ENSG00000100558	PLEK2		ENSG00000198040	ZNF84		ENSG00000215262	KCNU1
ENSG00000221063	MIR1296		ENSG00000248329	APELA		ENSG00000262117	BCAR4		ENSG00000215834	FMO9P		ENSG00000166920	C15orf48		ENSG00000249641	HOXC13-AS		ENSG00000180861	LINC01559		ENSG00000267123	SCAT1		ENSG00000231851	UTAT33		ENSG00000104951	IL4I1		ENSG00000267698	LOC101927572		ENSG00000128714	HOXD13		ENSG00000105143	SLC1A6
ENSG00000207550	MIR99B		ENSG00000197753	LHFPL5		ENSG00000207181	SNORA14B		ENSG00000139973	SYT16		ENSG00000241818	LOC105370757		ENSG00000266750	MIR4645		ENSG00000251191	LINC00589		ENSG00000162062	TEDC2		ENSG00000239946	ZBTB20-AS3		ENSG00000166736	HTR3A		ENSG00000111057	KRT18		ENSG00000223485	LINC01615		ENSG00000105141	CASP14
ENSG00000266589	MIR4512		ENSG00000215866	LINC01356		ENSG00000213801	ZNF321P		ENSG00000169258	GPRIN1		ENSG00000212534	SNORD70		ENSG00000136944	LMX1B		ENSG00000165164	CFAP47		ENSG00000130208	APOC1		ENSG00000115163	CENPA		ENSG00000121152	NCAPH		ENSG00000102384	CENPI		ENSG00000169427	KCNK9		ENSG00000185269	NOTUM
ENSG00000128610	FEZF1		ENSG00000104327	CALB1		ENSG00000231172	LOC101927884		ENSG00000185414	MRPL30		ENSG00000262117	BCAR4		ENSG00000112984	KIF20A		ENSG00000215182	MUC5AC		ENSG00000167011	NAT16		ENSG00000118785	SPP1		ENSG00000213782	DDX47		ENSG00000237372	UNQ6494		ENSG00000169903	TM4SF4		ENSG00000264468	MIR4520-1
ENSG00000164778	EN2		ENSG00000185352	HS6ST3		ENSG00000256235	SMIM3		ENSG00000256025	CACNA1C-AS4		ENSG00000207181	SNORA14B		ENSG00000204179	PTPN20		ENSG00000184661	CDCA2		ENSG00000180425	C11orf71		ENSG00000266555	MIR3145		ENSG00000238042	LINC02257		ENSG00000125879	OTOR		ENSG00000232265	LOC100505824		ENSG00000100095	SEZ6L
ENSG00000248329	APELA		ENSG00000165480	SKA3		ENSG00000167618	LAIR2		ENSG00000158477	CD1A		ENSG00000171450	CDK5R2		ENSG00000090382	LYZ		ENSG00000268403	LOC644656		ENSG00000104112	SCG3		ENSG00000211514	MIR454		ENSG00000183150	GPR19		ENSG00000198807	PAX9		ENSG00000266206	MIR3926-1		ENSG00000266370	MIR3657
ENSG00000197753	LHFPL5		ENSG00000077935	SMC1B		ENSG00000264607	MIR3173		ENSG00000230390	LINC01048		ENSG00000213801	ZNF321P		ENSG00000172969	FRG2C		ENSG00000207609	MIR491		ENSG00000169248	CXCL11		ENSG00000104755	ADAM2		ENSG00000066279	ASPM		ENSG00000251381	LINC00958		ENSG00000208002	MIR643		ENSG00000137673	MMP7
ENSG00000215866	LINC01356		ENSG00000217236	SP9		ENSG00000138083	SIX3		ENSG00000122584	NXPH1		ENSG00000127588	GNG13		ENSG00000238317	SNORD11		ENSG00000263675	MIR5581		ENSG00000171540	OTP		ENSG00000227964	LINC01429		ENSG00000096264	NCR2		ENSG00000207757	MIR93		ENSG00000090889	KIF4A		ENSG00000199122	MIR148B
ENSG00000248118	LINC01019		ENSG00000101057	MYBL2		ENSG00000186193	SAPCD2		ENSG00000234965	SHISA8		ENSG00000167618	LAIR2		ENSG00000265345	MIR5188		ENSG00000181218	HIST3H2A		ENSG00000164485	IL22RA2		ENSG00000113327	GABRG2		ENSG00000092853	CLSPN		ENSG00000187730	GABRD		ENSG00000170312	CDK1		ENSG00000154162	CDH12
ENSG00000185352	HS6ST3		ENSG00000266278	LINC01910		ENSG00000115507	OTX1		ENSG00000131668	BARX1		ENSG00000264607	MIR3173		ENSG00000111700	SLCO1B3		ENSG00000251072	LMNB1-DT		ENSG00000077152	UBE2T		ENSG00000201785	SNORD117		ENSG00000232192	KIF26B-AS1		ENSG00000105976	MET		ENSG00000171060	C8orf74		ENSG00000236747	LINC01282
ENSG00000165480	SKA3		ENSG00000207944	MIR574		ENSG00000246228	CASC8		ENSG00000212027	MIR374B		ENSG00000134640	MTNR1B		ENSG00000122952	ZWINT		ENSG00000158402	CDC25C		ENSG00000206531	CD200R1L		ENSG00000182774	RPS17		ENSG00000154839	SKA1		ENSG00000147570	DNAJC5B		ENSG00000224559	LINC01087		ENSG00000266676	MIR4297
ENSG00000077935	SMC1B		ENSG00000234264	DEPDC1-AS1		ENSG00000006659	LGALS14		ENSG00000137142	IGFBPL1		ENSG00000266531	MIR4706		ENSG00000169679	BUB1		ENSG00000169607	CKAP2L		ENSG00000131187	F12		ENSG00000136110	CNMD		ENSG00000268129	LOC100289361		ENSG00000188175	HEPACAM2		ENSG00000101003	GINS1		ENSG00000156234	CXCL13
ENSG00000217236	SP9		ENSG00000172061	LRRC15		ENSG00000234497	ERICH3-AS1		ENSG00000165828	PRAP1		ENSG00000138083	SIX3		ENSG00000221066	SNORD111		ENSG00000199990	VTRNA1-1		ENSG00000204949	FAM83A-AS1		ENSG00000172551	MUCL1		ENSG00000207973	MIR589		ENSG00000256463	SALL3		ENSG00000185130	HIST1H2BL		ENSG00000261949	GFY
ENSG00000101057	MYBL2		ENSG00000249295	LOC101928924		ENSG00000241749	RPSAP52		ENSG00000265355	MIR3136		ENSG00000186193	SAPCD2		ENSG00000173540	GMPPB		ENSG00000230262	LINC02603		ENSG00000168779	SHOX2		ENSG00000242781	LINC02050		ENSG00000254101	LINC02055		ENSG00000109705	NKX3-2		ENSG00000198471	RTP2		ENSG00000199477	SNORA31
ENSG00000266278	LINC01910		ENSG00000248740	LINC02428		ENSG00000197153	HIST1H3J		ENSG00000090932	DLL3		ENSG00000115507	OTX1		ENSG00000196917	HCAR1		ENSG00000198064	NPIPB13		ENSG00000188322	SBK1		ENSG00000225128	LINC00972		ENSG00000134827	TCN1		ENSG00000263361	MIR378H		ENSG00000175874	CREG2		ENSG00000166920	C15orf48
ENSG00000207944	MIR574		ENSG00000174015	SPERT		ENSG00000266038	MIR4659A		ENSG00000071539	TRIP13		ENSG00000234497	ERICH3-AS1		ENSG00000204172	AGAP9		ENSG00000207442	SNORD116-6		ENSG00000166670	MMP10		ENSG00000236049	LINC01920		ENSG00000164611	PTTG1		ENSG00000070019	GUCY2C		ENSG00000152192	POU4F1		ENSG00000241818	LOC105370757
ENSG00000234264	DEPDC1-AS1		ENSG00000221763	MIR1289-1		ENSG00000264814	MIR1273C		ENSG00000233539	LOC730338		ENSG00000197153	HIST1H3J		ENSG00000167346	MMP26		ENSG00000211513	MIR320E		ENSG00000163568	AIM2		ENSG00000239118	MIR1972-2		ENSG00000234695	LOC105375401		ENSG00000230257	NFE4		ENSG00000162723	SLAMF9		ENSG00000212534	SNORD70
ENSG00000172061	LRRC15		ENSG00000177234	LINC01561		ENSG00000122136	OBP2A		ENSG00000134028	ADAMDEC1		ENSG00000266038	MIR4659A		ENSG00000065328	MCM10		ENSG00000264961	MIR4730		ENSG00000091651	ORC6		ENSG00000264616	MIR4755		ENSG00000054356	PTPRN		ENSG00000266554	LINC01443		ENSG00000109805	NCAPG		ENSG00000207181	SNORA14B
ENSG00000249295	LOC101928924		ENSG00000263667	LOC285766		ENSG00000186007	LEMD1		ENSG00000169393	ELSPBP1		ENSG00000264814	MIR1273C		ENSG00000168078	PBK		ENSG00000072571	HMMR		ENSG00000215126	CBWD6		ENSG00000155886	SLC24A2		ENSG00000007038	PRSS21		ENSG00000161888	SPC24		ENSG00000199961	SNORD1B		ENSG00000171450	CDK5R2
ENSG00000248740	LINC02428		ENSG00000251129	LINC02506		ENSG00000225805	DEFB131B		ENSG00000207574	MIR661		ENSG00000237751	LINC01143		ENSG00000208032	MIR548A3		ENSG00000220891	LL22NC03-63E9.3		ENSG00000189127	ANKRD34B		ENSG00000103355	PRSS33		ENSG00000138829	FBN2		ENSG00000122787	AKR1D1		ENSG00000157456	CCNB2		ENSG00000213801	ZNF321P
ENSG00000174015	SPERT		ENSG00000183470	FLJ40288		ENSG00000207704	MIR548AA1		ENSG00000200816	SNORA38		ENSG00000122136	OBP2A		ENSG00000261359	PYCARD-AS1		ENSG00000075461	CACNG4		ENSG00000167749	KLK4		ENSG00000266494	MIR4641		ENSG00000134057	CCNB1		ENSG00000065923	SLC9A7		ENSG00000205922	ONECUT3		ENSG00000127588	GNG13
ENSG00000221763	MIR1289-1		ENSG00000105467	SYNGR4		ENSG00000117650	NEK2		ENSG00000229531	LOC101928696		ENSG00000186007	LEMD1		ENSG00000212452	SNORD69		ENSG00000256124	LINC01152		ENSG00000196787	HIST1H2AG		ENSG00000212493	SNORD19		ENSG00000166803	PCLAF		ENSG00000137976	DNASE2B		ENSG00000197588	KLKP1		ENSG00000231172	LOC101927884
ENSG00000177234	LINC01561		ENSG00000175877	TMEM270		ENSG00000143228	NUF2		ENSG00000254166	PCAT2		ENSG00000225805	DEFB131B		ENSG00000143476	DTL		ENSG00000249306	LINC01411		ENSG00000094804	CDC6		ENSG00000174343	CHRNA9		ENSG00000114455	HHLA2		ENSG00000162073	PAQR4		ENSG00000258826	LINC01147		ENSG00000256235	SMIM3
ENSG00000263667	LOC285766		ENSG00000264966	MIR5094		ENSG00000215834	FMO9P		ENSG00000162825	NBPF20		ENSG00000207704	MIR548AA1		ENSG00000207956	MIR579		ENSG00000236311	TLX1NB		ENSG00000121621	KIF18A		ENSG00000261039	LINC02544		ENSG00000266640	MIR4754		ENSG00000240498	CDKN2B-AS1		ENSG00000271852	SNORD11B		ENSG00000167618	LAIR2
ENSG00000251129	LINC02506		ENSG00000170044	ZPLD1		ENSG00000139973	SYT16		ENSG00000257114	LINC02450		ENSG00000117650	NEK2		ENSG00000149346	SLX4IP		ENSG00000230927	TMBIM7P		ENSG00000166415	WDR72		ENSG00000178473	UCN3		ENSG00000272273	IER3-AS1		ENSG00000232671	ZNF687-AS1		ENSG00000266407	MIR3157		ENSG00000266531	MIR4706
ENSG00000183470	FLJ40288		ENSG00000221230	MIR548L		ENSG00000169258	GPRIN1		ENSG00000199787	SNORA80C		ENSG00000143228	NUF2		ENSG00000254585	MAGEL2		ENSG00000115844	DLX2		ENSG00000114346	ECT2		ENSG00000221063	MIR1296		ENSG00000216775	LOC730101		ENSG00000051341	POLQ		ENSG00000131203	IDO1		ENSG00000138083	SIX3
ENSG00000105467	SYNGR4		ENSG00000204044	SLC12A5-AS1		ENSG00000185414	MRPL30		ENSG00000088325	TPX2		ENSG00000215834	FMO9P		ENSG00000118193	KIF14		ENSG00000129810	SGO1		ENSG00000152592	DMP1		ENSG00000266589	MIR4512		ENSG00000167900	TK1		ENSG00000145681	HAPLN1		ENSG00000164109	MAD2L1		ENSG00000186193	SAPCD2
ENSG00000175877	TMEM270		ENSG00000265706	SNORD53B		ENSG00000158477	CD1A		ENSG00000236279	CLEC2L		ENSG00000139973	SYT16		ENSG00000235029	MNX1-AS2		ENSG00000254709	IGLL5		ENSG00000266235	MIR3176		ENSG00000128610	FEZF1		ENSG00000175175	PPM1E		ENSG00000214237	MINDY4B		ENSG00000202515	VTRNA1-3		ENSG00000115507	OTX1
ENSG00000264966	MIR5094		ENSG00000117215	PLA2G2D		ENSG00000230390	LINC01048		ENSG00000136696	IL36B		ENSG00000169258	GPRIN1		ENSG00000112818	MEP1A		ENSG00000206195	DUXAP8		ENSG00000101198	NKAIN4		ENSG00000164778	EN2		ENSG00000173227	SYT12		ENSG00000013810	TACC3		ENSG00000188162	OTOG		ENSG00000165583	SSX5
ENSG00000170044	ZPLD1		ENSG00000172238	ATOH1		ENSG00000207802	MIR646		ENSG00000259664	LINC02254		ENSG00000185414	MRPL30		ENSG00000199135	MIR101-1		ENSG00000068489	PRR11		ENSG00000100167	SEPTIN3		ENSG00000248329	APELA		ENSG00000134595	SOX3		ENSG00000114248	LRRC31		ENSG00000228697	LOC101928565		ENSG00000246228	CASC8
ENSG00000221230	MIR548L		ENSG00000163888	CAMK2N2		ENSG00000122584	NXPH1		ENSG00000253506	NACA2		ENSG00000158477	CD1A		ENSG00000112742	TTK		ENSG00000117399	CDC20		ENSG00000258279	LINC00592		ENSG00000197753	LHFPL5		ENSG00000237064	EIF3IP1		ENSG00000141965	FEM1A		ENSG00000232878	DPYD-AS1		ENSG00000006659	LGALS14
ENSG00000204044	SLC12A5-AS1		ENSG00000264947	MIR3181		ENSG00000234965	SHISA8		ENSG00000255690	TRIL		ENSG00000230390	LINC01048		ENSG00000196890	HIST3H2BB		ENSG00000160472	TMEM190		ENSG00000151790	TDO2		ENSG00000215866	LINC01356		ENSG00000224137	LINC01857		ENSG00000123975	CKS2		ENSG00000144452	ABCA12		ENSG00000234497	ERICH3-AS1
ENSG00000265706	SNORD53B		ENSG00000186191	BPIFB4		ENSG00000264661	MIR3200		ENSG00000266017	MIR4477B		ENSG00000122584	NXPH1		ENSG00000104147	OIP5		ENSG00000265874	MIR4489		ENSG00000151025	GPR158		ENSG00000104327	CALB1		ENSG00000104321	TRPA1		ENSG00000169067	ACTBL2		ENSG00000109255	NMU		ENSG00000241749	RPSAP52
ENSG00000117215	PLA2G2D		ENSG00000200785	SNORD8		ENSG00000212027	MIR374B		ENSG00000095970	TREM2		ENSG00000234965	SHISA8		ENSG00000266712	MIR3149		ENSG00000126778	SIX1		ENSG00000223572	CKMT1A		ENSG00000248118	LINC01019		ENSG00000267123	SCAT1		ENSG00000100473	COCH		ENSG00000165304	MELK		ENSG00000197153	HIST1H3J
ENSG00000172238	ATOH1		ENSG00000208037	MIR320A		ENSG00000234493	RHOXF1P1		ENSG00000270194	LOC152048		ENSG00000131668	BARX1		ENSG00000148773	MKI67		ENSG00000207750	MIR553		ENSG00000162849	KIF26B		ENSG00000185352	HS6ST3		ENSG00000158874	APOA2		ENSG00000198901	PRC1		ENSG00000237686	LOC101929705		ENSG00000264814	MIR1273C
ENSG00000163888	CAMK2N2		ENSG00000109674	NEIL3		ENSG00000137142	IGFBPL1		ENSG00000139915	MDGA2		ENSG00000212027	MIR374B		ENSG00000146670	CDCA5		ENSG00000174371	EXO1		ENSG00000229647	MYOSLID		ENSG00000165480	SKA3		ENSG00000221510	MIR548O		ENSG00000113763	UNC5A		ENSG00000189057	FAM111B		ENSG00000237751	LINC01143
ENSG00000186191	BPIFB4		ENSG00000125823	CSTL1		ENSG00000186960	LINC01551		ENSG00000214691	LINC01913		ENSG00000137142	IGFBPL1		ENSG00000129990	SYT5		ENSG00000182256	GABRG3		ENSG00000236064	LOC101928335		ENSG00000077935	SMC1B		ENSG00000198788	MUC2		ENSG00000268996	MAN1B1-DT		ENSG00000237136	C4orf51		ENSG00000122136	OBP2A
ENSG00000200785	SNORD8		ENSG00000249917	LINC00536		ENSG00000165828	PRAP1		ENSG00000167524	RSKR		ENSG00000265355	MIR3136		ENSG00000267751	LOC105372233		ENSG00000035499	DEPDC1B		ENSG00000145337	PYURF		ENSG00000217236	SP9		ENSG00000162062	TEDC2		ENSG00000178171	AMER3		ENSG00000142684	ZNF593		ENSG00000186007	LEMD1
ENSG00000208037	MIR320A		ENSG00000230316	FEZF1-AS1		ENSG00000265355	MIR3136		ENSG00000242428	C3orf67-AS1		ENSG00000090932	DLL3		ENSG00000199082	MIR342		ENSG00000250254	PTTG2		ENSG00000186919	ZACN		ENSG00000101057	MYBL2		ENSG00000130208	APOC1		ENSG00000142731	PLK4		ENSG00000134690	CDCA8		ENSG00000225805	DEFB131B
ENSG00000109674	NEIL3		ENSG00000233922	LINC01694		ENSG00000090932	DLL3		ENSG00000265321	MIR4263		ENSG00000116996	ZP4		ENSG00000113249	HAVCR1		ENSG00000138180	CEP55		ENSG00000171320	ESCO2		ENSG00000266278	LINC01910		ENSG00000180425	C11orf71		ENSG00000164411	GJB7		ENSG00000144355	DLX1		ENSG00000252906	SCARNA3
ENSG00000125823	CSTL1		ENSG00000251365	LINC02236		ENSG00000116996	ZP4		ENSG00000207624	MIR194-1		ENSG00000071539	TRIP13		ENSG00000174562	KLK15		ENSG00000265452	MIR3682		ENSG00000115297	TLX2		ENSG00000207944	MIR574		ENSG00000104112	SCG3		ENSG00000251620	STPG2-AS1		ENSG00000228213	NLGN1-AS1		ENSG00000207704	MIR548AA1
ENSG00000249917	LINC00536		ENSG00000120498	TEX11		ENSG00000071539	TRIP13		ENSG00000199150	MIRLET7G		ENSG00000233539	LOC730338		ENSG00000093009	CDC45		ENSG00000261787	TCF24		ENSG00000180730	SHISA2		ENSG00000234264	DEPDC1-AS1		ENSG00000164485	IL22RA2		ENSG00000148513	ANKRD30A		ENSG00000129173	E2F8		ENSG00000117650	NEK2
ENSG00000230316	FEZF1-AS1		ENSG00000221500	SNORD100		ENSG00000233539	LOC730338		ENSG00000265871	MIR3174		ENSG00000134028	ADAMDEC1		ENSG00000144583	MARCH4		ENSG00000256732	LOC100996671		ENSG00000147536	GINS4		ENSG00000172061	LRRC15		ENSG00000077152	UBE2T		ENSG00000105550	FGF21		ENSG00000171848	RRM2		ENSG00000143228	NUF2
ENSG00000233922	LINC01694		ENSG00000264201	MIR4701		ENSG00000207574	MIR661		ENSG00000226717	PTPRD-AS2		ENSG00000207574	MIR661		ENSG00000221520	MIR1285-1		ENSG00000133863	TEX15		ENSG00000271216	LINC01050		ENSG00000249295	LOC101928924		ENSG00000131187	F12		ENSG00000231322	RPL13AP17		ENSG00000123485	HJURP		ENSG00000139973	SYT16
ENSG00000251365	LINC02236		ENSG00000207729	MIR556		ENSG00000200816	SNORA38		ENSG00000180861	LINC01559		ENSG00000200816	SNORA38		ENSG00000207815	MIR563		ENSG00000167131	CCDC103		ENSG00000127423	AUNIP		ENSG00000248740	LINC02428		ENSG00000188322	SBK1		ENSG00000100593	ISM2		ENSG00000223647	LINC01946		ENSG00000169258	GPRIN1
ENSG00000120498	TEX11		ENSG00000257083	LOC102724421		ENSG00000134193	REG4		ENSG00000251191	LINC00589		ENSG00000134193	REG4		ENSG00000121211	MND1		ENSG00000129195	PIMREG		ENSG00000167513	CDT1		ENSG00000174015	SPERT		ENSG00000166670	MMP10		ENSG00000199133	MIRLET7D		ENSG00000142945	KIF2C		ENSG00000185414	MRPL30
ENSG00000221500	SNORD100		ENSG00000011426	ANLN		ENSG00000229531	LOC101928696		ENSG00000165164	CFAP47		ENSG00000229531	LOC101928696		ENSG00000126787	DLGAP5		ENSG00000156687	UNC5D		ENSG00000100162	CENPM		ENSG00000221763	MIR1289-1		ENSG00000091651	ORC6		ENSG00000100867	DHRS2		ENSG00000183010	PYCR1		ENSG00000256025	CACNA1C-AS4
ENSG00000264201	MIR4701		ENSG00000249509	LOC105377372		ENSG00000254166	PCAT2		ENSG00000227640	SOX21-AS1		ENSG00000162825	NBPF20		ENSG00000204283	LINC01973		ENSG00000184357	HIST1H1B		ENSG00000196584	XRCC2		ENSG00000177234	LINC01561		ENSG00000215126	CBWD6		ENSG00000135451	TROAP		ENSG00000178999	AURKB		ENSG00000158477	CD1A
ENSG00000207729	MIR556		ENSG00000228350	LINC02585		ENSG00000162825	NBPF20		ENSG00000215182	MUC5AC		ENSG00000257114	LINC02450		ENSG00000205054	LINC01121		ENSG00000183971	NPW		ENSG00000146410	MTFR2		ENSG00000263667	LOC285766		ENSG00000258651	SEC23A-AS1		ENSG00000101850	GPR143		ENSG00000125726	CD70		ENSG00000230390	LINC01048
ENSG00000257083	LOC102724421		ENSG00000215262	KCNU1		ENSG00000257114	LINC02450		ENSG00000228135	LINC01494		ENSG00000088325	TPX2		ENSG00000265855	MIR4514		ENSG00000207590	MIR215		ENSG00000256940	LOC105369340		ENSG00000251129	LINC02506		ENSG00000265933	LINC00668		ENSG00000221957	KIR2DS4		ENSG00000265201	MIR4677		ENSG00000207802	MIR646
ENSG00000011426	ANLN		ENSG00000105143	SLC1A6		ENSG00000199787	SNORA80C		ENSG00000184661	CDCA2		ENSG00000236279	CLEC2L		ENSG00000069206	ADAM7		ENSG00000256537	SMIM10L1		ENSG00000115718	PROC		ENSG00000183470	FLJ40288		ENSG00000196787	HIST1H2AG		ENSG00000181449	SOX2		ENSG00000169894	MUC3A		ENSG00000234965	SHISA8
ENSG00000249509	LOC105377372		ENSG00000105141	CASP14		ENSG00000088325	TPX2		ENSG00000163283	ALPP		ENSG00000136696	IL36B		ENSG00000108825	PTGES3L-AARSD1		ENSG00000266232	MIR3178		ENSG00000138160	KIF11		ENSG00000105467	SYNGR4		ENSG00000094804	CDC6		ENSG00000207789	MIR26A2		ENSG00000188784	PLA2G2E		ENSG00000131668	BARX1
ENSG00000228350	LINC02585		ENSG00000256321	LOC101928441		ENSG00000203811	HIST2H3C		ENSG00000221537	MIR548H1		ENSG00000253506	NACA2		ENSG00000224563	LPP-AS1		ENSG00000258471	LOC101929718		ENSG00000206630	SNORD60		ENSG00000175877	TMEM270		ENSG00000121621	KIF18A		ENSG00000202566	MIR421		ENSG00000206903	SNORA24B		ENSG00000212027	MIR374B
ENSG00000215262	KCNU1		ENSG00000185269	NOTUM		ENSG00000136696	IL36B		ENSG00000268403	LOC644656		ENSG00000255690	TRIL		ENSG00000127564	PKMYT1		ENSG00000182459	TEX19		ENSG00000101115	SALL4		ENSG00000264966	MIR5094		ENSG00000114346	ECT2		ENSG00000142513	ACP4		ENSG00000232100	LINC01653		ENSG00000137142	IGFBPL1
ENSG00000105141	CASP14		ENSG00000263849	MIR4744		ENSG00000259664	LINC02254		ENSG00000207609	MIR491		ENSG00000266017	MIR4477B		ENSG00000207014	SNORD116-3		ENSG00000179934	CCR8		ENSG00000148798	INA		ENSG00000170044	ZPLD1		ENSG00000206633	SNORA80B		ENSG00000175643	RMI2		ENSG00000138028	CGREF1		ENSG00000165828	PRAP1
ENSG00000256321	LOC101928441		ENSG00000211578	MIR766		ENSG00000253506	NACA2		ENSG00000263675	MIR5581		ENSG00000095970	TREM2		ENSG00000186474	KLK12		ENSG00000252835	SCARNA21		ENSG00000164744	SUN3		ENSG00000221230	MIR548L		ENSG00000225595	LINC01623		ENSG00000147481	SNTG1		ENSG00000198393	ZNF26		ENSG00000090932	DLL3
ENSG00000185269	NOTUM		ENSG00000264468	MIR4520-1		ENSG00000255690	TRIL		ENSG00000181218	HIST3H2A		ENSG00000270194	LOC152048		ENSG00000125508	SRMS		ENSG00000218358	RAET1K		ENSG00000124140	SLC12A5		ENSG00000204044	SLC12A5-AS1		ENSG00000207205	RNVU1-15		ENSG00000111540	RAB5B		ENSG00000197046	SIGLEC15		ENSG00000071539	TRIP13
ENSG00000263849	MIR4744		ENSG00000250584	LINC01511		ENSG00000266017	MIR4477B		ENSG00000251072	LMNB1-DT		ENSG00000139915	MDGA2		ENSG00000075218	GTSE1		ENSG00000121743	GJA3		ENSG00000164300	SERINC5		ENSG00000265706	SNORD53B		ENSG00000171951	SCG2		ENSG00000124493	GRM4		ENSG00000186086	NBPF6		ENSG00000233539	LOC730338
ENSG00000211578	MIR766		ENSG00000100095	SEZ6L		ENSG00000095970	TREM2		ENSG00000158402	CDC25C		ENSG00000214691	LINC01913		ENSG00000197168	NEK5		ENSG00000225226	LINC01795		ENSG00000138271	GPR87		ENSG00000117215	PLA2G2D		ENSG00000144481	TRPM8		ENSG00000140525	FANCI		ENSG00000207137	SNORD116-13		ENSG00000134028	ADAMDEC1
ENSG00000264468	MIR4520-1		ENSG00000266370	MIR3657		ENSG00000270194	LOC152048		ENSG00000221540	MIR1180		ENSG00000167524	RSKR		ENSG00000199036	MIR219A1		ENSG00000198040	ZNF84		ENSG00000267374	MIR924HG		ENSG00000172238	ATOH1		ENSG00000266235	MIR3176		ENSG00000144130	NT5DC4		ENSG00000231924	PSG1		ENSG00000207574	MIR661
ENSG00000250584	LINC01511		ENSG00000137673	MMP7		ENSG00000228481	LOC105374580		ENSG00000169607	CKAP2L		ENSG00000242428	C3orf67-AS1		ENSG00000131153	GINS2		ENSG00000128714	HOXD13		ENSG00000207652	MIR621		ENSG00000163888	CAMK2N2		ENSG00000100167	SEPTIN3		ENSG00000125999	BPIFB1		ENSG00000105464	GRIN2D		ENSG00000200816	SNORA38
ENSG00000100095	SEZ6L		ENSG00000199122	MIR148B		ENSG00000214691	LINC01913		ENSG00000255151	GLYATL1B		ENSG00000265321	MIR4263		ENSG00000263834	MIR4635		ENSG00000223485	LINC01615		ENSG00000135119	RNFT2		ENSG00000264947	MIR3181		ENSG00000258279	LINC00592		ENSG00000207588	MIR593		ENSG00000137825	ITPKA		ENSG00000134193	REG4
ENSG00000266370	MIR3657		ENSG00000154162	CDH12		ENSG00000167524	RSKR		ENSG00000199990	VTRNA1-1		ENSG00000207245	SNORD116-29		ENSG00000266189	MIR3186		ENSG00000169427	KCNK9		ENSG00000245848	CEBPA		ENSG00000186191	BPIFB4		ENSG00000151025	GPR158		ENSG00000245870	LINC00682		ENSG00000138755	CXCL9		ENSG00000229531	LOC101928696
ENSG00000137673	MMP7		ENSG00000239440	LINC02008		ENSG00000242428	C3orf67-AS1		ENSG00000183729	NPBWR1		ENSG00000207624	MIR194-1		ENSG00000180096	SEPTIN1		ENSG00000229544	NKX1-2		ENSG00000142700	DMRTA2		ENSG00000200785	SNORD8		ENSG00000223572	CKMT1A		ENSG00000137261	KIAA0319		ENSG00000249641	HOXC13-AS		ENSG00000254166	PCAT2
ENSG00000199122	MIR148B		ENSG00000236747	LINC01282		ENSG00000265321	MIR4263		ENSG00000260009	LINC02130		ENSG00000265871	MIR3174		ENSG00000208017	MIR140		ENSG00000169903	TM4SF4		ENSG00000234996	LOC148709		ENSG00000208037	MIR320A		ENSG00000167244	IGF2		ENSG00000213185	FAM24B		ENSG00000266750	MIR4645		ENSG00000162825	NBPF20
ENSG00000239440	LINC02008		ENSG00000207612	MIR604		ENSG00000207245	SNORD116-29		ENSG00000230262	LINC02603		ENSG00000180861	LINC01559		ENSG00000186910	SERPINA11		ENSG00000232265	LOC100505824		ENSG00000073111	MCM2		ENSG00000109674	NEIL3		ENSG00000236064	LOC101928335		ENSG00000159958	TNFRSF13C		ENSG00000207627	MIR581		ENSG00000257114	LINC02450
ENSG00000207612	MIR604		ENSG00000248307	LINC00616		ENSG00000207624	MIR194-1		ENSG00000225206	MIR137HG		ENSG00000251191	LINC00589		ENSG00000230601	TEX48		ENSG00000090889	KIF4A		ENSG00000183196	CHST6		ENSG00000125823	CSTL1		ENSG00000145337	PYURF		ENSG00000141682	PMAIP1		ENSG00000227213	SPATA13-AS1		ENSG00000145526	CDH18
ENSG00000266676	MIR4297		ENSG00000266676	MIR4297		ENSG00000199150	MIRLET7G		ENSG00000198064	NPIPB13		ENSG00000165164	CFAP47		ENSG00000172000	ZNF556		ENSG00000170312	CDK1		ENSG00000207650	MIR570		ENSG00000230316	FEZF1-AS1		ENSG00000163993	S100P		ENSG00000118242	MREG		ENSG00000112984	KIF20A		ENSG00000199787	SNORA80C
ENSG00000156234	CXCL13		ENSG00000156234	CXCL13		ENSG00000265871	MIR3174		ENSG00000100341	PNPLA5		ENSG00000228135	LINC01494		ENSG00000237649	KIFC1		ENSG00000198353	HOXC4		ENSG00000187242	KRT12		ENSG00000233922	LINC01694		ENSG00000199024	MIR103A2		ENSG00000258779	LINC01568		ENSG00000090382	LYZ		ENSG00000088325	TPX2
ENSG00000261949	GFY		ENSG00000261949	GFY		ENSG00000228496	LOC100506405		ENSG00000251151	HOXC-AS3		ENSG00000184661	CDCA2		ENSG00000186871	ERCC6L		ENSG00000101003	GINS1		ENSG00000234380	LINC01426		ENSG00000251365	LINC02236		ENSG00000186919	ZACN		ENSG00000160957	RECQL4		ENSG00000237243	LOC100130880		ENSG00000203811	HIST2H3C
ENSG00000199477	SNORA31		ENSG00000199477	SNORA31		ENSG00000180861	LINC01559		ENSG00000111701	APOBEC1		ENSG00000164434	FABP7		ENSG00000235304	LINC01281		ENSG00000185130	HIST1H2BL		ENSG00000169245	CXCL10		ENSG00000120498	TEX11		ENSG00000171320	ESCO2		ENSG00000159337	PLA2G4D		ENSG00000102854	MSLN		ENSG00000136696	IL36B
ENSG00000166920	C15orf48		ENSG00000166920	C15orf48		ENSG00000251191	LINC00589		ENSG00000211513	MIR320E		ENSG00000163283	ALPP		ENSG00000222345	SNORD19C		ENSG00000221676	RNU6ATAC		ENSG00000234906	APOC2		ENSG00000221500	SNORD100		ENSG00000250103	PANCR		ENSG00000115616	SLC9A2		ENSG00000171487	NLRP5		ENSG00000259664	LINC02254
ENSG00000241818	LOC105370757		ENSG00000241818	LOC105370757		ENSG00000165164	CFAP47		ENSG00000214407	LINC02085		ENSG00000264419	MIR548AC		ENSG00000225921	NOL7		ENSG00000198471	RTP2		ENSG00000132164	SLC6A11		ENSG00000264201	MIR4701		ENSG00000122390	NAA60		ENSG00000135052	GOLM1		ENSG00000204616	TRIM31		ENSG00000253506	NACA2
ENSG00000212534	SNORD70		ENSG00000212534	SNORD70		ENSG00000215182	MUC5AC		ENSG00000238886	SNORD121A		ENSG00000268403	LOC644656		ENSG00000174469	CNTNAP2		ENSG00000197061	HIST1H4C		ENSG00000186185	KIF18B		ENSG00000207729	MIR556		ENSG00000179546	HTR1D		ENSG00000273396	LINC01396		ENSG00000238317	SNORD11		ENSG00000255690	TRIL
ENSG00000262117	BCAR4		ENSG00000262117	BCAR4		ENSG00000228135	LINC01494		ENSG00000264961	MIR4730		ENSG00000207609	MIR491		ENSG00000161405	IKZF3		ENSG00000175874	CREG2		ENSG00000204869	IGFL4		ENSG00000257083	LOC102724421		ENSG00000147536	GINS4		ENSG00000204941	PSG5		ENSG00000196427	NBPF4		ENSG00000266017	MIR4477B
ENSG00000207181	SNORA14B		ENSG00000207181	SNORA14B		ENSG00000184661	CDCA2		ENSG00000072571	HMMR		ENSG00000263675	MIR5581		ENSG00000111206	FOXM1		ENSG00000109805	NCAPG		ENSG00000151725	CENPU		ENSG00000011426	ANLN		ENSG00000198758	EPS8L3		ENSG00000258325	ITFG2-AS1		ENSG00000170442	KRT86		ENSG00000095970	TREM2
ENSG00000157851	DPYSL5		ENSG00000157851	DPYSL5		ENSG00000164434	FABP7		ENSG00000220891	LL22NC03-63E9.3		ENSG00000181218	HIST3H2A		ENSG00000189366	ALG1L		ENSG00000199961	SNORD1B		ENSG00000174938	SEZ6L2		ENSG00000249509	LOC105377372		ENSG00000106436	MYL10		ENSG00000198826	ARHGAP11A		ENSG00000230269	LINC02525		ENSG00000270194	LOC152048
ENSG00000171450	CDK5R2		ENSG00000171450	CDK5R2		ENSG00000163283	ALPP		ENSG00000075461	CACNG4		ENSG00000251072	LMNB1-DT		ENSG00000100526	CDKN3		ENSG00000157456	CCNB2		ENSG00000233080	LINC01399		ENSG00000228350	LINC02585		ENSG00000167513	CDT1		ENSG00000232434	AJM1		ENSG00000265345	MIR5188		ENSG00000228481	LOC105374580
ENSG00000213801	ZNF321P		ENSG00000213801	ZNF321P		ENSG00000264419	MIR548AC		ENSG00000249306	LINC01411		ENSG00000158402	CDC25C		ENSG00000207863	MIR125B2		ENSG00000163286	ALPG		ENSG00000255571	MIR9-3HG		ENSG00000105141	CASP14		ENSG00000100162	CENPM		ENSG00000115008	IL1A		ENSG00000205857	NANOGNB		ENSG00000139915	MDGA2
ENSG00000127588	GNG13		ENSG00000127588	GNG13		ENSG00000268403	LOC644656		ENSG00000095596	CYP26A1		ENSG00000221540	MIR1180		ENSG00000225174	OSTM1-AS1		ENSG00000271852	SNORD11B		ENSG00000087586	AURKA		ENSG00000256321	LOC101928441		ENSG00000196584	XRCC2		ENSG00000258792	LOC105370616		ENSG00000122952	ZWINT		ENSG00000167524	RSKR
ENSG00000231172	LOC101927884		ENSG00000256235	SMIM3		ENSG00000207609	MIR491		ENSG00000236311	TLX1NB		ENSG00000169607	CKAP2L		ENSG00000199030	MIRLET7C		ENSG00000154646	TMPRSS15		ENSG00000188766	SPRED3		ENSG00000185269	NOTUM		ENSG00000146410	MTFR2		ENSG00000132749	TESMIN		ENSG00000136535	TBR1		ENSG00000242428	C3orf67-AS1
ENSG00000256235	SMIM3		ENSG00000264607	MIR3173		ENSG00000263675	MIR5581		ENSG00000230927	TMBIM7P		ENSG00000199990	VTRNA1-1		ENSG00000024526	DEPDC1		ENSG00000131203	IDO1		ENSG00000136695	IL36RN		ENSG00000263849	MIR4744		ENSG00000256940	LOC105369340		ENSG00000127561	SYNGR3		ENSG00000169679	BUB1		ENSG00000265321	MIR4263
ENSG00000167618	LAIR2		ENSG00000134640	MTNR1B		ENSG00000181218	HIST3H2A		ENSG00000115844	DLX2		ENSG00000183729	NPBWR1		ENSG00000107807	TLX1		ENSG00000164109	MAD2L1		ENSG00000130829	DUSP9		ENSG00000211578	MIR766		ENSG00000125498	KIR2DL1		ENSG00000235470	NEURL1-AS1		ENSG00000221066	SNORD111		ENSG00000170848	PSG6
ENSG00000264607	MIR3173		ENSG00000266531	MIR4706		ENSG00000251072	LMNB1-DT		ENSG00000129810	SGO1		ENSG00000260009	LINC02130		ENSG00000167800	TBX10		ENSG00000260887	CASC22		ENSG00000261465	LOC102723385		ENSG00000264468	MIR4520-1		ENSG00000138160	KIF11		ENSG00000197977	ELOVL2		ENSG00000173540	GMPPB		ENSG00000265871	MIR3174
ENSG00000134640	MTNR1B		ENSG00000138083	SIX3		ENSG00000158402	CDC25C		ENSG00000254709	IGLL5		ENSG00000230262	LINC02603		ENSG00000166959	MS4A8		ENSG00000202515	VTRNA1-3		ENSG00000163808	KIF15		ENSG00000250584	LINC01511		ENSG00000206630	SNORD60		ENSG00000120875	DUSP4		ENSG00000204172	AGAP9		ENSG00000180861	LINC01559
ENSG00000266531	MIR4706		ENSG00000186193	SAPCD2		ENSG00000221540	MIR1180		ENSG00000206195	DUXAP8		ENSG00000198064	NPIPB13		ENSG00000105011	ASF1B		ENSG00000232878	DPYD-AS1		ENSG00000171403	KRT9		ENSG00000266370	MIR3657		ENSG00000164744	SUN3		ENSG00000185915	KLHL34		ENSG00000131686	CA6		ENSG00000251191	LINC00589
ENSG00000186193	SAPCD2		ENSG00000115507	OTX1		ENSG00000169607	CKAP2L		ENSG00000068489	PRR11		ENSG00000207442	SNORD116-6		ENSG00000169684	CHRNA5		ENSG00000137868	STRA6		ENSG00000105880	DLX5		ENSG00000137673	MMP7		ENSG00000124140	SLC12A5		ENSG00000179008	C14orf39		ENSG00000251443	LINC02160		ENSG00000165164	CFAP47
ENSG00000115507	OTX1		ENSG00000246228	CASC8		ENSG00000255151	GLYATL1B		ENSG00000117399	CDC20		ENSG00000251151	HOXC-AS3		ENSG00000179750	APOBEC3B		ENSG00000144452	ABCA12		ENSG00000268941	LINC01711		ENSG00000199122	MIR148B		ENSG00000267374	MIR924HG		ENSG00000140749	IGSF6		ENSG00000065328	MCM10		ENSG00000227640	SOX21-AS1
ENSG00000246228	CASC8		ENSG00000234497	ERICH3-AS1		ENSG00000199990	VTRNA1-1		ENSG00000160472	TMEM190		ENSG00000111701	APOBEC1		ENSG00000104951	IL4I1		ENSG00000265407	MIR4324		ENSG00000138778	CENPE		ENSG00000239440	LINC02008		ENSG00000208036	MIR106B		ENSG00000166111	SVOP		ENSG00000168078	PBK		ENSG00000215182	MUC5AC
ENSG00000234497	ERICH3-AS1		ENSG00000241749	RPSAP52		ENSG00000183729	NPBWR1		ENSG00000265874	MIR4489		ENSG00000211513	MIR320E		ENSG00000265996	MIR3671		ENSG00000135638	EMX1		ENSG00000242147	LINC02657		ENSG00000236747	LINC01282		ENSG00000135119	RNFT2		ENSG00000109991	P2RX3		ENSG00000261359	PYCARD-AS1		ENSG00000228135	LINC01494
ENSG00000241749	RPSAP52		ENSG00000197153	HIST1H3J		ENSG00000230262	LINC02603		ENSG00000125207	PIWIL1		ENSG00000214407	LINC02085		ENSG00000166736	HTR3A		ENSG00000196228	SULT1C3		ENSG00000165891	E2F7		ENSG00000207612	MIR604		ENSG00000245848	CEBPA		ENSG00000165061	ZMAT4		ENSG00000212452	SNORD69		ENSG00000184661	CDCA2
ENSG00000197153	HIST1H3J		ENSG00000264814	MIR1273C		ENSG00000198064	NPIPB13		ENSG00000126778	SIX1		ENSG00000238886	SNORD121A		ENSG00000121152	NCAPH		ENSG00000165304	MELK		ENSG00000079462	PAFAH1B3		ENSG00000248307	LINC00616		ENSG00000258689	LINC01269		ENSG00000135549	PKIB		ENSG00000143476	DTL		ENSG00000164434	FABP7
ENSG00000266038	MIR4659A		ENSG00000237751	LINC01143		ENSG00000207442	SNORD116-6		ENSG00000207750	MIR553		ENSG00000264961	MIR4730		ENSG00000213782	DDX47		ENSG00000255874	LINC00346		ENSG00000144354	CDCA7		ENSG00000077080	ACTL6B		ENSG00000231107	LINC01508		ENSG00000153132	CLGN		ENSG00000207956	MIR579		ENSG00000163283	ALPP
ENSG00000264814	MIR1273C		ENSG00000186007	LEMD1		ENSG00000111701	APOBEC1		ENSG00000174371	EXO1		ENSG00000072571	HMMR		ENSG00000183150	GPR19		ENSG00000237686	LOC101929705		ENSG00000264349	MIR4258		ENSG00000266676	MIR4297		ENSG00000199172	MIR331		ENSG00000272034	SNORD14A		ENSG00000149346	SLX4IP		ENSG00000268403	LOC644656
ENSG00000237751	LINC01143		ENSG00000225805	DEFB131B		ENSG00000211513	MIR320E		ENSG00000182256	GABRG3		ENSG00000220891	LL22NC03-63E9.3		ENSG00000066279	ASPM		ENSG00000189057	FAM111B		ENSG00000213468	FIRRE		ENSG00000156234	CXCL13		ENSG00000073111	MCM2		ENSG00000134955	SLC37A2		ENSG00000131650	KREMEN2		ENSG00000263675	MIR5581
ENSG00000186007	LEMD1		ENSG00000207704	MIR548AA1		ENSG00000214407	LINC02085		ENSG00000035499	DEPDC1B		ENSG00000075461	CACNG4		ENSG00000121351	IAPP		ENSG00000166396	SERPINB7		ENSG00000100253	MIOX		ENSG00000261949	GFY		ENSG00000207650	MIR570		ENSG00000224310	LINC01567		ENSG00000225564	LINC01492		ENSG00000181218	HIST3H2A
ENSG00000225805	DEFB131B		ENSG00000117650	NEK2		ENSG00000238886	SNORD121A		ENSG00000264675	MIR4285		ENSG00000249306	LINC01411		ENSG00000265370	MIR4682		ENSG00000142684	ZNF593		ENSG00000197299	BLM		ENSG00000199477	SNORA31		ENSG00000187242	KRT12		ENSG00000207554	MIR647		ENSG00000118193	KIF14		ENSG00000251072	LMNB1-DT
ENSG00000207704	MIR548AA1		ENSG00000143228	NUF2		ENSG00000264961	MIR4730		ENSG00000123307	NEUROD4		ENSG00000251210	LINC02270		ENSG00000092853	CLSPN		ENSG00000134690	CDCA8		ENSG00000146070	PLA2G7		ENSG00000241818	LOC105370757		ENSG00000234380	LINC01426		ENSG00000197180	CH17-340M24.3		ENSG00000248227	LINC02513		ENSG00000158402	CDC25C
ENSG00000117650	NEK2		ENSG00000215834	FMO9P		ENSG00000072571	HMMR		ENSG00000265820	MIR3177		ENSG00000236311	TLX1NB		ENSG00000251815	SNORD116-26		ENSG00000260903	XKR7		ENSG00000180776	ZDHHC20		ENSG00000212534	SNORD70		ENSG00000234906	APOC2		ENSG00000104738	MCM4		ENSG00000235029	MNX1-AS2		ENSG00000221540	MIR1180
ENSG00000143228	NUF2		ENSG00000139973	SYT16		ENSG00000075461	CACNG4		ENSG00000134438	RAX		ENSG00000230927	TMBIM7P		ENSG00000069018	TRPC7		ENSG00000144355	DLX1		ENSG00000147509	RGS20		ENSG00000262117	BCAR4		ENSG00000169297	NR0B1		ENSG00000231689	LINC01090		ENSG00000112818	MEP1A		ENSG00000169607	CKAP2L
ENSG00000215834	FMO9P		ENSG00000169258	GPRIN1		ENSG00000256124	LINC01152		ENSG00000164935	DCSTAMP		ENSG00000115844	DLX2		ENSG00000154839	SKA1		ENSG00000167104	BPIFB6		ENSG00000085840	ORC1		ENSG00000207181	SNORA14B		ENSG00000186185	KIF18B		ENSG00000232021	LEF1-AS1		ENSG00000199135	MIR101-1		ENSG00000255151	GLYATL1B
ENSG00000139973	SYT16		ENSG00000185414	MRPL30		ENSG00000263790	MIR4473		ENSG00000250254	PTTG2		ENSG00000129810	SGO1		ENSG00000268129	LOC100289361		ENSG00000175832	ETV4		ENSG00000101412	E2F1		ENSG00000157851	DPYSL5		ENSG00000204869	IGFL4		ENSG00000165490	DDIAS		ENSG00000130720	FIBCD1		ENSG00000183729	NPBWR1
ENSG00000169258	GPRIN1		ENSG00000158477	CD1A		ENSG00000249306	LINC01411		ENSG00000138180	CEP55		ENSG00000254709	IGLL5		ENSG00000207973	MIR589		ENSG00000205704	LINC00634		ENSG00000260219	LOC101928707		ENSG00000171450	CDK5R2		ENSG00000151725	CENPU		ENSG00000196081	ZNF724		ENSG00000112742	TTK		ENSG00000260009	LINC02130
ENSG00000185414	MRPL30		ENSG00000230390	LINC01048		ENSG00000095596	CYP26A1		ENSG00000265452	MIR3682		ENSG00000206195	DUXAP8		ENSG00000164611	PTTG1		ENSG00000120068	HOXB8		ENSG00000104833	TUBB4A		ENSG00000213801	ZNF321P		ENSG00000174938	SEZ6L2		ENSG00000205861	PCOTH		ENSG00000196890	HIST3H2BB		ENSG00000230262	LINC02603
ENSG00000158477	CD1A		ENSG00000207802	MIR646		ENSG00000236311	TLX1NB		ENSG00000227418	PCGEM1		ENSG00000068489	PRR11		ENSG00000004848	ARX		ENSG00000102313	ITIH6		ENSG00000178401	DNAJC22		ENSG00000127588	GNG13		ENSG00000087586	AURKA		ENSG00000116031	CD207		ENSG00000198033	TUBA3C		ENSG00000198064	NPIPB13
ENSG00000230390	LINC01048		ENSG00000122584	NXPH1		ENSG00000230927	TMBIM7P		ENSG00000261787	TCF24		ENSG00000117399	CDC20		ENSG00000265828	MIR3939		ENSG00000236957	LOC105371458		ENSG00000240893	LINC02042		ENSG00000231172	LOC101927884		ENSG00000198881	ASB12		ENSG00000171126	KCNG3		ENSG00000104147	OIP5		ENSG00000207442	SNORD116-6
ENSG00000207802	MIR646		ENSG00000234965	SHISA8		ENSG00000129810	SGO1		ENSG00000256732	LOC100996671		ENSG00000160472	TMEM190		ENSG00000234695	LOC105375401		ENSG00000233316	DSCR10		ENSG00000221406	MIR320B2		ENSG00000256235	SMIM3		ENSG00000188766	SPRED3		ENSG00000207008	SNORA54		ENSG00000266712	MIR3149		ENSG00000100341	PNPLA5
ENSG00000122584	NXPH1		ENSG00000131668	BARX1		ENSG00000254709	IGLL5		ENSG00000133863	TEX15		ENSG00000265874	MIR4489		ENSG00000134057	CCNB1		ENSG00000212724	KRTAP2-3		ENSG00000266643	MIR3677		ENSG00000167618	LAIR2		ENSG00000224349	LOC105377849		ENSG00000175548	ALG10B		ENSG00000148773	MKI67		ENSG00000251151	HOXC-AS3
ENSG00000234965	SHISA8		ENSG00000212027	MIR374B		ENSG00000206195	DUXAP8		ENSG00000158786	PLA2G2F		ENSG00000126778	SIX1		ENSG00000166803	PCLAF		ENSG00000129173	E2F8		ENSG00000136943	CTSV		ENSG00000264607	MIR3173		ENSG00000229258	LPGAT1-AS1		ENSG00000234498	RPL13AP20		ENSG00000166851	PLK1		ENSG00000111701	APOBEC1
ENSG00000131668	BARX1		ENSG00000137142	IGFBPL1		ENSG00000068489	PRR11		ENSG00000167131	CCDC103		ENSG00000207750	MIR553		ENSG00000266640	MIR4754		ENSG00000171848	RRM2		ENSG00000266835	GAPLINC		ENSG00000134640	MTNR1B		ENSG00000261465	LOC102723385		ENSG00000207561	MIR635		ENSG00000146670	CDCA5		ENSG00000211513	MIR320E
ENSG00000212027	MIR374B		ENSG00000186960	LINC01551		ENSG00000234787	LINC00458		ENSG00000129195	PIMREG		ENSG00000264073	MIR3199-1		ENSG00000267795	SMIM22		ENSG00000123485	HJURP		ENSG00000214300	SPDYE3		ENSG00000266531	MIR4706		ENSG00000163808	KIF15		ENSG00000011332	DPF1		ENSG00000129990	SYT5		ENSG00000238886	SNORD121A
ENSG00000137142	IGFBPL1		ENSG00000165828	PRAP1		ENSG00000117399	CDC20		ENSG00000156687	UNC5D		ENSG00000174371	EXO1		ENSG00000267909	CCDC177		ENSG00000142945	KIF2C		ENSG00000197238	HIST1H4J		ENSG00000138083	SIX3		ENSG00000170627	GTSF1		ENSG00000138675	FGF5		ENSG00000267751	LOC105372233		ENSG00000264961	MIR4730
ENSG00000186960	LINC01551		ENSG00000265355	MIR3136		ENSG00000160472	TMEM190		ENSG00000184357	HIST1H1B		ENSG00000235643	LINC01647		ENSG00000272273	IER3-AS1		ENSG00000183010	PYCR1		ENSG00000156970	BUB1B		ENSG00000186193	SAPCD2		ENSG00000066032	CTNNA2		ENSG00000232539	LINC00945		ENSG00000199082	MIR342		ENSG00000072571	HMMR
ENSG00000165828	PRAP1		ENSG00000090932	DLL3		ENSG00000265874	MIR4489		ENSG00000261210	CLEC19A		ENSG00000035499	DEPDC1B		ENSG00000216775	LOC730101		ENSG00000178999	AURKB		ENSG00000232775	BMS1P22		ENSG00000115507	OTX1		ENSG00000138778	CENPE		ENSG00000156564	LRFN2		ENSG00000113249	HAVCR1		ENSG00000220891	LL22NC03-63E9.3
ENSG00000265355	MIR3136		ENSG00000116996	ZP4		ENSG00000125207	PIWIL1		ENSG00000207590	MIR215		ENSG00000264675	MIR4285		ENSG00000167900	TK1		ENSG00000110375	UPK2		ENSG00000179292	TMEM151A		ENSG00000165583	SSX5		ENSG00000263641	MIR4777		ENSG00000234478	ACBD3-AS1		ENSG00000174562	KLK15		ENSG00000075461	CACNG4
ENSG00000090932	DLL3		ENSG00000071539	TRIP13		ENSG00000126778	SIX1		ENSG00000256537	SMIM10L1		ENSG00000265820	MIR3177		ENSG00000175175	PPM1E		ENSG00000125726	CD70		ENSG00000177494	ZBED2		ENSG00000246228	CASC8		ENSG00000242147	LINC02657		ENSG00000179832	MROH1		ENSG00000234142	LINC01675		ENSG00000256124	LINC01152
ENSG00000116996	ZP4		ENSG00000233539	LOC730338		ENSG00000207750	MIR553		ENSG00000250954	LOC101928622		ENSG00000134438	RAX		ENSG00000183145	RIPPLY3		ENSG00000265201	MIR4677		ENSG00000105641	SLC5A5		ENSG00000006659	LGALS14		ENSG00000165891	E2F7		ENSG00000198554	WDHD1		ENSG00000093009	CDC45		ENSG00000249306	LINC01411
ENSG00000071539	TRIP13		ENSG00000134028	ADAMDEC1		ENSG00000174371	EXO1		ENSG00000259764	PCSK6-AS1		ENSG00000250254	PTTG2		ENSG00000199347	RNU5E-1		ENSG00000188784	PLA2G2E		ENSG00000261040	WFDC21P		ENSG00000234497	ERICH3-AS1		ENSG00000079462	PAFAH1B3		ENSG00000169551	CT55		ENSG00000006377	DLX6		ENSG00000095596	CYP26A1
ENSG00000233539	LOC730338		ENSG00000204979	MS4A13		ENSG00000208308	SNORA40B		ENSG00000251869	SCARNA23		ENSG00000138180	CEP55		ENSG00000207698	MIR32		ENSG00000254349	MIR2052HG		ENSG00000125869	LAMP5		ENSG00000241749	RPSAP52		ENSG00000144354	CDCA7		ENSG00000113302	IL12B		ENSG00000165078	CPA6		ENSG00000230927	TMBIM7P
ENSG00000134028	ADAMDEC1		ENSG00000207574	MIR661		ENSG00000235643	LINC01647		ENSG00000266232	MIR3178		ENSG00000265452	MIR3682		ENSG00000237064	EIF3IP1		ENSG00000138028	CGREF1		ENSG00000167634	NLRP7		ENSG00000197153	HIST1H3J		ENSG00000264349	MIR4258		ENSG00000154438	ASZ1		ENSG00000144583	MARCH4		ENSG00000115844	DLX2
ENSG00000204979	MS4A13		ENSG00000200816	SNORA38		ENSG00000035499	DEPDC1B		ENSG00000258471	LOC101929718		ENSG00000227418	PCGEM1		ENSG00000224137	LINC01857		ENSG00000240204	SMKR1		ENSG00000132746	ALDH3B2		ENSG00000266038	MIR4659A		ENSG00000197299	BLM		ENSG00000170819	BFSP2		ENSG00000221552	MIR1303		ENSG00000129810	SGO1
ENSG00000207574	MIR661		ENSG00000134193	REG4		ENSG00000123307	NEUROD4		ENSG00000224122	POU6F2-AS1		ENSG00000261787	TCF24		ENSG00000158874	APOA2		ENSG00000198393	ZNF26		ENSG00000255221	CARD17		ENSG00000264814	MIR1273C		ENSG00000146070	PLA2G7		ENSG00000150750	C11orf53		ENSG00000254584	LOC100506675		ENSG00000254709	IGLL5
ENSG00000200816	SNORA38		ENSG00000229531	LOC101928696		ENSG00000265820	MIR3177		ENSG00000179934	CCR8		ENSG00000133863	TEX15		ENSG00000183269	OR52E8		ENSG00000197046	SIGLEC15		ENSG00000125285	SOX21		ENSG00000237751	LINC01143		ENSG00000166211	SPIC		ENSG00000248339	LINC02504		ENSG00000221520	MIR1285-1		ENSG00000206195	DUXAP8
ENSG00000134193	REG4		ENSG00000254166	PCAT2		ENSG00000134438	RAX		ENSG00000252835	SCARNA21		ENSG00000158786	PLA2G2F		ENSG00000198788	MUC2		ENSG00000186086	NBPF6		ENSG00000146678	IGFBP1		ENSG00000122136	OBP2A		ENSG00000180776	ZDHHC20		ENSG00000197721	CR1L		ENSG00000121211	MND1		ENSG00000068489	PRR11
ENSG00000229531	LOC101928696		ENSG00000162825	NBPF20		ENSG00000164935	DCSTAMP		ENSG00000218358	RAET1K		ENSG00000167131	CCDC103		ENSG00000251896	SNORD116-27		ENSG00000207137	SNORD116-13		ENSG00000204610	TRIM15		ENSG00000186007	LEMD1		ENSG00000147509	RGS20		ENSG00000272138	LINC01607		ENSG00000126787	DLGAP5		ENSG00000234787	LINC00458
ENSG00000254166	PCAT2		ENSG00000257114	LINC02450		ENSG00000250254	PTTG2		ENSG00000121743	GJA3		ENSG00000129195	PIMREG		ENSG00000162062	TEDC2		ENSG00000130294	KIF1A		ENSG00000084628	NKAIN1		ENSG00000225805	DEFB131B		ENSG00000085840	ORC1		ENSG00000207001	SNORD116-2		ENSG00000204283	LINC01973		ENSG00000117399	CDC20
ENSG00000162825	NBPF20		ENSG00000145526	CDH18		ENSG00000138180	CEP55		ENSG00000225226	LINC01795		ENSG00000184357	HIST1H1B		ENSG00000130208	APOC1		ENSG00000105464	GRIN2D		ENSG00000147614	ATP6V0D2		ENSG00000252906	SCARNA3		ENSG00000101412	E2F1		ENSG00000204956	PCDHGA1		ENSG00000205054	LINC01121		ENSG00000160472	TMEM190
ENSG00000257114	LINC02450		ENSG00000199787	SNORA80C		ENSG00000265452	MIR3682		ENSG00000198040	ZNF84		ENSG00000183971	NPW		ENSG00000263417	GTSCR1		ENSG00000137825	ITPKA		ENSG00000248858	FLJ46284		ENSG00000207704	MIR548AA1		ENSG00000260219	LOC101928707		ENSG00000162374	ELAVL4		ENSG00000265855	MIR4514		ENSG00000265874	MIR4489
ENSG00000145526	CDH18		ENSG00000088325	TPX2		ENSG00000261787	TCF24		ENSG00000105929	ATP6V0A4		ENSG00000261210	CLEC19A		ENSG00000200169	RNU5D-1		ENSG00000138755	CXCL9		ENSG00000163705	FANCD2OS		ENSG00000117650	NEK2		ENSG00000229105	ASTN2-AS1		ENSG00000237463	LRRC52-AS1		ENSG00000080986	NDC80		ENSG00000125207	PIWIL1
ENSG00000199787	SNORA80C		ENSG00000236279	CLEC2L		ENSG00000158786	PLA2G2F		ENSG00000223485	LINC01615		ENSG00000207590	MIR215		ENSG00000167011	NAT16		ENSG00000266750	MIR4645		ENSG00000170689	HOXB9		ENSG00000143228	NUF2		ENSG00000104833	TUBB4A		ENSG00000100625	SIX4		ENSG00000069206	ADAM7		ENSG00000126778	SIX1
ENSG00000088325	TPX2		ENSG00000203811	HIST2H3C		ENSG00000167131	CCDC103		ENSG00000169427	KCNK9		ENSG00000256537	SMIM10L1		ENSG00000180425	C11orf71		ENSG00000136944	LMX1B		ENSG00000130487	KLHDC7B		ENSG00000139973	SYT16		ENSG00000178401	DNAJC22		ENSG00000175985	PLEKHD1		ENSG00000254486	LINC02547		ENSG00000174371	EXO1
ENSG00000203811	HIST2H3C		ENSG00000136696	IL36B		ENSG00000129195	PIMREG		ENSG00000229544	NKX1-2		ENSG00000259764	PCSK6-AS1		ENSG00000104112	SCG3		ENSG00000112984	KIF20A		ENSG00000225953	SATB2-AS1		ENSG00000169258	GPRIN1		ENSG00000207088	SNORA7B		ENSG00000165181	SHOC1		ENSG00000224563	LPP-AS1		ENSG00000208308	SNORA40B
ENSG00000136696	IL36B		ENSG00000259664	LINC02254		ENSG00000184357	HIST1H1B		ENSG00000169903	TM4SF4		ENSG00000266232	MIR3178		ENSG00000169248	CXCL11		ENSG00000204179	PTPN20		ENSG00000058085	LAMC2		ENSG00000185414	MRPL30		ENSG00000182648	LOC285889		ENSG00000235162	C12orf75		ENSG00000226983	LINC01692		ENSG00000182256	GABRG3
ENSG00000259664	LINC02254		ENSG00000253506	NACA2		ENSG00000183971	NPW		ENSG00000232265	LOC100505824		ENSG00000258471	LOC101929718		ENSG00000171540	OTP		ENSG00000090382	LYZ		ENSG00000154920	EME1		ENSG00000256025	CACNA1C-AS4		ENSG00000163623	NKX6-1		ENSG00000253187	HOXA10-AS		ENSG00000127564	PKMYT1		ENSG00000235643	LINC01647
ENSG00000253506	NACA2		ENSG00000255690	TRIL		ENSG00000207590	MIR215		ENSG00000266206	MIR3926-1		ENSG00000182459	TEX19		ENSG00000164485	IL22RA2		ENSG00000102854	MSLN		ENSG00000185090	MANEAL		ENSG00000230390	LINC01048		ENSG00000171116	HSFX1		ENSG00000244203	FOXP1-AS1		ENSG00000075218	GTSE1		ENSG00000035499	DEPDC1B
ENSG00000255690	TRIL		ENSG00000266017	MIR4477B		ENSG00000256537	SMIM10L1		ENSG00000208002	MIR643		ENSG00000179934	CCR8		ENSG00000198028	ZNF560		ENSG00000172969	FRG2C		ENSG00000185480	PARPBP		ENSG00000207802	MIR646		ENSG00000135094	SDS		ENSG00000166428	PLD4		ENSG00000146276	GABRR1		ENSG00000265820	MIR3177
ENSG00000266017	MIR4477B		ENSG00000270194	LOC152048		ENSG00000259764	PCSK6-AS1		ENSG00000090889	KIF4A		ENSG00000252835	SCARNA21		ENSG00000180785	OR51E1		ENSG00000204616	TRIM31		ENSG00000137804	NUSAP1		ENSG00000122584	NXPH1		ENSG00000266835	GAPLINC		ENSG00000185760	KCNQ5		ENSG00000197168	NEK5		ENSG00000134438	RAX
ENSG00000095970	TREM2		ENSG00000228481	LOC105374580		ENSG00000251869	SCARNA23		ENSG00000170312	CDK1		ENSG00000218358	RAET1K		ENSG00000077152	UBE2T		ENSG00000238317	SNORD11		ENSG00000114631	PODXL2		ENSG00000234965	SHISA8		ENSG00000214300	SPDYE3		ENSG00000104435	STMN2		ENSG00000199036	MIR219A1		ENSG00000164935	DCSTAMP
ENSG00000270194	LOC152048		ENSG00000139915	MDGA2		ENSG00000266232	MIR3178		ENSG00000198353	HOXC4		ENSG00000121743	GJA3		ENSG00000131187	F12		ENSG00000196427	NBPF4		ENSG00000231752	EMBP1		ENSG00000131668	BARX1		ENSG00000197238	HIST1H4J		ENSG00000115977	AAK1		ENSG00000131153	GINS2		ENSG00000250254	PTTG2
ENSG00000228481	LOC105374580		ENSG00000242221	PSG2		ENSG00000258471	LOC101929718		ENSG00000171060	C8orf74		ENSG00000198040	ZNF84		ENSG00000141977	CIB3		ENSG00000170442	KRT86		ENSG00000257913	DDN-AS1		ENSG00000264661	MIR3200		ENSG00000147571	CRH		ENSG00000143512	HHIPL2		ENSG00000263834	MIR4635		ENSG00000206688	SNORD116-18
ENSG00000139915	MDGA2		ENSG00000167524	RSKR		ENSG00000182459	TEX19		ENSG00000101003	GINS1		ENSG00000105929	ATP6V0A4		ENSG00000168779	SHOX2		ENSG00000230269	LINC02525		ENSG00000182600	SNORC		ENSG00000267039	LOC105372069		ENSG00000156970	BUB1B		ENSG00000103495	MAZ		ENSG00000266189	MIR3186		ENSG00000138180	CEP55
ENSG00000214691	LINC01913		ENSG00000242428	C3orf67-AS1		ENSG00000224122	POU6F2-AS1		ENSG00000185130	HIST1H2BL		ENSG00000128714	HOXD13		ENSG00000188322	SBK1		ENSG00000265345	MIR5188		ENSG00000111247	RAD51AP1		ENSG00000212027	MIR374B		ENSG00000232775	BMS1P22		ENSG00000225877	PSG8-AS1		ENSG00000180096	SEPTIN1		ENSG00000265452	MIR3682
ENSG00000167524	RSKR		ENSG00000265321	MIR4263		ENSG00000179934	CCR8		ENSG00000221676	RNU6ATAC		ENSG00000223485	LINC01615		ENSG00000166670	MMP10		ENSG00000122952	ZWINT		ENSG00000145386	CCNA2		ENSG00000137142	IGFBPL1		ENSG00000179292	TMEM151A		ENSG00000256797	KLRF2		ENSG00000208017	MIR140		ENSG00000261787	TCF24
ENSG00000242428	C3orf67-AS1		ENSG00000263468	MIR3130-2		ENSG00000252835	SCARNA21		ENSG00000198471	RTP2		ENSG00000169427	KCNK9		ENSG00000091651	ORC6		ENSG00000169679	BUB1		ENSG00000183770	FOXL2		ENSG00000186960	LINC01551		ENSG00000168843	FSTL5		ENSG00000170775	GPR37		ENSG00000186910	SERPINA11		ENSG00000256732	LOC100996671
ENSG00000265321	MIR4263		ENSG00000207245	SNORD116-29		ENSG00000218358	RAET1K		ENSG00000205293	LINC01602		ENSG00000232265	LOC100505824		ENSG00000251538	LINC02201		ENSG00000169436	COL22A1		ENSG00000150551	LYPD1		ENSG00000165828	PRAP1		ENSG00000261040	WFDC21P		ENSG00000265102	MIR3942		ENSG00000204188	GGNBP1		ENSG00000167131	CCDC103
ENSG00000207245	SNORD116-29		ENSG00000207624	MIR194-1		ENSG00000121743	GJA3		ENSG00000197061	HIST1H4C		ENSG00000208002	MIR643		ENSG00000215126	CBWD6		ENSG00000173540	GMPPB		ENSG00000183856	IQGAP3		ENSG00000265355	MIR3136		ENSG00000241544	LINC02029		ENSG00000232301	LNCPRESS1		ENSG00000101842	VSIG1		ENSG00000129195	PIMREG
ENSG00000207624	MIR194-1		ENSG00000170848	PSG6		ENSG00000198040	ZNF84		ENSG00000175874	CREG2		ENSG00000090889	KIF4A		ENSG00000189127	ANKRD34B		ENSG00000196917	HCAR1		ENSG00000261742	LINC00922		ENSG00000090932	DLL3		ENSG00000132821	VSTM2L		ENSG00000203747	FCGR3A		ENSG00000230601	TEX48		ENSG00000184357	HIST1H1B
ENSG00000199150	MIRLET7G		ENSG00000265871	MIR3174		ENSG00000105929	ATP6V0A4		ENSG00000162723	SLAMF9		ENSG00000170312	CDK1		ENSG00000167749	KLK4		ENSG00000204172	AGAP9		ENSG00000227857	LOC101929626		ENSG00000116996	ZP4		ENSG00000125869	LAMP5		ENSG00000163814	CDCP1		ENSG00000253298	LINC01845		ENSG00000183971	NPW
ENSG00000170848	PSG6		ENSG00000226717	PTPRD-AS2		ENSG00000128714	HOXD13		ENSG00000109805	NCAPG		ENSG00000198353	HOXC4		ENSG00000189325	C6orf222		ENSG00000065328	MCM10		ENSG00000100429	HDAC10		ENSG00000071539	TRIP13		ENSG00000132746	ALDH3B2		ENSG00000135480	KRT7		ENSG00000119973	PRLHR		ENSG00000261210	CLEC19A
ENSG00000265871	MIR3174		ENSG00000228496	LOC100506405		ENSG00000223485	LINC01615		ENSG00000199961	SNORD1B		ENSG00000224559	LINC01087		ENSG00000258651	SEC23A-AS1		ENSG00000168078	PBK		ENSG00000228594	FNDC10		ENSG00000233539	LOC730338		ENSG00000204610	TRIM15		ENSG00000226770	LOC100506682		ENSG00000237649	KIFC1		ENSG00000256537	SMIM10L1
ENSG00000226717	PTPRD-AS2		ENSG00000180861	LINC01559		ENSG00000169427	KCNK9		ENSG00000157456	CCNB2		ENSG00000101003	GINS1		ENSG00000196787	HIST1H2AG		ENSG00000261359	PYCARD-AS1		ENSG00000204362	LOC400743		ENSG00000134028	ADAMDEC1		ENSG00000084628	NKAIN1		ENSG00000132677	RHBG		ENSG00000186871	ERCC6L		ENSG00000251869	SCARNA23
ENSG00000228496	LOC100506405		ENSG00000251191	LINC00589		ENSG00000229544	NKX1-2		ENSG00000205922	ONECUT3		ENSG00000144015	TRIM43		ENSG00000094804	CDC6		ENSG00000212452	SNORD69		ENSG00000253417	LINC02159		ENSG00000169393	ELSPBP1		ENSG00000182108	DEXI		ENSG00000135824	RGS8		ENSG00000235304	LINC01281		ENSG00000266232	MIR3178
ENSG00000180861	LINC01559		ENSG00000165164	CFAP47		ENSG00000266206	MIR3926-1		ENSG00000163286	ALPG		ENSG00000185130	HIST1H2BL		ENSG00000121621	KIF18A		ENSG00000143476	DTL		ENSG00000167476	JSRP1		ENSG00000204979	MS4A13		ENSG00000199179	MIRLET7I		ENSG00000136108	CKAP2		ENSG00000222345	SNORD19C		ENSG00000258471	LOC101929718
ENSG00000251191	LINC00589		ENSG00000227640	SOX21-AS1		ENSG00000208002	MIR643		ENSG00000197588	KLKP1		ENSG00000221676	RNU6ATAC		ENSG00000114346	ECT2		ENSG00000207956	MIR579		ENSG00000234753	FOXP4-AS1		ENSG00000207574	MIR661		ENSG00000221826	PSG3		ENSG00000248757	LINC02115		ENSG00000161405	IKZF3		ENSG00000182459	TEX19
ENSG00000227640	SOX21-AS1		ENSG00000228135	LINC01494		ENSG00000090889	KIF4A		ENSG00000258826	LINC01147		ENSG00000197061	HIST1H4C		ENSG00000206633	SNORA80B		ENSG00000149346	SLX4IP		ENSG00000198723	TEX45		ENSG00000200816	SNORA38		ENSG00000117598	PLPPR5		ENSG00000149554	CHEK1		ENSG00000105048	TNNT1		ENSG00000224122	POU6F2-AS1
ENSG00000215182	MUC5AC		ENSG00000184661	CDCA2		ENSG00000170312	CDK1		ENSG00000271852	SNORD11B		ENSG00000175874	CREG2		ENSG00000225595	LINC01623		ENSG00000131650	KREMEN2		ENSG00000162063	CCNF		ENSG00000134193	REG4		ENSG00000248858	FLJ46284		ENSG00000099822	HCN2		ENSG00000111206	FOXM1		ENSG00000179934	CCR8
ENSG00000228135	LINC01494		ENSG00000164434	FABP7		ENSG00000198353	HOXC4		ENSG00000154646	TMPRSS15		ENSG00000162723	SLAMF9		ENSG00000207205	RNVU1-15		ENSG00000251273	LINC02228		ENSG00000163689	C3orf67		ENSG00000229531	LOC101928696		ENSG00000254438	LINC02683		ENSG00000204922	UQCC3		ENSG00000132692	BCAN		ENSG00000252835	SCARNA21
ENSG00000184661	CDCA2		ENSG00000221537	MIR548H1		ENSG00000171060	C8orf74		ENSG00000131203	IDO1		ENSG00000109805	NCAPG		ENSG00000271824	SMIM32		ENSG00000244791	LOC101927657		ENSG00000105173	CCNE1		ENSG00000254166	PCAT2		ENSG00000225953	SATB2-AS1		ENSG00000159259	CHAF1B		ENSG00000244342	LINC00698		ENSG00000218358	RAET1K
ENSG00000164434	FABP7		ENSG00000264419	MIR548AC		ENSG00000224559	LINC01087		ENSG00000164109	MAD2L1		ENSG00000199961	SNORD1B		ENSG00000144481	TRPM8		ENSG00000254585	MAGEL2		ENSG00000173391	OLR1		ENSG00000162825	NBPF20		ENSG00000058085	LAMC2		ENSG00000164112	TMEM155		ENSG00000238266	LINC00707		ENSG00000121743	GJA3
ENSG00000221537	MIR548H1		ENSG00000268403	LOC644656		ENSG00000101003	GINS1		ENSG00000188162	OTOG		ENSG00000157456	CCNB2		ENSG00000266235	MIR3176		ENSG00000118193	KIF14		ENSG00000267452	LINC02072		ENSG00000257114	LINC02450		ENSG00000154920	EME1		ENSG00000262772	LINC01977		ENSG00000221464	MIR1271		ENSG00000198040	ZNF84
ENSG00000264419	MIR548AC		ENSG00000207609	MIR491		ENSG00000266100	LOC101927557		ENSG00000228697	LOC101928565		ENSG00000236117	LINC01639		ENSG00000100167	SEPTIN3		ENSG00000248227	LINC02513		ENSG00000171241	SHCBP1		ENSG00000145526	CDH18		ENSG00000204152	TIMM23B		ENSG00000171208	NETO2		ENSG00000100526	CDKN3		ENSG00000105929	ATP6V0A4
ENSG00000268403	LOC644656		ENSG00000263675	MIR5581		ENSG00000185130	HIST1H2BL		ENSG00000232878	DPYD-AS1		ENSG00000163286	ALPG		ENSG00000249699	LINC02261		ENSG00000235029	MNX1-AS2		ENSG00000078579	FGF20		ENSG00000199787	SNORA80C		ENSG00000185090	MANEAL		ENSG00000180347	ITPRID1		ENSG00000199065	MIR101-2		ENSG00000128714	HOXD13
ENSG00000207609	MIR491		ENSG00000181218	HIST3H2A		ENSG00000221676	RNU6ATAC		ENSG00000207932	MIR33A		ENSG00000197588	KLKP1		ENSG00000151790	TDO2		ENSG00000112818	MEP1A		ENSG00000117724	CENPF		ENSG00000088325	TPX2		ENSG00000185480	PARPBP		ENSG00000187553	CYP26C1		ENSG00000260944	FOXC2-AS1		ENSG00000169427	KCNK9
ENSG00000263675	MIR5581		ENSG00000251072	LMNB1-DT		ENSG00000205293	LINC01602		ENSG00000137868	STRA6		ENSG00000258826	LINC01147		ENSG00000151025	GPR158		ENSG00000130720	FIBCD1		ENSG00000100604	CHGA		ENSG00000236279	CLEC2L		ENSG00000206634	SNORA22		ENSG00000147256	ARHGAP36		ENSG00000207863	MIR125B2		ENSG00000229544	NKX1-2
ENSG00000181218	HIST3H2A		ENSG00000158402	CDC25C		ENSG00000197061	HIST1H4C		ENSG00000144452	ABCA12		ENSG00000271852	SNORD11B		ENSG00000163499	CRYBA2		ENSG00000112742	TTK		ENSG00000126709	IFI6		ENSG00000203811	HIST2H3C		ENSG00000137804	NUSAP1		ENSG00000254338	MAFA-AS1		ENSG00000223770	LOC101927356		ENSG00000169903	TM4SF4
ENSG00000251072	LMNB1-DT		ENSG00000221540	MIR1180		ENSG00000175874	CREG2		ENSG00000265407	MIR4324		ENSG00000154646	TMPRSS15		ENSG00000226533	BTBD9-AS1		ENSG00000231749	ABCA9-AS1		ENSG00000212296	SNORD72		ENSG00000259664	LINC02254		ENSG00000114631	PODXL2		ENSG00000168496	FEN1		ENSG00000226397	C12orf77		ENSG00000232265	LOC100505824
ENSG00000158402	CDC25C		ENSG00000169607	CKAP2L		ENSG00000152192	POU4F1		ENSG00000135638	EMX1		ENSG00000131203	IDO1		ENSG00000223572	CKMT1A		ENSG00000148344	PTGES		ENSG00000183248	PRR36		ENSG00000253506	NACA2		ENSG00000130054	FAM155B		ENSG00000224557	HLA-DPB2		ENSG00000225174	OSTM1-AS1		ENSG00000208002	MIR643
ENSG00000221540	MIR1180		ENSG00000255151	GLYATL1B		ENSG00000162723	SLAMF9		ENSG00000109255	NMU		ENSG00000164109	MAD2L1		ENSG00000226806	LOC100507600		ENSG00000147689	FAM83A		ENSG00000152253	SPC25		ENSG00000255690	TRIL		ENSG00000231752	EMBP1		ENSG00000207721	MIR186		ENSG00000121742	GJB6		ENSG00000090889	KIF4A
ENSG00000169607	CKAP2L		ENSG00000183729	NPBWR1		ENSG00000109805	NCAPG		ENSG00000196228	SULT1C3		ENSG00000202515	VTRNA1-3		ENSG00000145337	PYURF		ENSG00000196890	HIST3H2BB		ENSG00000260442	ATP2A1-AS1		ENSG00000266017	MIR4477B		ENSG00000257913	DDN-AS1		ENSG00000099194	SCD		ENSG00000227036	LINC00511		ENSG00000170312	CDK1
ENSG00000255151	GLYATL1B		ENSG00000260009	LINC02130		ENSG00000199961	SNORD1B		ENSG00000165304	MELK		ENSG00000188162	OTOG		ENSG00000199024	MIR103A2		ENSG00000104147	OIP5		ENSG00000167755	KLK6		ENSG00000095970	TREM2		ENSG00000236039	LOC101927630		ENSG00000042304	C2orf83		ENSG00000024526	DEPDC1		ENSG00000198353	HOXC4
ENSG00000183729	NPBWR1		ENSG00000230262	LINC02603		ENSG00000157456	CCNB2		ENSG00000255874	LINC00346		ENSG00000207932	MIR33A		ENSG00000186919	ZACN		ENSG00000266712	MIR3149		ENSG00000143355	LHX9		ENSG00000270194	LOC152048		ENSG00000182600	SNORC		ENSG00000169213	RAB3B		ENSG00000107807	TLX1		ENSG00000171060	C8orf74
ENSG00000260009	LINC02130		ENSG00000225206	MIR137HG		ENSG00000205922	ONECUT3		ENSG00000207460	SNORD116-19		ENSG00000137868	STRA6		ENSG00000171320	ESCO2		ENSG00000148773	MKI67		ENSG00000178150	ZNF114		ENSG00000228481	LOC105374580		ENSG00000111247	RAD51AP1		ENSG00000265657	MIR3151		ENSG00000206937	SNORA70B		ENSG00000224559	LINC01087
ENSG00000230262	LINC02603		ENSG00000198064	NPIPB13		ENSG00000236117	LINC01639		ENSG00000189057	FAM111B		ENSG00000144452	ABCA12		ENSG00000122390	NAA60		ENSG00000166851	PLK1		ENSG00000165685	TMEM52B		ENSG00000139915	MDGA2		ENSG00000253603	CERNA3		ENSG00000107447	DNTT		ENSG00000181143	MUC16		ENSG00000101003	GINS1
ENSG00000225206	MIR137HG		ENSG00000207442	SNORD116-6		ENSG00000163286	ALPG		ENSG00000237136	C4orf51		ENSG00000265407	MIR4324		ENSG00000266297	MIR744		ENSG00000146670	CDCA5		ENSG00000051180	RAD51		ENSG00000214691	LINC01913		ENSG00000145386	CCNA2		ENSG00000189013	KIR2DL4		ENSG00000105011	ASF1B		ENSG00000144015	TRIM43
ENSG00000198064	NPIPB13		ENSG00000100341	PNPLA5		ENSG00000258826	LINC01147		ENSG00000166396	SERPINB7		ENSG00000135638	EMX1		ENSG00000180730	SHISA2		ENSG00000129990	SYT5		ENSG00000105989	WNT2		ENSG00000242221	PSG2		ENSG00000183856	IQGAP3		ENSG00000153044	CENPH		ENSG00000169684	CHRNA5		ENSG00000185130	HIST1H2BL
ENSG00000207442	SNORD116-6		ENSG00000179452	LINC01699		ENSG00000271852	SNORD11B		ENSG00000142684	ZNF593		ENSG00000109255	NMU		ENSG00000160161	CILP2		ENSG00000267751	LOC105372233		ENSG00000100558	PLEK2		ENSG00000167524	RSKR		ENSG00000155008	APOOL		ENSG00000103534	TMC5		ENSG00000179750	APOBEC3B		ENSG00000221676	RNU6ATAC
ENSG00000100341	PNPLA5		ENSG00000251151	HOXC-AS3		ENSG00000266407	MIR3157		ENSG00000134690	CDCA8		ENSG00000165304	MELK		ENSG00000271216	LINC01050		ENSG00000199082	MIR342		ENSG00000267698	LOC101927572		ENSG00000242428	C3orf67-AS1		ENSG00000100429	HDAC10		ENSG00000235034	C19orf81		ENSG00000104951	IL4I1		ENSG00000198471	RTP2
ENSG00000251151	HOXC-AS3		ENSG00000111701	APOBEC1		ENSG00000131203	IDO1		ENSG00000144355	DLX1		ENSG00000255874	LINC00346		ENSG00000167513	CDT1		ENSG00000113249	HAVCR1		ENSG00000111057	KRT18		ENSG00000265321	MIR4263		ENSG00000228594	FNDC10		ENSG00000136235	GPNMB		ENSG00000072041	SLC6A15		ENSG00000205293	LINC01602
ENSG00000111701	APOBEC1		ENSG00000211513	MIR320E		ENSG00000164109	MAD2L1		ENSG00000175832	ETV4		ENSG00000237686	LOC101929705		ENSG00000100162	CENPM		ENSG00000234142	LINC01675		ENSG00000102384	CENPI		ENSG00000263468	MIR3130-2		ENSG00000204362	LOC400743		ENSG00000132623	ANKEF1		ENSG00000265996	MIR3671		ENSG00000197061	HIST1H4C
ENSG00000211513	MIR320E		ENSG00000214407	LINC02085		ENSG00000202515	VTRNA1-3		ENSG00000205704	LINC00634		ENSG00000189057	FAM111B		ENSG00000196584	XRCC2		ENSG00000248461	LINC02119		ENSG00000124731	TREM1		ENSG00000207624	MIR194-1		ENSG00000238961	SNORA47		ENSG00000134940	ACRV1		ENSG00000121152	NCAPH		ENSG00000175874	CREG2
ENSG00000214407	LINC02085		ENSG00000238886	SNORD121A		ENSG00000228697	LOC101928565		ENSG00000120068	HOXB8		ENSG00000237136	C4orf51		ENSG00000264931	MIR3138		ENSG00000093009	CDC45		ENSG00000079689	SCGN		ENSG00000199150	MIRLET7G		ENSG00000167476	JSRP1		ENSG00000103089	FA2H		ENSG00000213782	DDX47		ENSG00000152192	POU4F1
ENSG00000238886	SNORD121A		ENSG00000264961	MIR4730		ENSG00000232878	DPYD-AS1		ENSG00000102313	ITIH6		ENSG00000166396	SERPINB7		ENSG00000256940	LOC105369340		ENSG00000006377	DLX6		ENSG00000254726	MEX3A		ENSG00000170848	PSG6		ENSG00000234753	FOXP4-AS1		ENSG00000108306	FBXL20		ENSG00000238042	LINC02257		ENSG00000162723	SLAMF9
ENSG00000264961	MIR4730		ENSG00000072571	HMMR		ENSG00000137868	STRA6		ENSG00000212724	KRTAP2-3		ENSG00000142684	ZNF593		ENSG00000266245	MIR4644		ENSG00000165078	CPA6		ENSG00000116014	KISS1R		ENSG00000265871	MIR3174		ENSG00000198723	TEX45		ENSG00000265702	LOC105371855		ENSG00000183150	GPR19		ENSG00000109805	NCAPG
ENSG00000072571	HMMR		ENSG00000220891	LL22NC03-63E9.3		ENSG00000144452	ABCA12		ENSG00000129173	E2F8		ENSG00000134690	CDCA8		ENSG00000115718	PROC		ENSG00000234722	LINC01287		ENSG00000174939	ASPHD1		ENSG00000226717	PTPRD-AS2		ENSG00000151012	SLC7A11		ENSG00000245522	LOC440028		ENSG00000066279	ASPM		ENSG00000199961	SNORD1B
ENSG00000220891	LL22NC03-63E9.3		ENSG00000256124	LINC01152		ENSG00000265407	MIR4324		ENSG00000171848	RRM2		ENSG00000260903	XKR7		ENSG00000156269	NAA11		ENSG00000144583	MARCH4		ENSG00000251381	LINC00958		ENSG00000228496	LOC100506405		ENSG00000162063	CCNF		ENSG00000172250	SERHL		ENSG00000096264	NCR2		ENSG00000157456	CCNB2
ENSG00000075461	CACNG4		ENSG00000249306	LINC01411		ENSG00000135638	EMX1		ENSG00000123485	HJURP		ENSG00000144355	DLX1		ENSG00000138160	KIF11		ENSG00000221520	MIR1285-1		ENSG00000139629	GALNT6		ENSG00000180861	LINC01559		ENSG00000163689	C3orf67		ENSG00000105255	FSD1		ENSG00000265370	MIR4682		ENSG00000236117	LINC01639
ENSG00000256124	LINC01152		ENSG00000095596	CYP26A1		ENSG00000109255	NMU		ENSG00000223647	LINC01946		ENSG00000167104	BPIFB6		ENSG00000206630	SNORD60		ENSG00000121211	MND1		ENSG00000162782	TDRD5		ENSG00000251191	LINC00589		ENSG00000105173	CCNE1		ENSG00000108106	UBE2S		ENSG00000133124	IRS4		ENSG00000163286	ALPG
ENSG00000263790	MIR4473		ENSG00000251210	LINC02270		ENSG00000196228	SULT1C3		ENSG00000142945	KIF2C		ENSG00000175832	ETV4		ENSG00000124140	SLC12A5		ENSG00000126787	DLGAP5		ENSG00000187730	GABRD		ENSG00000165164	CFAP47		ENSG00000173391	OLR1		ENSG00000223802	GDF1		ENSG00000092853	CLSPN		ENSG00000197588	KLKP1
ENSG00000249306	LINC01411		ENSG00000236311	TLX1NB		ENSG00000165304	MELK		ENSG00000160182	TFF1		ENSG00000205704	LINC00634		ENSG00000107105	ELAVL2		ENSG00000204283	LINC01973		ENSG00000267260	LOC728485		ENSG00000215182	MUC5AC		ENSG00000267452	LINC02072		ENSG00000100522	GNPNAT1		ENSG00000236709	DAPK1-IT1		ENSG00000258826	LINC01147
ENSG00000095596	CYP26A1		ENSG00000230927	TMBIM7P		ENSG00000255874	LINC00346		ENSG00000178999	AURKB		ENSG00000102313	ITIH6		ENSG00000266619	MIR4642		ENSG00000205054	LINC01121		ENSG00000105976	MET		ENSG00000228135	LINC01494		ENSG00000267638	LOC105371789		ENSG00000108309	RUNDC3A		ENSG00000154839	SKA1		ENSG00000271852	SNORD11B
ENSG00000251210	LINC02270		ENSG00000115844	DLX2		ENSG00000237686	LOC101929705		ENSG00000110375	UPK2		ENSG00000233316	DSCR10		ENSG00000164300	SERINC5		ENSG00000080986	NDC80		ENSG00000147570	DNAJC5B		ENSG00000184661	CDCA2		ENSG00000078579	FGF20		ENSG00000256222	MTRNR2L3		ENSG00000207973	MIR589		ENSG00000154646	TMPRSS15
ENSG00000236311	TLX1NB		ENSG00000129810	SGO1		ENSG00000207460	SNORD116-19		ENSG00000125726	CD70		ENSG00000212724	KRTAP2-3		ENSG00000267374	MIR924HG		ENSG00000221634	MIR1276		ENSG00000188175	HEPACAM2		ENSG00000164434	FABP7		ENSG00000199047	MIR378A		ENSG00000164087	POC1A		ENSG00000164611	PTTG1		ENSG00000131203	IDO1
ENSG00000230927	TMBIM7P		ENSG00000254709	IGLL5		ENSG00000189057	FAM111B		ENSG00000139292	LGR5		ENSG00000129173	E2F8		ENSG00000208036	MIR106B		ENSG00000108825	PTGES3L-AARSD1		ENSG00000187268	FAM9C		ENSG00000163283	ALPP		ENSG00000117724	CENPF		ENSG00000100362	PVALB		ENSG00000265828	MIR3939		ENSG00000164109	MAD2L1
ENSG00000115844	DLX2		ENSG00000206195	DUXAP8		ENSG00000237136	C4orf51		ENSG00000265201	MIR4677		ENSG00000171848	RRM2		ENSG00000207652	MIR621		ENSG00000254486	LINC02547		ENSG00000196811	CHRNG		ENSG00000221537	MIR548H1		ENSG00000212296	SNORD72		ENSG00000223949	ROR1-AS1		ENSG00000234695	LOC105375401		ENSG00000202515	VTRNA1-3
ENSG00000129810	SGO1		ENSG00000068489	PRR11		ENSG00000166396	SERPINB7		ENSG00000169894	MUC3A		ENSG00000123485	HJURP		ENSG00000135119	RNFT2		ENSG00000011677	GABRA3		ENSG00000109705	NKX3-2		ENSG00000264419	MIR548AC		ENSG00000264773	MIR4420		ENSG00000179083	FAM133A		ENSG00000054356	PTPRN		ENSG00000188162	OTOG
ENSG00000254709	IGLL5		ENSG00000234787	LINC00458		ENSG00000142684	ZNF593		ENSG00000188784	PLA2G2E		ENSG00000257138	TAS2R38		ENSG00000245848	CEBPA		ENSG00000232258	TMEM114		ENSG00000214725	CDIPTOSP		ENSG00000268403	LOC644656		ENSG00000231587	SNORD62B		ENSG00000253958	CLDN23		ENSG00000261848	LOC100288728		ENSG00000228697	LOC101928565
ENSG00000206195	DUXAP8		ENSG00000117399	CDC20		ENSG00000134690	CDCA8		ENSG00000138028	CGREF1		ENSG00000223647	LINC01946		ENSG00000188064	WNT7B		ENSG00000259054	LINC02332		ENSG00000254389	RHPN1-AS1		ENSG00000207609	MIR491		ENSG00000207217	SNORA80D		ENSG00000185697	MYBL1		ENSG00000134057	CCNB1		ENSG00000232878	DPYD-AS1
ENSG00000068489	PRR11		ENSG00000265874	MIR4489		ENSG00000260903	XKR7		ENSG00000198393	ZNF26		ENSG00000142945	KIF2C		ENSG00000234996	LOC148709		ENSG00000056291	NPFFR2		ENSG00000161888	SPC24		ENSG00000263675	MIR5581		ENSG00000152253	SPC25		ENSG00000267322	SCARNA17		ENSG00000166803	PCLAF		ENSG00000137868	STRA6
ENSG00000234787	LINC00458		ENSG00000125207	PIWIL1		ENSG00000175832	ETV4		ENSG00000197046	SIGLEC15		ENSG00000183010	PYCR1		ENSG00000199172	MIR331		ENSG00000226983	LINC01692		ENSG00000065923	SLC9A7		ENSG00000181218	HIST3H2A		ENSG00000260442	ATP2A1-AS1		ENSG00000131746	TNS4		ENSG00000163518	FCRL4		ENSG00000144452	ABCA12
ENSG00000117399	CDC20		ENSG00000126778	SIX1		ENSG00000205704	LINC00634		ENSG00000186086	NBPF6		ENSG00000160182	TFF1		ENSG00000073111	MCM2		ENSG00000127564	PKMYT1		ENSG00000116771	AGMAT		ENSG00000251072	LMNB1-DT		ENSG00000184995	IFNE		ENSG00000253438	PCAT1		ENSG00000114455	HHLA2		ENSG00000265407	MIR4324
ENSG00000265874	MIR4489		ENSG00000207750	MIR553		ENSG00000120068	HOXB8		ENSG00000189052	CGB5		ENSG00000178999	AURKB		ENSG00000207650	MIR570		ENSG00000236502	SIX3-AS1		ENSG00000137976	DNASE2B		ENSG00000158402	CDC25C		ENSG00000108244	KRT23		ENSG00000083844	ZNF264		ENSG00000266640	MIR4754		ENSG00000135638	EMX1
ENSG00000125207	PIWIL1		ENSG00000264073	MIR3199-1		ENSG00000102313	ITIH6		ENSG00000105464	GRIN2D		ENSG00000110375	UPK2		ENSG00000176165	FOXG1		ENSG00000155052	CNTNAP5		ENSG00000162073	PAQR4		ENSG00000221540	MIR1180		ENSG00000178150	ZNF114		ENSG00000149418	ST14		ENSG00000176571	CNBD1		ENSG00000109255	NMU
ENSG00000126778	SIX1		ENSG00000174371	EXO1		ENSG00000212724	KRTAP2-3		ENSG00000137825	ITPKA		ENSG00000125726	CD70		ENSG00000234906	APOC2		ENSG00000125508	SRMS		ENSG00000188523	CFAP77		ENSG00000169607	CKAP2L		ENSG00000051180	RAD51		ENSG00000111640	GAPDH		ENSG00000267909	CCDC177		ENSG00000165304	MELK
ENSG00000207750	MIR553		ENSG00000182256	GABRG3		ENSG00000129173	E2F8		ENSG00000264101	MIR4689		ENSG00000265201	MIR4677		ENSG00000132164	SLC6A11		ENSG00000168671	UGT3A2		ENSG00000149243	KLHL35		ENSG00000255151	GLYATL1B		ENSG00000237651	C2orf74		ENSG00000131096	PYY		ENSG00000216775	LOC730101		ENSG00000255874	LINC00346
ENSG00000264073	MIR3199-1		ENSG00000235643	LINC01647		ENSG00000171848	RRM2		ENSG00000138755	CXCL9		ENSG00000171671	SHANK2-AS3		ENSG00000166006	KCNC2		ENSG00000075218	GTSE1		ENSG00000226887	ERVMER34-1		ENSG00000199990	VTRNA1-1		ENSG00000267698	LOC101927572		ENSG00000163394	CCKAR		ENSG00000167900	TK1		ENSG00000237686	LOC101929705
ENSG00000174371	EXO1		ENSG00000035499	DEPDC1B		ENSG00000123485	HJURP		ENSG00000249641	HOXC13-AS		ENSG00000254349	MIR2052HG		ENSG00000186185	KIF18B		ENSG00000146276	GABRR1		ENSG00000232671	ZNF687-AS1		ENSG00000183729	NPBWR1		ENSG00000241570	PAQR9-AS1		ENSG00000208028	MIR616		ENSG00000173227	SYT12		ENSG00000207460	SNORD116-19
ENSG00000182256	GABRG3		ENSG00000264675	MIR4285		ENSG00000257138	TAS2R38		ENSG00000266750	MIR4645		ENSG00000206903	SNORA24B		ENSG00000151725	CENPU		ENSG00000197168	NEK5		ENSG00000167105	TMEM92		ENSG00000260009	LINC02130		ENSG00000111057	KRT18		ENSG00000253138	LINC00967		ENSG00000155897	ADCY8		ENSG00000189057	FAM111B
ENSG00000035499	DEPDC1B		ENSG00000265820	MIR3177		ENSG00000223647	LINC01946		ENSG00000207627	MIR581		ENSG00000232100	LINC01653		ENSG00000174938	SEZ6L2		ENSG00000124243	BCAS4		ENSG00000178919	FOXE1		ENSG00000230262	LINC02603		ENSG00000102384	CENPI		ENSG00000149177	PTPRJ		ENSG00000134595	SOX3		ENSG00000237136	C4orf51
ENSG00000264675	MIR4285		ENSG00000134438	RAX		ENSG00000142945	KIF2C		ENSG00000136944	LMX1B		ENSG00000138028	CGREF1		ENSG00000233080	LINC01399		ENSG00000199036	MIR219A1		ENSG00000267296	CEBPA-DT		ENSG00000225206	MIR137HG		ENSG00000124731	TREM1		ENSG00000165023	DIRAS2		ENSG00000196188	CTSE		ENSG00000166396	SERPINB7
ENSG00000265820	MIR3177		ENSG00000250254	PTTG2		ENSG00000183010	PYCR1		ENSG00000112984	KIF20A		ENSG00000199032	MIR425		ENSG00000255571	MIR9-3HG		ENSG00000131153	GINS2		ENSG00000051341	POLQ		ENSG00000198064	NPIPB13		ENSG00000237372	UNQ6494		ENSG00000239961	LILRA4		ENSG00000237064	EIF3IP1		ENSG00000142684	ZNF593
ENSG00000134438	RAX		ENSG00000138180	CEP55		ENSG00000160182	TFF1		ENSG00000204179	PTPN20		ENSG00000240204	SMKR1		ENSG00000087586	AURKA		ENSG00000254233	LINC02365		ENSG00000145681	HAPLN1		ENSG00000207442	SNORD116-6		ENSG00000231122	FAM25E		ENSG00000123908	AGO2		ENSG00000224137	LINC01857		ENSG00000134690	CDCA8
ENSG00000250254	PTTG2		ENSG00000265452	MIR3682		ENSG00000258766	DIO2-AS1		ENSG00000090382	LYZ		ENSG00000198393	ZNF26		ENSG00000198881	ASB12		ENSG00000263834	MIR4635		ENSG00000139618	BRCA2		ENSG00000100341	PNPLA5		ENSG00000079689	SCGN		ENSG00000164236	ANKRD33B		ENSG00000104321	TRPA1		ENSG00000260903	XKR7
ENSG00000206688	SNORD116-18		ENSG00000227418	PCGEM1		ENSG00000178999	AURKB		ENSG00000218109	KIRREL3-AS3		ENSG00000197046	SIGLEC15		ENSG00000173702	MUC13		ENSG00000266189	MIR3186		ENSG00000013810	TACC3		ENSG00000251151	HOXC-AS3		ENSG00000254726	MEX3A		ENSG00000126337	KRT36		ENSG00000267123	SCAT1		ENSG00000144355	DLX1
ENSG00000138180	CEP55		ENSG00000261787	TCF24		ENSG00000110375	UPK2		ENSG00000102854	MSLN		ENSG00000186086	NBPF6		ENSG00000188766	SPRED3		ENSG00000180096	SEPTIN1		ENSG00000136492	BRIP1		ENSG00000111701	APOBEC1		ENSG00000174939	ASPHD1		ENSG00000175147	TMEM51-AS1		ENSG00000158874	APOA2		ENSG00000167104	BPIFB6
ENSG00000265452	MIR3682		ENSG00000256732	LOC100996671		ENSG00000125726	CD70		ENSG00000172969	FRG2C		ENSG00000105464	GRIN2D		ENSG00000224349	LOC105377849		ENSG00000155269	GPR78		ENSG00000226644	LOC388780		ENSG00000211513	MIR320E		ENSG00000251381	LINC00958		ENSG00000151176	PLBD2		ENSG00000221510	MIR548O		ENSG00000175832	ETV4
ENSG00000227418	PCGEM1		ENSG00000133863	TEX15		ENSG00000139292	LGR5		ENSG00000204616	TRIM31		ENSG00000137825	ITPKA		ENSG00000136695	IL36RN		ENSG00000204188	GGNBP1		ENSG00000176912	TYMSOS		ENSG00000214407	LINC02085		ENSG00000268095	ZNF649-AS1		ENSG00000156802	ATAD2		ENSG00000188269	OR7A5		ENSG00000205704	LINC00634
ENSG00000261787	TCF24		ENSG00000158786	PLA2G2F		ENSG00000265201	MIR4677		ENSG00000238317	SNORD11		ENSG00000138755	CXCL9		ENSG00000261465	LOC102723385		ENSG00000101842	VSIG1		ENSG00000114248	LRRC31		ENSG00000238886	SNORD121A		ENSG00000265390	MIR4999		ENSG00000100479	POLE2		ENSG00000105409	ATP1A3		ENSG00000120068	HOXB8
ENSG00000256732	LOC100996671		ENSG00000167131	CCDC103		ENSG00000169894	MUC3A		ENSG00000196427	NBPF4		ENSG00000249641	HOXC13-AS		ENSG00000163808	KIF15		ENSG00000230601	TEX48		ENSG00000182393	IFNL1		ENSG00000264961	MIR4730		ENSG00000207757	MIR93		ENSG00000186197	EDARADD		ENSG00000108702	CCL1		ENSG00000102313	ITIH6
ENSG00000158786	PLA2G2F		ENSG00000129195	PIMREG		ENSG00000188784	PLA2G2E		ENSG00000265345	MIR5188		ENSG00000266750	MIR4645		ENSG00000138778	CENPE		ENSG00000172000	ZNF556		ENSG00000141965	FEM1A		ENSG00000072571	HMMR		ENSG00000105976	MET		ENSG00000120334	CENPL		ENSG00000130208	APOC1		ENSG00000236957	LOC105371458
ENSG00000167131	CCDC103		ENSG00000156687	UNC5D		ENSG00000254349	MIR2052HG		ENSG00000205857	NANOGNB		ENSG00000207627	MIR581		ENSG00000226004	LINC02528		ENSG00000237649	KIFC1		ENSG00000234949	LOC105373958		ENSG00000220891	LL22NC03-63E9.3		ENSG00000147570	DNAJC5B		ENSG00000170858	LILRP2		ENSG00000263417	GTSCR1		ENSG00000233316	DSCR10
ENSG00000129195	PIMREG		ENSG00000252277	SNORD116-30		ENSG00000206903	SNORA24B		ENSG00000111700	SLCO1B3		ENSG00000136944	LMX1B		ENSG00000079462	PAFAH1B3		ENSG00000186871	ERCC6L		ENSG00000123975	CKS2		ENSG00000075461	CACNG4		ENSG00000181333	HEPHL1		ENSG00000238217	LINC01877		ENSG00000200169	RNU5D-1		ENSG00000212724	KRTAP2-3
ENSG00000156687	UNC5D		ENSG00000184357	HIST1H1B		ENSG00000138028	CGREF1		ENSG00000122952	ZWINT		ENSG00000227213	SPATA13-AS1		ENSG00000229042	LOC101927159		ENSG00000235304	LINC01281		ENSG00000125872	LRRN4		ENSG00000256124	LINC01152		ENSG00000223882	ABCC5-AS1		ENSG00000119283	TRIM67		ENSG00000169248	CXCL11		ENSG00000129173	E2F8
ENSG00000252277	SNORD116-30		ENSG00000183971	NPW		ENSG00000199032	MIR425		ENSG00000169679	BUB1		ENSG00000112984	KIF20A		ENSG00000264349	MIR4258		ENSG00000222345	SNORD19C		ENSG00000160183	TMPRSS3		ENSG00000249306	LINC01411		ENSG00000215162	LINC00269		ENSG00000244541	LINC01213		ENSG00000171540	OTP		ENSG00000171848	RRM2
ENSG00000184357	HIST1H1B		ENSG00000207590	MIR215		ENSG00000240204	SMKR1		ENSG00000169436	COL22A1		ENSG00000204179	PTPN20		ENSG00000197299	BLM		ENSG00000225921	NOL7		ENSG00000156510	HKDC1		ENSG00000095596	CYP26A1		ENSG00000263361	MIR378H		ENSG00000266850	LOC101927571		ENSG00000164485	IL22RA2		ENSG00000123485	HJURP
ENSG00000183971	NPW		ENSG00000256537	SMIM10L1		ENSG00000198393	ZNF26		ENSG00000221066	SNORD111		ENSG00000090382	LYZ		ENSG00000266240	MIR5091		ENSG00000236719	OVAAL		ENSG00000229869	LOC101927762		ENSG00000251210	LINC02270		ENSG00000070019	GUCY2C		ENSG00000159248	GJD2		ENSG00000180785	OR51E1		ENSG00000257138	TAS2R38
ENSG00000261210	CLEC19A		ENSG00000250954	LOC101928622		ENSG00000197046	SIGLEC15		ENSG00000173540	GMPPB		ENSG00000237243	LOC100130880		ENSG00000146070	PLA2G7		ENSG00000161405	IKZF3		ENSG00000106327	TFR2		ENSG00000236311	TLX1NB		ENSG00000140297	GCNT3		ENSG00000261804	LOC102723373		ENSG00000174963	ZIC4		ENSG00000142945	KIF2C
ENSG00000207590	MIR215		ENSG00000259764	PCSK6-AS1		ENSG00000186086	NBPF6		ENSG00000196917	HCAR1		ENSG00000218109	KIRREL3-AS3		ENSG00000259073	FOXN3-AS2		ENSG00000105048	TNNT1		ENSG00000169067	ACTBL2		ENSG00000230927	TMBIM7P		ENSG00000264424	MYH4		ENSG00000241469	LINC00635		ENSG00000224231	LINC01832		ENSG00000183010	PYCR1
ENSG00000256537	SMIM10L1		ENSG00000251869	SCARNA23		ENSG00000207137	SNORD116-13		ENSG00000204172	AGAP9		ENSG00000102854	MSLN		ENSG00000132429	POPDC3		ENSG00000111206	FOXM1		ENSG00000123473	STIL		ENSG00000115844	DLX2		ENSG00000254389	RHPN1-AS1		ENSG00000180957	PITPNB		ENSG00000077152	UBE2T		ENSG00000178999	AURKB
ENSG00000250954	LOC101928622		ENSG00000266232	MIR3178		ENSG00000189052	CGB5		ENSG00000131686	CA6		ENSG00000172969	FRG2C		ENSG00000180776	ZDHHC20		ENSG00000132692	BCAN		ENSG00000163218	PGLYRP4		ENSG00000129810	SGO1		ENSG00000161888	SPC24		ENSG00000145649	GZMA		ENSG00000206531	CD200R1L		ENSG00000110375	UPK2
ENSG00000259764	PCSK6-AS1		ENSG00000258471	LOC101929718		ENSG00000105464	GRIN2D		ENSG00000167346	MMP26		ENSG00000171487	NLRP5		ENSG00000147509	RGS20		ENSG00000189366	ALG1L		ENSG00000172031	EPHX4		ENSG00000254709	IGLL5		ENSG00000122787	AKR1D1		ENSG00000258102	MAP1LC3B2		ENSG00000131187	F12		ENSG00000125726	CD70
ENSG00000251869	SCARNA23		ENSG00000182459	TEX19		ENSG00000138755	CXCL9		ENSG00000065328	MCM10		ENSG00000204616	TRIM31		ENSG00000260219	LOC101928707		ENSG00000100526	CDKN3		ENSG00000198901	PRC1		ENSG00000206195	DUXAP8		ENSG00000207688	MIR548AA2		ENSG00000183654	MARCH11		ENSG00000141977	CIB3		ENSG00000139292	LGR5
ENSG00000266232	MIR3178		ENSG00000224122	POU6F2-AS1		ENSG00000266750	MIR4645		ENSG00000168078	PBK		ENSG00000238317	SNORD11		ENSG00000104833	TUBB4A		ENSG00000260944	FOXC2-AS1		ENSG00000268996	MAN1B1-DT		ENSG00000068489	PRR11		ENSG00000065923	SLC9A7		ENSG00000122966	CIT		ENSG00000168779	SHOX2		ENSG00000265201	MIR4677
ENSG00000258471	LOC101929718		ENSG00000179934	CCR8		ENSG00000207627	MIR581		ENSG00000261359	PYCARD-AS1		ENSG00000196427	NBPF4		ENSG00000178401	DNAJC22		ENSG00000121742	GJB6		ENSG00000142731	PLK4		ENSG00000234787	LINC00458		ENSG00000137976	DNASE2B		ENSG00000145063	FLJ33534		ENSG00000087494	PTHLH		ENSG00000169894	MUC3A
ENSG00000182459	TEX19		ENSG00000252835	SCARNA21		ENSG00000227213	SPATA13-AS1		ENSG00000212452	SNORD69		ENSG00000170442	KRT86		ENSG00000221406	MIR320B2		ENSG00000199030	MIRLET7C		ENSG00000164411	GJB7		ENSG00000117399	CDC20		ENSG00000162073	PAQR4		ENSG00000011201	ANOS1		ENSG00000201998	SNORA23		ENSG00000171671	SHANK2-AS3
ENSG00000224122	POU6F2-AS1		ENSG00000218358	RAET1K		ENSG00000112984	KIF20A		ENSG00000143476	DTL		ENSG00000256892	MTRNR2L7		ENSG00000266643	MIR3677		ENSG00000227036	LINC00511		ENSG00000160606	TLCD1		ENSG00000160472	TMEM190		ENSG00000188523	CFAP77		ENSG00000223442	TH2LCRR		ENSG00000163568	AIM2		ENSG00000254349	MIR2052HG
ENSG00000179934	CCR8		ENSG00000121743	GJA3		ENSG00000204179	PTPN20		ENSG00000207956	MIR579		ENSG00000230269	LINC02525		ENSG00000182648	LOC285889		ENSG00000024526	DEPDC1		ENSG00000029153	ARNTL2		ENSG00000265874	MIR4489		ENSG00000149243	KLHL35		ENSG00000175262	C1orf127		ENSG00000091651	ORC6		ENSG00000206903	SNORA24B
ENSG00000252835	SCARNA21		ENSG00000198040	ZNF84		ENSG00000090382	LYZ		ENSG00000149346	SLX4IP		ENSG00000265345	MIR5188		ENSG00000163623	NKX6-1		ENSG00000107807	TLX1		ENSG00000159263	SIM2		ENSG00000125207	PIWIL1		ENSG00000240498	CDKN2B-AS1		ENSG00000260083	MIR762HG		ENSG00000215126	CBWD6		ENSG00000199032	MIR425
ENSG00000218358	RAET1K		ENSG00000105929	ATP6V0A4		ENSG00000102854	MSLN		ENSG00000131650	KREMEN2		ENSG00000205857	NANOGNB		ENSG00000171116	HSFX1		ENSG00000167800	TBX10		ENSG00000130768	SMPDL3B		ENSG00000126778	SIX1		ENSG00000232671	ZNF687-AS1		ENSG00000131951	LRRC9		ENSG00000167749	KLK4		ENSG00000240204	SMKR1
ENSG00000121743	GJA3		ENSG00000128714	HOXD13		ENSG00000172969	FRG2C		ENSG00000251273	LINC02228		ENSG00000122952	ZWINT		ENSG00000251258	RFPL4B		ENSG00000167771	RCOR2		ENSG00000173557	C2orf70		ENSG00000207750	MIR553		ENSG00000167105	TMEM92		ENSG00000228661	LOC105376527		ENSG00000236242	MYO16-AS1		ENSG00000198393	ZNF26
ENSG00000198040	ZNF84		ENSG00000223485	LINC01615		ENSG00000204616	TRIM31		ENSG00000244791	LOC101927657		ENSG00000136535	TBR1		ENSG00000136943	CTSV		ENSG00000105011	ASF1B		ENSG00000108813	DLX4		ENSG00000264073	MIR3199-1		ENSG00000267296	CEBPA-DT		ENSG00000177350	RPL13AP3		ENSG00000196787	HIST1H2AG		ENSG00000197046	SIGLEC15
ENSG00000105929	ATP6V0A4		ENSG00000169427	KCNK9		ENSG00000238317	SNORD11		ENSG00000254585	MAGEL2		ENSG00000169679	BUB1		ENSG00000135094	SDS		ENSG00000169684	CHRNA5		ENSG00000137812	KNL1		ENSG00000174371	EXO1		ENSG00000051341	POLQ		ENSG00000105699	LSR		ENSG00000094804	CDC6		ENSG00000186086	NBPF6
ENSG00000128714	HOXD13		ENSG00000229544	NKX1-2		ENSG00000196427	NBPF4		ENSG00000118193	KIF14		ENSG00000169436	COL22A1		ENSG00000214300	SPDYE3		ENSG00000179750	APOBEC3B		ENSG00000135451	TROAP		ENSG00000208308	SNORA40B		ENSG00000139618	BRCA2		ENSG00000203724	C1orf53		ENSG00000235284	SNORD62A		ENSG00000207137	SNORD116-13
ENSG00000223485	LINC01615		ENSG00000232265	LOC100505824		ENSG00000170442	KRT86		ENSG00000248227	LINC02513		ENSG00000221066	SNORD111		ENSG00000197238	HIST1H4J		ENSG00000104951	IL4I1		ENSG00000101850	GPR143		ENSG00000182256	GABRG3		ENSG00000214237	MINDY4B		ENSG00000029993	HMGB3		ENSG00000121621	KIF18A		ENSG00000231924	PSG1
ENSG00000169427	KCNK9		ENSG00000266206	MIR3926-1		ENSG00000256892	MTRNR2L7		ENSG00000112818	MEP1A		ENSG00000173540	GMPPB		ENSG00000156970	BUB1B		ENSG00000243742	RPLP0P2		ENSG00000079112	CDH17		ENSG00000235643	LINC01647		ENSG00000013810	TACC3		ENSG00000162490	DRAXIN		ENSG00000164694	FNDC1		ENSG00000130294	KIF1A
ENSG00000229544	NKX1-2		ENSG00000208002	MIR643		ENSG00000230269	LINC02525		ENSG00000199135	MIR101-1		ENSG00000204172	AGAP9		ENSG00000179292	TMEM151A		ENSG00000265996	MIR3671		ENSG00000136327	NKX2-8		ENSG00000035499	DEPDC1B		ENSG00000136492	BRIP1		ENSG00000162004	CCDC78		ENSG00000225595	LINC01623		ENSG00000105464	GRIN2D
ENSG00000169903	TM4SF4		ENSG00000090889	KIF4A		ENSG00000265345	MIR5188		ENSG00000130720	FIBCD1		ENSG00000131686	CA6		ENSG00000258986	TMEM179		ENSG00000166736	HTR3A		ENSG00000164304	CAGE1		ENSG00000264675	MIR4285		ENSG00000226644	LOC388780		ENSG00000161800	RACGAP1		ENSG00000207205	RNVU1-15		ENSG00000137825	ITPKA
ENSG00000232265	LOC100505824		ENSG00000170312	CDK1		ENSG00000111700	SLCO1B3		ENSG00000112742	TTK		ENSG00000065328	MCM10		ENSG00000241544	LINC02029		ENSG00000121152	NCAPH		ENSG00000119888	EPCAM		ENSG00000265820	MIR3177		ENSG00000176912	TYMSOS		ENSG00000213973	ZNF99		ENSG00000171951	SCG2		ENSG00000138755	CXCL9
ENSG00000266206	MIR3926-1		ENSG00000198353	HOXC4		ENSG00000122952	ZWINT		ENSG00000231749	ABCA9-AS1		ENSG00000168078	PBK		ENSG00000132821	VSTM2L		ENSG00000213782	DDX47		ENSG00000167419	LPO		ENSG00000164935	DCSTAMP		ENSG00000114248	LRRC31		ENSG00000069764	PLA2G10		ENSG00000144481	TRPM8		ENSG00000266750	MIR4645
ENSG00000208002	MIR643		ENSG00000171060	C8orf74		ENSG00000169679	BUB1		ENSG00000148344	PTGES		ENSG00000208032	MIR548A3		ENSG00000125869	LAMP5		ENSG00000238042	LINC02257		ENSG00000175643	RMI2		ENSG00000250254	PTTG2		ENSG00000171532	NEUROD2		ENSG00000101417	PXMP4		ENSG00000152592	DMP1		ENSG00000207627	MIR581
ENSG00000090889	KIF4A		ENSG00000224559	LINC01087		ENSG00000221066	SNORD111		ENSG00000147689	FAM83A		ENSG00000261359	PYCARD-AS1		ENSG00000132746	ALDH3B2		ENSG00000183150	GPR19		ENSG00000003249	DBNDD1		ENSG00000138180	CEP55		ENSG00000141965	FEM1A		ENSG00000196664	TLR7		ENSG00000266235	MIR3176		ENSG00000136944	LMX1B
ENSG00000170312	CDK1		ENSG00000101003	GINS1		ENSG00000173540	GMPPB		ENSG00000196890	HIST3H2BB		ENSG00000212452	SNORD69		ENSG00000227356	LINC00866		ENSG00000066279	ASPM		ENSG00000229780	UBE2Q1-AS1		ENSG00000265452	MIR3682		ENSG00000125872	LRRN4		ENSG00000188486	H2AFX		ENSG00000151790	TDO2		ENSG00000227213	SPATA13-AS1
ENSG00000198353	HOXC4		ENSG00000266100	LOC101927557		ENSG00000196917	HCAR1		ENSG00000167656	LY6D		ENSG00000143476	DTL		ENSG00000148123	PLPPR1		ENSG00000265370	MIR4682		ENSG00000250420	AACSP1		ENSG00000227418	PCGEM1		ENSG00000248964	LOC101929470		ENSG00000061656	SPAG4		ENSG00000226533	BTBD9-AS1		ENSG00000112984	KIF20A
ENSG00000171060	C8orf74		ENSG00000144015	TRIM43		ENSG00000204172	AGAP9		ENSG00000104147	OIP5		ENSG00000221263	MIR548P		ENSG00000084628	NKAIN1		ENSG00000092853	CLSPN		ENSG00000187608	ISG15		ENSG00000261787	TCF24		ENSG00000229869	LOC101927762		ENSG00000174837	ADGRE1		ENSG00000264845	LOC105372179		ENSG00000204179	PTPN20
ENSG00000224559	LINC01087		ENSG00000185130	HIST1H2BL		ENSG00000131686	CA6		ENSG00000266712	MIR3149		ENSG00000207956	MIR579		ENSG00000182108	DEXI		ENSG00000122861	PLAU		ENSG00000182481	KPNA2		ENSG00000256732	LOC100996671		ENSG00000154040	CABYR		ENSG00000173612	GPRC6A		ENSG00000229647	MYOSLID		ENSG00000090382	LYZ
ENSG00000101003	GINS1		ENSG00000221676	RNU6ATAC		ENSG00000167346	MMP26		ENSG00000148773	MKI67		ENSG00000149346	SLX4IP		ENSG00000199179	MIRLET7I		ENSG00000232192	KIF26B-AS1		ENSG00000176890	TYMS		ENSG00000158786	PLA2G2F		ENSG00000106327	TFR2		ENSG00000258512	LINC00239		ENSG00000226806	LOC100507600		ENSG00000237243	LOC100130880
ENSG00000266100	LOC101927557		ENSG00000198471	RTP2		ENSG00000065328	MCM10		ENSG00000166851	PLK1		ENSG00000131650	KREMEN2		ENSG00000212024	MIR550A3		ENSG00000069018	TRPC7		ENSG00000125319	C17orf53		ENSG00000167131	CCDC103		ENSG00000123473	STIL		ENSG00000226674	TEX41		ENSG00000167244	IGF2		ENSG00000218109	KIRREL3-AS3
ENSG00000144015	TRIM43		ENSG00000205293	LINC01602		ENSG00000168078	PBK		ENSG00000146670	CDCA5		ENSG00000244791	LOC101927657		ENSG00000078898	BPIFB2		ENSG00000154839	SKA1		ENSG00000008300	CELSR3		ENSG00000129195	PIMREG		ENSG00000198901	PRC1		ENSG00000243772	KIR2DL3		ENSG00000236064	LOC101928335		ENSG00000102854	MSLN
ENSG00000185130	HIST1H2BL		ENSG00000197061	HIST1H4C		ENSG00000208032	MIR548A3		ENSG00000267751	LOC105372233		ENSG00000254585	MAGEL2		ENSG00000207313	SNORA2B		ENSG00000268129	LOC100289361		ENSG00000124493	GRM4		ENSG00000156687	UNC5D		ENSG00000113763	UNC5A		ENSG00000197251	LINC00336		ENSG00000186919	ZACN		ENSG00000172969	FRG2C
ENSG00000221676	RNU6ATAC		ENSG00000175874	CREG2		ENSG00000261359	PYCARD-AS1		ENSG00000199082	MIR342		ENSG00000118193	KIF14		ENSG00000248858	FLJ46284		ENSG00000207973	MIR589		ENSG00000236977	ANKRD44-IT1		ENSG00000252277	SNORD116-30		ENSG00000268996	MAN1B1-DT		ENSG00000261667	LY6L		ENSG00000171320	ESCO2		ENSG00000204616	TRIM31
ENSG00000198471	RTP2		ENSG00000152192	POU4F1		ENSG00000212452	SNORD69		ENSG00000113249	HAVCR1		ENSG00000235029	MNX1-AS2		ENSG00000163705	FANCD2OS		ENSG00000254101	LINC02055		ENSG00000140525	FANCI		ENSG00000184357	HIST1H1B		ENSG00000142731	PLK4		ENSG00000011347	SYT7		ENSG00000165584	SSX3		ENSG00000238317	SNORD11
ENSG00000197061	HIST1H4C		ENSG00000162723	SLAMF9		ENSG00000143476	DTL		ENSG00000207971	MIR125B1		ENSG00000130720	FIBCD1		ENSG00000225953	SATB2-AS1		ENSG00000134827	TCN1		ENSG00000144130	NT5DC4		ENSG00000183971	NPW		ENSG00000164411	GJB7		ENSG00000166451	CENPN		ENSG00000049247	UTS2		ENSG00000196427	NBPF4
ENSG00000175874	CREG2		ENSG00000109805	NCAPG		ENSG00000207956	MIR579		ENSG00000234142	LINC01675		ENSG00000112742	TTK		ENSG00000058085	LAMC2		ENSG00000164611	PTTG1		ENSG00000102109	PCSK1N		ENSG00000261210	CLEC19A		ENSG00000160606	TLCD1		ENSG00000205143	ARID3C		ENSG00000179546	HTR1D		ENSG00000170442	KRT86
ENSG00000152192	POU4F1		ENSG00000199961	SNORD1B		ENSG00000149346	SLX4IP		ENSG00000248461	LINC02119		ENSG00000148344	PTGES		ENSG00000154920	EME1		ENSG00000265828	MIR3939		ENSG00000221055	MIR1302-3		ENSG00000207590	MIR215		ENSG00000101210	EEF1A2		ENSG00000207741	MIR590		ENSG00000160161	CILP2		ENSG00000256892	MTRNR2L7
ENSG00000162723	SLAMF9		ENSG00000157456	CCNB2		ENSG00000131650	KREMEN2		ENSG00000093009	CDC45		ENSG00000263575	MIR4665		ENSG00000204152	TIMM23B		ENSG00000234695	LOC105375401		ENSG00000166922	SCG5		ENSG00000256537	SMIM10L1		ENSG00000029153	ARNTL2		ENSG00000155719	OTOA		ENSG00000147536	GINS4		ENSG00000230269	LINC02525
ENSG00000109805	NCAPG		ENSG00000205922	ONECUT3		ENSG00000251273	LINC02228		ENSG00000006377	DLX6		ENSG00000147689	FAM83A		ENSG00000185090	MANEAL		ENSG00000256120	SOX5-AS1		ENSG00000137807	KIF23		ENSG00000250954	LOC101928622		ENSG00000201654	RNU6-7		ENSG00000080224	EPHA6		ENSG00000166558	SLC38A8		ENSG00000265345	MIR5188
ENSG00000199961	SNORD1B		ENSG00000236117	LINC01639		ENSG00000244791	LOC101927657		ENSG00000165078	CPA6		ENSG00000196890	HIST3H2BB		ENSG00000126010	GRPR		ENSG00000143194	MAEL		ENSG00000204624	DISP3		ENSG00000259764	PCSK6-AS1		ENSG00000130768	SMPDL3B		ENSG00000135116	HRK		ENSG00000237923	LINC02570		ENSG00000205857	NANOGNB
ENSG00000157456	CCNB2		ENSG00000271852	SNORD11B		ENSG00000254585	MAGEL2		ENSG00000144583	MARCH4		ENSG00000167656	LY6D		ENSG00000233056	ERVH48-1		ENSG00000007038	PRSS21		ENSG00000213185	FAM24B		ENSG00000251869	SCARNA23		ENSG00000204669	C9orf57		ENSG00000136352	NKX2-1		ENSG00000249500	LINC01179		ENSG00000111700	SLCO1B3
ENSG00000205922	ONECUT3		ENSG00000154646	TMPRSS15		ENSG00000225564	LINC01492		ENSG00000254584	LOC100506675		ENSG00000104147	OIP5		ENSG00000206634	SNORA22		ENSG00000134057	CCNB1		ENSG00000118242	MREG		ENSG00000266232	MIR3178		ENSG00000224717	LOC284577		ENSG00000040608	RTN4R		ENSG00000198758	EPS8L3		ENSG00000122952	ZWINT
ENSG00000236117	LINC01639		ENSG00000266407	MIR3157		ENSG00000118193	KIF14		ENSG00000221520	MIR1285-1		ENSG00000266712	MIR3149		ENSG00000137804	NUSAP1		ENSG00000197085	NPSR1-AS1		ENSG00000242516	LINC00960		ENSG00000182459	TEX19		ENSG00000199133	MIRLET7D		ENSG00000103550	KNOP1		ENSG00000106436	MYL10		ENSG00000136535	TBR1
ENSG00000271852	SNORD11B		ENSG00000164109	MAD2L1		ENSG00000248227	LINC02513		ENSG00000121211	MND1		ENSG00000148773	MKI67		ENSG00000114631	PODXL2		ENSG00000240280	TCAM1P		ENSG00000177602	HASPIN		ENSG00000224122	POU6F2-AS1		ENSG00000173557	C2orf70		ENSG00000047662	FAM184B		ENSG00000105889	STEAP1B		ENSG00000169679	BUB1
ENSG00000154646	TMPRSS15		ENSG00000188162	OTOG		ENSG00000265396	MIR3128		ENSG00000126787	DLGAP5		ENSG00000166851	PLK1		ENSG00000182798	MAGEB17		ENSG00000166803	PCLAF		ENSG00000137563	GGH		ENSG00000179934	CCR8		ENSG00000100867	DHRS2		ENSG00000179886	TIGD5		ENSG00000167513	CDT1		ENSG00000169436	COL22A1
ENSG00000266407	MIR3157		ENSG00000228697	LOC101928565		ENSG00000130720	FIBCD1		ENSG00000204283	LINC01973		ENSG00000146670	CDCA5		ENSG00000130054	FAM155B		ENSG00000266640	MIR4754		ENSG00000232656	IDI2-AS1		ENSG00000252835	SCARNA21		ENSG00000108813	DLX4		ENSG00000078081	LAMP3		ENSG00000100162	CENPM		ENSG00000221066	SNORD111
ENSG00000131203	IDO1		ENSG00000232878	DPYD-AS1		ENSG00000112742	TTK		ENSG00000205054	LINC01121		ENSG00000129990	SYT5		ENSG00000231752	EMBP1		ENSG00000164256	PRDM9		ENSG00000160957	RECQL4		ENSG00000218358	RAET1K		ENSG00000135451	TROAP		ENSG00000128203	ASPHD2		ENSG00000196584	XRCC2		ENSG00000173540	GMPPB
ENSG00000164109	MAD2L1		ENSG00000207932	MIR33A		ENSG00000231749	ABCA9-AS1		ENSG00000080986	NDC80		ENSG00000267751	LOC105372233		ENSG00000257913	DDN-AS1		ENSG00000126890	CTAG2		ENSG00000178752	ERFE		ENSG00000121743	GJA3		ENSG00000101850	GPR143		ENSG00000145545	SRD5A1		ENSG00000264931	MIR3138		ENSG00000196917	HCAR1
ENSG00000260887	CASC22		ENSG00000137868	STRA6		ENSG00000148344	PTGES		ENSG00000221634	MIR1276		ENSG00000199082	MIR342		ENSG00000182600	SNORC		ENSG00000267909	CCDC177		ENSG00000146666	LINC00525		ENSG00000225226	LINC01795		ENSG00000079112	CDH17		ENSG00000230212	LOC100133286		ENSG00000146410	MTFR2		ENSG00000204172	AGAP9
ENSG00000202515	VTRNA1-3		ENSG00000144452	ABCA12		ENSG00000263575	MIR4665		ENSG00000108825	PTGES3L-AARSD1		ENSG00000199130	MIR365A		ENSG00000111247	RAD51AP1		ENSG00000272273	IER3-AS1		ENSG00000259471	LINC01169		ENSG00000198040	ZNF84		ENSG00000221957	KIR2DS4		ENSG00000139351	SYCP3		ENSG00000206262	FOXL2NB		ENSG00000131686	CA6
ENSG00000188162	OTOG		ENSG00000265407	MIR4324		ENSG00000147689	FAM83A		ENSG00000254486	LINC02547		ENSG00000234142	LINC01675		ENSG00000253603	CERNA3		ENSG00000216775	LOC730101		ENSG00000135052	GOLM1		ENSG00000128714	HOXD13		ENSG00000256268	LINC02454		ENSG00000258525	LOC100506071		ENSG00000256940	LOC105369340		ENSG00000251443	LINC02160
ENSG00000228697	LOC101928565		ENSG00000135638	EMX1		ENSG00000196890	HIST3H2BB		ENSG00000011677	GABRA3		ENSG00000093009	CDC45		ENSG00000183770	FOXL2		ENSG00000167900	TK1		ENSG00000254973	LOC105375800		ENSG00000223485	LINC01615		ENSG00000264026	LINC02003		ENSG00000162891	IL20		ENSG00000266245	MIR4644		ENSG00000065328	MCM10
ENSG00000232878	DPYD-AS1		ENSG00000109255	NMU		ENSG00000104147	OIP5		ENSG00000232258	TMEM114		ENSG00000006377	DLX6		ENSG00000150551	LYPD1		ENSG00000175175	PPM1E		ENSG00000162377	COA7		ENSG00000169427	KCNK9		ENSG00000246528	LOC101929759		ENSG00000175352	NRIP3		ENSG00000125498	KIR2DL1		ENSG00000168078	PBK
ENSG00000207932	MIR33A		ENSG00000165304	MELK		ENSG00000266712	MIR3149		ENSG00000259054	LINC02332		ENSG00000165078	CPA6		ENSG00000183856	IQGAP3		ENSG00000183145	RIPPLY3		ENSG00000125398	SOX9		ENSG00000229544	NKX1-2		ENSG00000136327	NKX2-8		ENSG00000176994	SMCR8		ENSG00000138160	KIF11		ENSG00000261359	PYCARD-AS1
ENSG00000137868	STRA6		ENSG00000255874	LINC00346		ENSG00000148773	MKI67		ENSG00000056291	NPFFR2		ENSG00000234722	LINC01287		ENSG00000261742	LINC00922		ENSG00000155897	ADCY8		ENSG00000250133	HOXC-AS2		ENSG00000169903	TM4SF4		ENSG00000100373	UPK3A		ENSG00000225110	PNMA6F		ENSG00000206630	SNORD60		ENSG00000212452	SNORD69
ENSG00000144452	ABCA12		ENSG00000237686	LOC101929705		ENSG00000166851	PLK1		ENSG00000127564	PKMYT1		ENSG00000144583	MARCH4		ENSG00000155008	APOOL		ENSG00000199347	RNU5E-1		ENSG00000204941	PSG5		ENSG00000232265	LOC100505824		ENSG00000120436	GPR31		ENSG00000170421	KRT8		ENSG00000167165	UGT1A6		ENSG00000143476	DTL
ENSG00000265407	MIR4324		ENSG00000189057	FAM111B		ENSG00000146670	CDCA5		ENSG00000186474	KLK12		ENSG00000221552	MIR1303		ENSG00000227857	LOC101929626		ENSG00000237064	EIF3IP1		ENSG00000258325	ITFG2-AS1		ENSG00000266206	MIR3926-1		ENSG00000207789	MIR26A2		ENSG00000185561	TLCD2		ENSG00000124140	SLC12A5		ENSG00000207956	MIR579
ENSG00000135638	EMX1		ENSG00000237136	C4orf51		ENSG00000267751	LOC105372233		ENSG00000152977	ZIC1		ENSG00000254584	LOC100506675		ENSG00000100429	HDAC10		ENSG00000224137	LINC01857		ENSG00000198826	ARHGAP11A		ENSG00000208002	MIR643		ENSG00000202566	MIR421		ENSG00000131944	FAAP24		ENSG00000107105	ELAVL2		ENSG00000149346	SLX4IP
ENSG00000109255	NMU		ENSG00000166396	SERPINB7		ENSG00000113249	HAVCR1		ENSG00000155052	CNTNAP5		ENSG00000221520	MIR1285-1		ENSG00000246394	LOC101928597		ENSG00000230133	LINC01721		ENSG00000115008	IL1A		ENSG00000090889	KIF4A		ENSG00000142513	ACP4		ENSG00000197444	OGDHL		ENSG00000124467	PSG8		ENSG00000131650	KREMEN2
ENSG00000196228	SULT1C3		ENSG00000142684	ZNF593		ENSG00000234142	LINC01675		ENSG00000125508	SRMS		ENSG00000207815	MIR563		ENSG00000228594	FNDC10		ENSG00000267123	SCAT1		ENSG00000132749	TESMIN		ENSG00000170312	CDK1		ENSG00000104537	ANXA13		ENSG00000166573	GALR1		ENSG00000138271	GPR87		ENSG00000251273	LINC02228
ENSG00000165304	MELK		ENSG00000134690	CDCA8		ENSG00000248461	LINC02119		ENSG00000168671	UGT3A2		ENSG00000121211	MND1		ENSG00000161133	USP41		ENSG00000158874	APOA2		ENSG00000247151	CSTF3-DT		ENSG00000198353	HOXC4		ENSG00000175643	RMI2		ENSG00000144229	THSD7B		ENSG00000267374	MIR924HG		ENSG00000244791	LOC101927657
ENSG00000255874	LINC00346		ENSG00000144355	DLX1		ENSG00000093009	CDC45		ENSG00000075218	GTSE1		ENSG00000126787	DLGAP5		ENSG00000238961	SNORA47		ENSG00000183269	OR52E8		ENSG00000104341	LAPTM4B		ENSG00000224559	LINC01087		ENSG00000003249	DBNDD1		ENSG00000169020	ATP5ME		ENSG00000245848	CEBPA		ENSG00000254585	MAGEL2
ENSG00000237686	LOC101929705		ENSG00000175832	ETV4		ENSG00000006377	DLX6		ENSG00000146276	GABRR1		ENSG00000204283	LINC01973		ENSG00000234753	FOXP4-AS1		ENSG00000188269	OR7A5		ENSG00000188092	GPR89B		ENSG00000101003	GINS1		ENSG00000229780	UBE2Q1-AS1		ENSG00000105697	HAMP		ENSG00000258689	LINC01269		ENSG00000118193	KIF14
ENSG00000207460	SNORD116-19		ENSG00000205704	LINC00634		ENSG00000221552	MIR1303		ENSG00000197168	NEK5		ENSG00000205054	LINC01121		ENSG00000162456	KNCN		ENSG00000198788	MUC2		ENSG00000100290	BIK		ENSG00000266100	LOC101927557		ENSG00000250420	AACSP1		ENSG00000142530	FAM71E1		ENSG00000231107	LINC01508		ENSG00000248227	LINC02513
ENSG00000189057	FAM111B		ENSG00000120068	HOXB8		ENSG00000254584	LOC100506675		ENSG00000124243	BCAS4		ENSG00000265855	MIR4514		ENSG00000198723	TEX45		ENSG00000108702	CCL1		ENSG00000255737	AGAP2-AS1		ENSG00000185130	HIST1H2BL		ENSG00000197520	FAM177B		ENSG00000105642	KCNN1		ENSG00000199172	MIR331		ENSG00000130720	FIBCD1
ENSG00000166396	SERPINB7		ENSG00000102313	ITIH6		ENSG00000221520	MIR1285-1		ENSG00000199036	MIR219A1		ENSG00000080986	NDC80		ENSG00000151012	SLC7A11		ENSG00000251896	SNORD116-27		ENSG00000264049	MIR4737		ENSG00000221676	RNU6ATAC		ENSG00000176890	TYMS		ENSG00000249375	CASC11		ENSG00000267201	LINC01775		ENSG00000112742	TTK
ENSG00000142684	ZNF593		ENSG00000236957	LOC105371458		ENSG00000207815	MIR563		ENSG00000131153	GINS2		ENSG00000221634	MIR1276		ENSG00000207063	SNORD116-1		ENSG00000162062	TEDC2		ENSG00000175130	MARCKSL1		ENSG00000198471	RTP2		ENSG00000125319	C17orf53		ENSG00000180720	CHRM4		ENSG00000073111	MCM2		ENSG00000231749	ABCA9-AS1
ENSG00000134690	CDCA8		ENSG00000233316	DSCR10		ENSG00000121211	MND1		ENSG00000254233	LINC02365		ENSG00000108825	PTGES3L-AARSD1		ENSG00000163689	C3orf67		ENSG00000130208	APOC1		ENSG00000142623	PADI1		ENSG00000205293	LINC01602		ENSG00000008300	CELSR3		ENSG00000226124	FTCDNL1		ENSG00000207650	MIR570		ENSG00000148344	PTGES
ENSG00000260903	XKR7		ENSG00000212724	KRTAP2-3		ENSG00000126787	DLGAP5		ENSG00000263834	MIR4635		ENSG00000254486	LINC02547		ENSG00000113296	THBS4		ENSG00000180425	C11orf71		ENSG00000140749	IGSF6		ENSG00000197061	HIST1H4C		ENSG00000111540	RAB5B		ENSG00000101255	TRIB3		ENSG00000187242	KRT12		ENSG00000263575	MIR4665
ENSG00000144355	DLX1		ENSG00000129173	E2F8		ENSG00000204283	LINC01973		ENSG00000240596	KCNAB1-AS2		ENSG00000011677	GABRA3		ENSG00000173391	OLR1		ENSG00000198798	MAGEB3		ENSG00000120055	C10orf95		ENSG00000175874	CREG2		ENSG00000263878	DLGAP1-AS4		ENSG00000183395	PMCH		ENSG00000234380	LINC01426		ENSG00000147689	FAM83A
ENSG00000167104	BPIFB6		ENSG00000171848	RRM2		ENSG00000205054	LINC01121		ENSG00000266189	MIR3186		ENSG00000232258	TMEM114		ENSG00000260477	LINC01584		ENSG00000169248	CXCL11		ENSG00000135549	PKIB		ENSG00000162723	SLAMF9		ENSG00000200394	SNORA38B		ENSG00000237289	CKMT1B		ENSG00000169245	CXCL10		ENSG00000196890	HIST3H2BB
ENSG00000175832	ETV4		ENSG00000123485	HJURP		ENSG00000265855	MIR4514		ENSG00000164458	TBXT		ENSG00000259054	LINC02332		ENSG00000267452	LINC02072		ENSG00000171540	OTP		ENSG00000157766	ACAN		ENSG00000109805	NCAPG		ENSG00000124493	GRM4		ENSG00000115266	APC2		ENSG00000234906	APOC2		ENSG00000198033	TUBA3C
ENSG00000205704	LINC00634		ENSG00000257138	TAS2R38		ENSG00000080986	NDC80		ENSG00000180096	SEPTIN1		ENSG00000226983	LINC01692		ENSG00000171241	SHCBP1		ENSG00000164485	IL22RA2		ENSG00000272034	SNORD14A		ENSG00000199961	SNORD1B		ENSG00000236977	ANKRD44-IT1		ENSG00000264229	RNU4ATAC		ENSG00000169297	NR0B1		ENSG00000104147	OIP5
ENSG00000102313	ITIH6		ENSG00000142945	KIF2C		ENSG00000221634	MIR1276		ENSG00000208017	MIR140		ENSG00000127564	PKMYT1		ENSG00000196634	LUADT1		ENSG00000198028	ZNF560		ENSG00000183625	CCR3		ENSG00000157456	CCNB2		ENSG00000165309	ARMC3		ENSG00000041353	RAB27B		ENSG00000147697	GSDMC		ENSG00000266712	MIR3149
ENSG00000236957	LOC105371458		ENSG00000183010	PYCR1		ENSG00000108825	PTGES3L-AARSD1		ENSG00000186910	SERPINA11		ENSG00000236502	SIX3-AS1		ENSG00000199047	MIR378A		ENSG00000180785	OR51E1		ENSG00000184408	KCND2		ENSG00000205922	ONECUT3		ENSG00000140525	FANCI		ENSG00000168282	MGAT2		ENSG00000186185	KIF18B		ENSG00000148773	MKI67
ENSG00000233316	DSCR10		ENSG00000160182	TFF1		ENSG00000254486	LINC02547		ENSG00000155269	GPR78		ENSG00000125508	SRMS		ENSG00000117724	CENPF		ENSG00000215512	LOC644669		ENSG00000207554	MIR647		ENSG00000224504	LOC101929662		ENSG00000188095	MESP2		ENSG00000183309	ZNF623		ENSG00000204869	IGFL4		ENSG00000166851	PLK1
ENSG00000212724	KRTAP2-3		ENSG00000258766	DIO2-AS1		ENSG00000011677	GABRA3		ENSG00000204188	GGNBP1		ENSG00000168671	UGT3A2		ENSG00000100604	CHGA		ENSG00000224231	LINC01832		ENSG00000197180	CH17-340M24.3		ENSG00000236117	LINC01639		ENSG00000207588	MIR593		ENSG00000248668	OXCT1-AS1		ENSG00000151725	CENPU		ENSG00000146670	CDCA5
ENSG00000129173	E2F8		ENSG00000178999	AURKB		ENSG00000259054	LINC02332		ENSG00000101842	VSIG1		ENSG00000075218	GTSE1		ENSG00000126709	IFI6		ENSG00000077152	UBE2T		ENSG00000104738	MCM4		ENSG00000163286	ALPG		ENSG00000156096	UGT2B4		ENSG00000174607	UGT8		ENSG00000174938	SEZ6L2		ENSG00000129990	SYT5
ENSG00000171848	RRM2		ENSG00000110375	UPK2		ENSG00000056291	NPFFR2		ENSG00000230601	TEX48		ENSG00000197168	NEK5		ENSG00000212296	SNORD72		ENSG00000206531	CD200R1L		ENSG00000263080	LOC105371083		ENSG00000197588	KLKP1		ENSG00000261121	LINC02473		ENSG00000249738	LOC285626		ENSG00000231918	LOC730100		ENSG00000267751	LOC105372233
ENSG00000123485	HJURP		ENSG00000125726	CD70		ENSG00000127564	PKMYT1		ENSG00000172000	ZNF556		ENSG00000124243	BCAS4		ENSG00000264773	MIR4420		ENSG00000145451	GLRA3		ENSG00000143590	EFNA3		ENSG00000258826	LINC01147		ENSG00000265442	MIR3941		ENSG00000109881	CCDC34		ENSG00000087586	AURKA		ENSG00000199082	MIR342
ENSG00000257138	TAS2R38		ENSG00000265201	MIR4677		ENSG00000236502	SIX3-AS1		ENSG00000253298	LINC01845		ENSG00000199036	MIR219A1		ENSG00000183248	PRR36		ENSG00000141977	CIB3		ENSG00000164045	CDC25A		ENSG00000271852	SNORD11B		ENSG00000221055	MIR1302-3		ENSG00000158623	COPG2		ENSG00000188766	SPRED3		ENSG00000113249	HAVCR1
ENSG00000223647	LINC01946		ENSG00000254349	MIR2052HG		ENSG00000186474	KLK12		ENSG00000237649	KIFC1		ENSG00000131153	GINS2		ENSG00000231587	SNORD62B		ENSG00000168779	SHOX2		ENSG00000222047	C10orf55		ENSG00000154646	TMPRSS15		ENSG00000166922	SCG5		ENSG00000130818	ZNF426		ENSG00000224349	LOC105377849		ENSG00000207971	MIR125B1
ENSG00000142945	KIF2C		ENSG00000206903	SNORA24B		ENSG00000152977	ZIC1		ENSG00000186871	ERCC6L		ENSG00000254233	LINC02365		ENSG00000207217	SNORA80D		ENSG00000188322	SBK1		ENSG00000159556	ISL2		ENSG00000266407	MIR3157		ENSG00000137261	KIAA0319		ENSG00000130701	RBBP8NL		ENSG00000229258	LPGAT1-AS1		ENSG00000174562	KLK15
ENSG00000183010	PYCR1		ENSG00000232100	LINC01653		ENSG00000125508	SRMS		ENSG00000235304	LINC01281		ENSG00000263834	MIR4635		ENSG00000152253	SPC25		ENSG00000087494	PTHLH		ENSG00000145107	TM4SF19		ENSG00000131203	IDO1		ENSG00000164093	PITX2		ENSG00000110536	PTPMT1		ENSG00000261465	LOC102723385		ENSG00000234142	LINC01675
ENSG00000160182	TFF1		ENSG00000264493	MIR4298		ENSG00000075218	GTSE1		ENSG00000222345	SNORD19C		ENSG00000240596	KCNAB1-AS2		ENSG00000260442	ATP2A1-AS1		ENSG00000091651	ORC6		ENSG00000165490	DDIAS		ENSG00000164109	MAD2L1		ENSG00000267291	LOC105372397		ENSG00000107984	DKK1		ENSG00000163808	KIF15		ENSG00000093009	CDC45
ENSG00000258766	DIO2-AS1		ENSG00000138028	CGREF1		ENSG00000197168	NEK5		ENSG00000229770	LOC105372971		ENSG00000266189	MIR3186		ENSG00000143355	LHX9		ENSG00000215126	CBWD6		ENSG00000163535	SGO2		ENSG00000260887	CASC22		ENSG00000118242	MREG		ENSG00000236699	ARHGEF38		ENSG00000170627	GTSF1		ENSG00000165078	CPA6
ENSG00000178999	AURKB		ENSG00000199032	MIR425		ENSG00000124243	BCAS4		ENSG00000225921	NOL7		ENSG00000180096	SEPTIN1		ENSG00000256394	ASIC5		ENSG00000189127	ANKRD34B		ENSG00000196081	ZNF724		ENSG00000202515	VTRNA1-3		ENSG00000242516	LINC00960		ENSG00000169871	TRIM56		ENSG00000186038	HTR3E		ENSG00000234722	LINC01287
ENSG00000110375	UPK2		ENSG00000240204	SMKR1		ENSG00000199036	MIR219A1		ENSG00000174469	CNTNAP2		ENSG00000186910	SERPINA11		ENSG00000165685	TMEM52B		ENSG00000189325	C6orf222		ENSG00000205861	PCOTH		ENSG00000188162	OTOG		ENSG00000177602	HASPIN		ENSG00000161082	CELF5		ENSG00000066032	CTNNA2		ENSG00000144583	MARCH4
ENSG00000125726	CD70		ENSG00000198393	ZNF26		ENSG00000131153	GINS2		ENSG00000236719	OVAAL		ENSG00000155269	GPR78		ENSG00000051180	RAD51		ENSG00000258651	SEC23A-AS1		ENSG00000171877	FRMD5		ENSG00000228697	LOC101928565		ENSG00000135903	PAX3		ENSG00000239857	GET4		ENSG00000105880	DLX5		ENSG00000221552	MIR1303
ENSG00000139292	LGR5		ENSG00000197046	SIGLEC15		ENSG00000254233	LINC02365		ENSG00000161405	IKZF3		ENSG00000204188	GGNBP1		ENSG00000211575	MIR760		ENSG00000265933	LINC00668		ENSG00000123219	CENPK		ENSG00000232878	DPYD-AS1		ENSG00000232656	IDI2-AS1		ENSG00000145087	STXBP5L		ENSG00000268941	LINC01711		ENSG00000254584	LOC100506675
ENSG00000265201	MIR4677		ENSG00000186086	NBPF6		ENSG00000263834	MIR4635		ENSG00000105048	TNNT1		ENSG00000101842	VSIG1		ENSG00000238020	HTR3E-AS1		ENSG00000196787	HIST1H2AG		ENSG00000184786	TCTE3		ENSG00000207932	MIR33A		ENSG00000225742	LINC02036		ENSG00000174473	GALNTL6		ENSG00000239035	SNORD13D		ENSG00000221520	MIR1285-1
ENSG00000169894	MUC3A		ENSG00000207137	SNORD116-13		ENSG00000266189	MIR3186		ENSG00000111206	FOXM1		ENSG00000230601	TEX48		ENSG00000137860	SLC28A2		ENSG00000094804	CDC6		ENSG00000124657	OR2B6		ENSG00000137868	STRA6		ENSG00000253405	EVX1-AS		ENSG00000197870	PRB3		ENSG00000138778	CENPE		ENSG00000207815	MIR563
ENSG00000171671	SHANK2-AS3		ENSG00000231924	PSG1		ENSG00000180096	SEPTIN1		ENSG00000132692	BCAN		ENSG00000172000	ZNF556		ENSG00000237651	C2orf74		ENSG00000235284	SNORD62A		ENSG00000004948	CALCR		ENSG00000144452	ABCA12		ENSG00000178752	ERFE		ENSG00000224259	LINC01133		ENSG00000226004	LINC02528		ENSG00000121211	MND1
ENSG00000254349	MIR2052HG		ENSG00000189052	CGB5		ENSG00000208017	MIR140		ENSG00000189366	ALG1L		ENSG00000253298	LINC01845		ENSG00000267698	LOC101927572		ENSG00000121621	KIF18A		ENSG00000160180	TFF3		ENSG00000265407	MIR4324		ENSG00000254973	LOC105375800		ENSG00000232838	PET117		ENSG00000263641	MIR4777		ENSG00000126787	DLGAP5
ENSG00000206903	SNORA24B		ENSG00000130294	KIF1A		ENSG00000155269	GPR78		ENSG00000238266	LINC00707		ENSG00000237649	KIFC1		ENSG00000111057	KRT18		ENSG00000164694	FNDC1		ENSG00000227431	CSE1L-AS1		ENSG00000135638	EMX1		ENSG00000235961	PNMA6A		ENSG00000215483	LINC00548		ENSG00000273409	LOC101929497		ENSG00000204283	LINC01973
ENSG00000232100	LINC01653		ENSG00000105464	GRIN2D		ENSG00000204188	GGNBP1		ENSG00000221464	MIR1271		ENSG00000186871	ERCC6L		ENSG00000102384	CENPI		ENSG00000114346	ECT2		ENSG00000188368	PRR19		ENSG00000196228	SULT1C3		ENSG00000125398	SOX9		ENSG00000150394	CDH8		ENSG00000242147	LINC02657		ENSG00000205054	LINC01121
ENSG00000264493	MIR4298		ENSG00000137825	ITPKA		ENSG00000101842	VSIG1		ENSG00000100526	CDKN3		ENSG00000235304	LINC01281		ENSG00000265962	GACAT2		ENSG00000163975	MELTF		ENSG00000175548	ALG10B		ENSG00000165304	MELK		ENSG00000077327	SPAG6		ENSG00000106268	NUDT1		ENSG00000165891	E2F7		ENSG00000080986	NDC80
ENSG00000138028	CGREF1		ENSG00000264101	MIR4689		ENSG00000230601	TEX48		ENSG00000179674	ARL14		ENSG00000222345	SNORD19C		ENSG00000105549	THEG		ENSG00000225595	LINC01623		ENSG00000186714	CCDC73		ENSG00000255874	LINC00346		ENSG00000250133	HOXC-AS2		ENSG00000171864	PRND		ENSG00000144354	CDCA7		ENSG00000221634	MIR1276
ENSG00000199032	MIR425		ENSG00000138755	CXCL9		ENSG00000172000	ZNF556		ENSG00000199065	MIR101-2		ENSG00000229770	LOC105372971		ENSG00000237372	UNQ6494		ENSG00000207205	RNVU1-15		ENSG00000085999	RAD54L		ENSG00000237686	LOC101929705		ENSG00000258325	ITFG2-AS1		ENSG00000261664	TTC39A-AS1		ENSG00000229042	LOC101927159		ENSG00000108825	PTGES3L-AARSD1
ENSG00000240204	SMKR1		ENSG00000249641	HOXC13-AS		ENSG00000237649	KIFC1		ENSG00000260944	FOXC2-AS1		ENSG00000225921	NOL7		ENSG00000231122	FAM25E		ENSG00000271824	SMIM32		ENSG00000139734	DIAPH3		ENSG00000189057	FAM111B		ENSG00000109321	AREG		ENSG00000257137	C12orf80		ENSG00000264349	MIR4258		ENSG00000254486	LINC02547
ENSG00000198393	ZNF26		ENSG00000266750	MIR4645		ENSG00000186871	ERCC6L		ENSG00000226397	C12orf77		ENSG00000174469	CNTNAP2		ENSG00000125879	OTOR		ENSG00000171951	SCG2		ENSG00000234498	RPL13AP20		ENSG00000237136	C4orf51		ENSG00000198826	ARHGAP11A		ENSG00000086159	AQP6		ENSG00000187012	LINC00207		ENSG00000011677	GABRA3
ENSG00000197046	SIGLEC15		ENSG00000207627	MIR581		ENSG00000235304	LINC01281		ENSG00000121742	GJB6		ENSG00000161405	IKZF3		ENSG00000265766	CXADRP3		ENSG00000152592	DMP1		ENSG00000207561	MIR635		ENSG00000166396	SERPINB7		ENSG00000232434	AJM1		ENSG00000250033	SLC7A11-AS1		ENSG00000213468	FIRRE		ENSG00000232258	TMEM114
ENSG00000186086	NBPF6		ENSG00000136944	LMX1B		ENSG00000222345	SNORD19C		ENSG00000227036	LINC00511		ENSG00000105048	TNNT1		ENSG00000079689	SCGN		ENSG00000266235	MIR3176		ENSG00000162814	SPATA17		ENSG00000142684	ZNF593		ENSG00000115008	IL1A		ENSG00000179218	CALR		ENSG00000169876	MUC17		ENSG00000259054	LINC02332
ENSG00000207137	SNORD116-13		ENSG00000112984	KIF20A		ENSG00000165588	OTX2		ENSG00000024526	DEPDC1		ENSG00000111206	FOXM1		ENSG00000254726	MEX3A		ENSG00000100167	SEPTIN3		ENSG00000170779	CDCA4		ENSG00000134690	CDCA8		ENSG00000038427	VCAN		ENSG00000254872	LINC02688		ENSG00000197299	BLM		ENSG00000056291	NPFFR2
ENSG00000231924	PSG1		ENSG00000204179	PTPN20		ENSG00000225921	NOL7		ENSG00000107807	TLX1		ENSG00000132692	BCAN		ENSG00000116014	KISS1R		ENSG00000258279	LINC00592		ENSG00000011332	DPF1		ENSG00000260903	XKR7		ENSG00000114638	UPK1B		ENSG00000176083	ZNF683		ENSG00000146070	PLA2G7		ENSG00000127564	PKMYT1
ENSG00000189052	CGB5		ENSG00000218109	KIRREL3-AS3		ENSG00000174469	CNTNAP2		ENSG00000206937	SNORA70B		ENSG00000189366	ALG1L		ENSG00000174939	ASPHD1		ENSG00000215612	HMX1		ENSG00000110427	KIAA1549L		ENSG00000144355	DLX1		ENSG00000167117	ANKRD40CL		ENSG00000213463	SYNJ2BP		ENSG00000166211	SPIC		ENSG00000236502	SIX3-AS1
ENSG00000105464	GRIN2D		ENSG00000172969	FRG2C		ENSG00000161405	IKZF3		ENSG00000181143	MUC16		ENSG00000238266	LINC00707		ENSG00000268095	ZNF649-AS1		ENSG00000249699	LINC02261		ENSG00000230124	ACBD6		ENSG00000175832	ETV4		ENSG00000247151	CSTF3-DT		ENSG00000185028	LRRC14B		ENSG00000259073	FOXN3-AS2		ENSG00000186474	KLK12
ENSG00000137825	ITPKA		ENSG00000204616	TRIM31		ENSG00000105048	TNNT1		ENSG00000167771	RCOR2		ENSG00000100526	CDKN3		ENSG00000181211	HECW1-IT1		ENSG00000151025	GPR158		ENSG00000105219	CNTD2		ENSG00000205704	LINC00634		ENSG00000109511	ANXA10		ENSG00000237512	UNC5B-AS1		ENSG00000132429	POPDC3		ENSG00000152977	ZIC1
ENSG00000264101	MIR4689		ENSG00000238317	SNORD11		ENSG00000111206	FOXM1		ENSG00000166959	MS4A8		ENSG00000179674	ARL14		ENSG00000265390	MIR4999		ENSG00000163499	CRYBA2		ENSG00000130711	PRDM12		ENSG00000120068	HOXB8		ENSG00000226025	LGALS17A		ENSG00000228016	RAPGEF4-AS1		ENSG00000180776	ZDHHC20		ENSG00000155052	CNTNAP5
ENSG00000138755	CXCL9		ENSG00000196427	NBPF4		ENSG00000132692	BCAN		ENSG00000105011	ASF1B		ENSG00000178235	SLITRK1		ENSG00000233496	SYNJ2-IT1		ENSG00000223572	CKMT1A		ENSG00000102243	VGLL1		ENSG00000102313	ITIH6		ENSG00000188092	GPR89B		ENSG00000100350	FOXRED2		ENSG00000147509	RGS20		ENSG00000125508	SRMS
ENSG00000249641	HOXC13-AS		ENSG00000170442	KRT86		ENSG00000189366	ALG1L		ENSG00000169684	CHRNA5		ENSG00000260944	FOXC2-AS1		ENSG00000207757	MIR93		ENSG00000264845	LOC105372179		ENSG00000147804	SLC39A4		ENSG00000228213	NLGN1-AS1		ENSG00000228067	LINC01740		ENSG00000199266	SNORA60		ENSG00000085840	ORC1		ENSG00000168671	UGT3A2
ENSG00000266750	MIR4645		ENSG00000256892	MTRNR2L7		ENSG00000244342	LINC00698		ENSG00000179750	APOBEC3B		ENSG00000223770	LOC101927356		ENSG00000187730	GABRD		ENSG00000162849	KIF26B		ENSG00000258791	LINC00520		ENSG00000236957	LOC105371458		ENSG00000075043	KCNQ2		ENSG00000186818	LILRB4		ENSG00000101412	E2F1		ENSG00000075218	GTSE1
ENSG00000207627	MIR581		ENSG00000230269	LINC02525		ENSG00000163081	CCDC140		ENSG00000104951	IL4I1		ENSG00000226397	C12orf77		ENSG00000147570	DNAJC5B		ENSG00000229647	MYOSLID		ENSG00000185306	C12orf56		ENSG00000233316	DSCR10		ENSG00000255737	AGAP2-AS1		ENSG00000146426	TIAM2		ENSG00000260219	LOC101928707		ENSG00000146276	GABRR1
ENSG00000136944	LMX1B		ENSG00000265345	MIR5188		ENSG00000207988	MIR576		ENSG00000243742	RPLP0P2		ENSG00000227036	LINC00511		ENSG00000221265	MIR1255A		ENSG00000163915	IGF2BP2-AS1		ENSG00000156564	LRFN2		ENSG00000212724	KRTAP2-3		ENSG00000269420	PLA2G4C-AS1		ENSG00000102870	ZNF629		ENSG00000229105	ASTN2-AS1		ENSG00000197168	NEK5
ENSG00000227213	SPATA13-AS1		ENSG00000205857	NANOGNB		ENSG00000100526	CDKN3		ENSG00000072041	SLC6A15		ENSG00000024526	DEPDC1		ENSG00000188175	HEPACAM2		ENSG00000226806	LOC100507600		ENSG00000234478	ACBD3-AS1		ENSG00000129173	E2F8		ENSG00000197977	ELOVL2		ENSG00000091409	ITGA6		ENSG00000178401	DNAJC22		ENSG00000124243	BCAS4
ENSG00000112984	KIF20A		ENSG00000111700	SLCO1B3		ENSG00000260944	FOXC2-AS1		ENSG00000265996	MIR3671		ENSG00000107807	TLX1		ENSG00000181333	HEPHL1		ENSG00000167244	IGF2		ENSG00000179832	MROH1		ENSG00000171848	RRM2		ENSG00000264049	MIR4737		ENSG00000152595	MEPE		ENSG00000207088	SNORA7B		ENSG00000199036	MIR219A1
ENSG00000204179	PTPN20		ENSG00000122952	ZWINT		ENSG00000223770	LOC101927356		ENSG00000121152	NCAPH		ENSG00000167800	TBX10		ENSG00000254389	RHPN1-AS1		ENSG00000145337	PYURF		ENSG00000198554	WDHD1		ENSG00000123485	HJURP		ENSG00000198610	AKR1C4		ENSG00000128944	KNSTRN		ENSG00000221406	MIR320B2		ENSG00000131153	GINS2
ENSG00000090382	LYZ		ENSG00000136535	TBR1		ENSG00000227036	LINC00511		ENSG00000213782	DDX47		ENSG00000206937	SNORA70B		ENSG00000266554	LINC01443		ENSG00000163993	S100P		ENSG00000146674	IGFBP3		ENSG00000257138	TAS2R38		ENSG00000232825	LOC100129620		ENSG00000117877	CD3EAP		ENSG00000163623	NKX6-1		ENSG00000254233	LINC02365
ENSG00000237243	LOC100130880		ENSG00000169679	BUB1		ENSG00000024526	DEPDC1		ENSG00000238042	LINC02257		ENSG00000167771	RCOR2		ENSG00000161888	SPC24		ENSG00000199024	MIR103A2		ENSG00000187726	DNAJB13		ENSG00000223647	LINC01946		ENSG00000142623	PADI1		ENSG00000123416	TUBA1B		ENSG00000135094	SDS		ENSG00000263834	MIR4635
ENSG00000218109	KIRREL3-AS3		ENSG00000169436	COL22A1		ENSG00000107807	TLX1		ENSG00000183150	GPR19		ENSG00000166959	MS4A8		ENSG00000122787	AKR1D1		ENSG00000186919	ZACN		ENSG00000204889	KRT40		ENSG00000142945	KIF2C		ENSG00000117501	MROH9		ENSG00000152128	TMEM163		ENSG00000266835	GAPLINC		ENSG00000180096	SEPTIN1
ENSG00000172969	FRG2C		ENSG00000221066	SNORD111		ENSG00000206937	SNORA70B		ENSG00000066279	ASPM		ENSG00000105011	ASF1B		ENSG00000065923	SLC9A7		ENSG00000171320	ESCO2		ENSG00000160973	FOXH1		ENSG00000183010	PYCR1		ENSG00000140749	IGSF6		ENSG00000115523	GNLY		ENSG00000214300	SPDYE3		ENSG00000208017	MIR140
ENSG00000171487	NLRP5		ENSG00000173540	GMPPB		ENSG00000181143	MUC16		ENSG00000096264	NCR2		ENSG00000169684	CHRNA5		ENSG00000116771	AGMAT		ENSG00000250103	PANCR		ENSG00000203760	CENPW		ENSG00000160182	TFF1		ENSG00000165061	ZMAT4		ENSG00000136514	RTP4		ENSG00000177984	LCN15		ENSG00000155269	GPR78
ENSG00000204616	TRIM31		ENSG00000204172	AGAP9		ENSG00000167771	RCOR2		ENSG00000233124	LINC00456		ENSG00000179750	APOBEC3B		ENSG00000137976	DNASE2B		ENSG00000122390	NAA60		ENSG00000230583	GTF2IRD1P1		ENSG00000178999	AURKB		ENSG00000135549	PKIB		ENSG00000128313	APOL5		ENSG00000197238	HIST1H4J		ENSG00000204188	GGNBP1
ENSG00000238317	SNORD11		ENSG00000131686	CA6		ENSG00000105011	ASF1B		ENSG00000207622	MIR619		ENSG00000104951	IL4I1		ENSG00000253733	LZTS1-AS1		ENSG00000226372	DCAF8L1		ENSG00000225091	SNORA71A		ENSG00000125726	CD70		ENSG00000157766	ACAN		ENSG00000110092	CCND1		ENSG00000156970	BUB1B		ENSG00000101842	VSIG1
ENSG00000196427	NBPF4		ENSG00000251443	LINC02160		ENSG00000169684	CHRNA5		ENSG00000265370	MIR4682		ENSG00000243742	RPLP0P2		ENSG00000162073	PAQR4		ENSG00000165584	SSX3		ENSG00000049768	FOXP3		ENSG00000139292	LGR5		ENSG00000153132	CLGN		ENSG00000234776	C11orf94		ENSG00000232775	BMS1P22		ENSG00000230601	TEX48
ENSG00000170442	KRT86		ENSG00000065328	MCM10		ENSG00000104951	IL4I1		ENSG00000092853	CLSPN		ENSG00000072041	SLC6A15		ENSG00000188523	CFAP77		ENSG00000049247	UTS2		ENSG00000128408	RIBC2		ENSG00000265201	MIR4677		ENSG00000272034	SNORD14A		ENSG00000118271	TTR		ENSG00000179292	TMEM151A		ENSG00000253298	LINC01845
ENSG00000256892	MTRNR2L7		ENSG00000168078	PBK		ENSG00000243742	RPLP0P2		ENSG00000122861	PLAU		ENSG00000166736	HTR3A		ENSG00000149243	KLHL35		ENSG00000115297	TLX2		ENSG00000176244	ACBD7		ENSG00000169894	MUC3A		ENSG00000166897	ELFN2		ENSG00000129317	PUS7L		ENSG00000258986	TMEM179		ENSG00000119973	PRLHR
ENSG00000230269	LINC02525		ENSG00000208032	MIR548A3		ENSG00000265996	MIR3671		ENSG00000232192	KIF26B-AS1		ENSG00000121152	NCAPH		ENSG00000204970	PCDHA1		ENSG00000266297	MIR744		ENSG00000197721	CR1L		ENSG00000171671	SHANK2-AS3		ENSG00000134955	SLC37A2		ENSG00000170289	CNGB3		ENSG00000105641	SLC5A5		ENSG00000237649	KIFC1
ENSG00000265345	MIR5188		ENSG00000261359	PYCARD-AS1		ENSG00000121152	NCAPH		ENSG00000236709	DAPK1-IT1		ENSG00000213782	DDX47		ENSG00000237767	LINC01370		ENSG00000179546	HTR1D		ENSG00000272138	LINC01607		ENSG00000188784	PLA2G2E		ENSG00000224310	LINC01567		ENSG00000117595	IRF6		ENSG00000261040	WFDC21P		ENSG00000186871	ERCC6L
ENSG00000111700	SLCO1B3		ENSG00000212452	SNORD69		ENSG00000213782	DDX47		ENSG00000251815	SNORD116-26		ENSG00000238042	LINC02257		ENSG00000249158	PCDHA11		ENSG00000180730	SHISA2		ENSG00000163507	CIP2A		ENSG00000254349	MIR2052HG		ENSG00000136928	GABBR2		ENSG00000006747	SCIN		ENSG00000241544	LINC02029		ENSG00000235304	LINC01281
ENSG00000122952	ZWINT		ENSG00000143476	DTL		ENSG00000238042	LINC02257		ENSG00000069018	TRPC7		ENSG00000183150	GPR19		ENSG00000226887	ERVMER34-1		ENSG00000147536	GINS4		ENSG00000189159	JPT1		ENSG00000206903	SNORA24B		ENSG00000183625	CCR3		ENSG00000264859	DSG2-AS1		ENSG00000132821	VSTM2L		ENSG00000222345	SNORD19C
ENSG00000136535	TBR1		ENSG00000221263	MIR548P		ENSG00000183150	GPR19		ENSG00000154839	SKA1		ENSG00000066279	ASPM		ENSG00000232671	ZNF687-AS1		ENSG00000271216	LINC01050		ENSG00000104889	RNASEH2A		ENSG00000232100	LINC01653		ENSG00000182329	KIAA2012		ENSG00000231944	PHKA1-AS1		ENSG00000237339	LINC01502		ENSG00000225921	NOL7
ENSG00000169679	BUB1		ENSG00000207956	MIR579		ENSG00000066279	ASPM		ENSG00000268129	LOC100289361		ENSG00000096264	NCR2		ENSG00000267296	CEBPA-DT		ENSG00000249500	LINC01179		ENSG00000110492	MDK		ENSG00000138028	CGREF1		ENSG00000120149	MSX2		ENSG00000103460	TOX3		ENSG00000167634	NLRP7		ENSG00000236719	OVAAL
ENSG00000169436	COL22A1		ENSG00000149346	SLX4IP		ENSG00000207622	MIR619		ENSG00000207973	MIR589		ENSG00000265370	MIR4682		ENSG00000051341	POLQ		ENSG00000198758	EPS8L3		ENSG00000267416	LOC105371849		ENSG00000199032	MIR425		ENSG00000207554	MIR647		ENSG00000139044	B4GALNT3		ENSG00000227356	LINC00866		ENSG00000161405	IKZF3
ENSG00000221066	SNORD111		ENSG00000131650	KREMEN2		ENSG00000265370	MIR4682		ENSG00000250822	LINC02111		ENSG00000133124	IRS4		ENSG00000013810	TACC3		ENSG00000106436	MYL10		ENSG00000100625	SIX4		ENSG00000240204	SMKR1		ENSG00000197180	CH17-340M24.3		ENSG00000233930	KRTAP5-AS1		ENSG00000255221	CARD17		ENSG00000105048	TNNT1
ENSG00000173540	GMPPB		ENSG00000251273	LINC02228		ENSG00000200792	SNORA80A		ENSG00000134827	TCN1		ENSG00000092853	CLSPN		ENSG00000136492	BRIP1		ENSG00000127423	AUNIP		ENSG00000156689	GLYATL2		ENSG00000198393	ZNF26		ENSG00000022556	NLRP2		ENSG00000204965	PCDHA5		ENSG00000125285	SOX21		ENSG00000111206	FOXM1
ENSG00000196917	HCAR1		ENSG00000244791	LOC101927657		ENSG00000092853	CLSPN		ENSG00000164611	PTTG1		ENSG00000122861	PLAU		ENSG00000226644	LOC388780		ENSG00000105889	STEAP1B		ENSG00000207297	SNORD7		ENSG00000197046	SIGLEC15		ENSG00000230424	EMC1-AS1		ENSG00000158816	VWA5B1		ENSG00000204610	TRIM15		ENSG00000189366	ALG1L
ENSG00000204172	AGAP9		ENSG00000254585	MAGEL2		ENSG00000122861	PLAU		ENSG00000004848	ARX		ENSG00000232192	KIF26B-AS1		ENSG00000199072	MIRLET7F1		ENSG00000167513	CDT1		ENSG00000198829	SUCNR1		ENSG00000186086	NBPF6		ENSG00000104738	MCM4		ENSG00000010292	NCAPD2		ENSG00000084628	NKAIN1		ENSG00000238266	LINC00707
ENSG00000131686	CA6		ENSG00000225564	LINC01492		ENSG00000232192	KIF26B-AS1		ENSG00000265828	MIR3939		ENSG00000069018	TRPC7		ENSG00000176912	TYMSOS		ENSG00000245832	MIR4300HG		ENSG00000175985	PLEKHD1		ENSG00000207137	SNORD116-13		ENSG00000186810	CXCR3		ENSG00000213538	KRT8P41		ENSG00000221826	PSG3		ENSG00000207988	MIR576
ENSG00000065328	MCM10		ENSG00000118193	KIF14		ENSG00000251815	SNORD116-26		ENSG00000168269	FOXI1		ENSG00000154839	SKA1		ENSG00000114248	LRRC31		ENSG00000100162	CENPM		ENSG00000183153	GJD3		ENSG00000231924	PSG1		ENSG00000231689	LINC01090		ENSG00000196696	PDXDC2P-NPIPB14P		ENSG00000117598	PLPPR5		ENSG00000100526	CDKN3
ENSG00000168078	PBK		ENSG00000248227	LINC02513		ENSG00000154839	SKA1		ENSG00000261848	LOC100288728		ENSG00000268129	LOC100289361		ENSG00000182393	IFNL1		ENSG00000196584	XRCC2		ENSG00000165181	SHOC1		ENSG00000189052	CGB5		ENSG00000109272	PF4V1		ENSG00000104413	ESRP1		ENSG00000248858	FLJ46284		ENSG00000179674	ARL14
ENSG00000208032	MIR548A3		ENSG00000265396	MIR3128		ENSG00000268129	LOC100289361		ENSG00000143194	MAEL		ENSG00000207973	MIR589		ENSG00000141965	FEM1A		ENSG00000264931	MIR3138		ENSG00000235162	C12orf75		ENSG00000105464	GRIN2D		ENSG00000143590	EFNA3		ENSG00000150527	MIA2		ENSG00000163705	FANCD2OS		ENSG00000207863	MIR125B2
ENSG00000261359	PYCARD-AS1		ENSG00000235029	MNX1-AS2		ENSG00000207973	MIR589		ENSG00000007038	PRSS21		ENSG00000248221	STX18-IT1		ENSG00000234949	LOC105373958		ENSG00000146410	MTFR2		ENSG00000075702	WDR62		ENSG00000137825	ITPKA		ENSG00000145107	TM4SF19		ENSG00000183780	SLC35F3		ENSG00000215853	RPTN		ENSG00000226397	C12orf77
ENSG00000212452	SNORD69		ENSG00000112818	MEP1A		ENSG00000254101	LINC02055		ENSG00000138829	FBN2		ENSG00000164611	PTTG1		ENSG00000123975	CKS2		ENSG00000256940	LOC105369340		ENSG00000177699	LOC100129540		ENSG00000264101	MIR4689		ENSG00000165490	DDIAS		ENSG00000206337	HCP5		ENSG00000254438	LINC02683		ENSG00000225174	OSTM1-AS1
ENSG00000143476	DTL		ENSG00000199135	MIR101-1		ENSG00000134827	TCN1		ENSG00000134057	CCNB1		ENSG00000004848	ARX		ENSG00000229869	LOC101927762		ENSG00000266245	MIR4644		ENSG00000111981	ULBP1		ENSG00000138755	CXCL9		ENSG00000163535	SGO2		ENSG00000166145	SPINT1		ENSG00000154920	EME1		ENSG00000121742	GJB6
ENSG00000221263	MIR548P		ENSG00000112742	TTK		ENSG00000248221	STX18-IT1		ENSG00000197085	NPSR1-AS1		ENSG00000265828	MIR3939		ENSG00000123473	STIL		ENSG00000156269	NAA11		ENSG00000244184	LOC101559451		ENSG00000249641	HOXC13-AS		ENSG00000205861	PCOTH		ENSG00000105887	MTPN		ENSG00000265867	MIR4516		ENSG00000199030	MIRLET7C
ENSG00000207956	MIR579		ENSG00000231749	ABCA9-AS1		ENSG00000164611	PTTG1		ENSG00000240280	TCAM1P		ENSG00000168269	FOXI1		ENSG00000198901	PRC1		ENSG00000138160	KIF11		ENSG00000137309	HMGA1		ENSG00000266750	MIR4645		ENSG00000252577	SCARNA20		ENSG00000167747	C19orf48		ENSG00000126010	GRPR		ENSG00000227036	LINC00511
ENSG00000149346	SLX4IP		ENSG00000148344	PTGES		ENSG00000004848	ARX		ENSG00000166803	PCLAF		ENSG00000234695	LOC105375401		ENSG00000113763	UNC5A		ENSG00000206630	SNORD60		ENSG00000225663	MCRIP1		ENSG00000207627	MIR581		ENSG00000171877	FRMD5		ENSG00000166105	GLB1L3		ENSG00000185480	PARPBP		ENSG00000024526	DEPDC1
ENSG00000131650	KREMEN2		ENSG00000263575	MIR4665		ENSG00000265828	MIR3939		ENSG00000163518	FCRL4		ENSG00000054356	PTPRN		ENSG00000268996	MAN1B1-DT		ENSG00000164744	SUN3		ENSG00000115977	AAK1		ENSG00000136944	LMX1B		ENSG00000123219	CENPK		ENSG00000256751	PLBD1-AS1		ENSG00000206634	SNORA22		ENSG00000167800	TBX10
ENSG00000251273	LINC02228		ENSG00000147689	FAM83A		ENSG00000234695	LOC105375401		ENSG00000114455	HHLA2		ENSG00000261848	LOC100288728		ENSG00000178171	AMER3		ENSG00000167165	UGT1A6		ENSG00000165553	NGB		ENSG00000227213	SPATA13-AS1		ENSG00000184786	TCTE3		ENSG00000183208	GDPGP1		ENSG00000268864	LOC284379		ENSG00000206937	SNORA70B
ENSG00000244791	LOC101927657		ENSG00000196890	HIST3H2BB		ENSG00000261848	LOC100288728		ENSG00000266640	MIR4754		ENSG00000143194	MAEL		ENSG00000196092	PAX5		ENSG00000124140	SLC12A5		ENSG00000222365	SNORD12B		ENSG00000112984	KIF20A		ENSG00000116031	CD207		ENSG00000131721	RHOXF2		ENSG00000137804	NUSAP1		ENSG00000181143	MUC16
ENSG00000254585	MAGEL2		ENSG00000167656	LY6D		ENSG00000256120	SOX5-AS1		ENSG00000257725	LINC02399		ENSG00000138829	FBN2		ENSG00000237128	LINC02652		ENSG00000107105	ELAVL2		ENSG00000186442	KRT3		ENSG00000204179	PTPN20		ENSG00000175548	ALG10B		ENSG00000153802	TMPRSS11D		ENSG00000182798	MAGEB17		ENSG00000167771	RCOR2
ENSG00000225564	LINC01492		ENSG00000198033	TUBA3C		ENSG00000007038	PRSS21		ENSG00000267795	SMIM22		ENSG00000134057	CCNB1		ENSG00000160606	TLCD1		ENSG00000266619	MIR4642		ENSG00000183128	CALHM3		ENSG00000090382	LYZ		ENSG00000186714	CCDC73		ENSG00000186074	CD300LF		ENSG00000231752	EMBP1		ENSG00000166959	MS4A8
ENSG00000118193	KIF14		ENSG00000104147	OIP5		ENSG00000134057	CCNB1		ENSG00000267909	CCDC177		ENSG00000240280	TCAM1P		ENSG00000258977	LINC01467		ENSG00000164300	SERINC5		ENSG00000136982	DSCC1		ENSG00000237243	LOC100130880		ENSG00000178796	RIIAD1		ENSG00000176749	CDK5R1		ENSG00000257913	DDN-AS1		ENSG00000105011	ASF1B
ENSG00000248227	LINC02513		ENSG00000266712	MIR3149		ENSG00000197085	NPSR1-AS1		ENSG00000272273	IER3-AS1		ENSG00000166803	PCLAF		ENSG00000075673	ATP12A		ENSG00000196767	POU3F4		ENSG00000162757	C1orf74		ENSG00000218109	KIRREL3-AS3		ENSG00000139734	DIAPH3		ENSG00000147485	PXDNL		ENSG00000236039	LOC101927630		ENSG00000169684	CHRNA5
ENSG00000265396	MIR3128		ENSG00000148773	MKI67		ENSG00000166803	PCLAF		ENSG00000216775	LOC730101		ENSG00000207605	MIR191		ENSG00000101210	EEF1A2		ENSG00000118702	GHRH		ENSG00000103495	MAZ		ENSG00000102854	MSLN		ENSG00000234498	RPL13AP20		ENSG00000067225	PKM		ENSG00000182600	SNORC		ENSG00000179750	APOBEC3B
ENSG00000235029	MNX1-AS2		ENSG00000166851	PLK1		ENSG00000266640	MIR4754		ENSG00000167900	TK1		ENSG00000163518	FCRL4		ENSG00000240303	ACAD11		ENSG00000260913	LINC01254		ENSG00000137203	TFAP2A		ENSG00000172969	FRG2C		ENSG00000207561	MIR635		ENSG00000169495	HTRA4		ENSG00000111247	RAD51AP1		ENSG00000104951	IL4I1
ENSG00000112818	MEP1A		ENSG00000146670	CDCA5		ENSG00000267795	SMIM22		ENSG00000175175	PPM1E		ENSG00000266640	MIR4754		ENSG00000148513	ANKRD30A		ENSG00000267374	MIR924HG		ENSG00000185467	KPNA7		ENSG00000171487	NLRP5		ENSG00000162814	SPATA17		ENSG00000234608	MAPKAPK5-AS1		ENSG00000253603	CERNA3		ENSG00000243742	RPLP0P2
ENSG00000199135	MIR101-1		ENSG00000129990	SYT5		ENSG00000272273	IER3-AS1		ENSG00000183145	RIPPLY3		ENSG00000267795	SMIM22		ENSG00000159263	SIM2		ENSG00000208036	MIR106B		ENSG00000265102	MIR3942		ENSG00000204616	TRIM31		ENSG00000170779	CDCA4		ENSG00000146411	SLC2A12		ENSG00000145386	CCNA2		ENSG00000265996	MIR3671
ENSG00000112742	TTK		ENSG00000267751	LOC105372233		ENSG00000216775	LOC730101		ENSG00000173227	SYT12		ENSG00000267909	CCDC177		ENSG00000070886	EPHA8		ENSG00000207652	MIR621		ENSG00000262874	C19orf84		ENSG00000238317	SNORD11		ENSG00000011332	DPF1		ENSG00000248874	C5orf17		ENSG00000183770	FOXL2		ENSG00000166736	HTR3A
ENSG00000231749	ABCA9-AS1		ENSG00000199082	MIR342		ENSG00000260785	CASC17		ENSG00000155897	ADCY8		ENSG00000272273	IER3-AS1		ENSG00000130768	SMPDL3B		ENSG00000135119	RNFT2		ENSG00000141934	PLPP2		ENSG00000196427	NBPF4		ENSG00000230124	ACBD6		ENSG00000168081	PNOC		ENSG00000242019	KIR3DL3		ENSG00000121152	NCAPH
ENSG00000148344	PTGES		ENSG00000207971	MIR125B1		ENSG00000167900	TK1		ENSG00000199347	RNU5E-1		ENSG00000216775	LOC730101		ENSG00000199133	MIRLET7D		ENSG00000245848	CEBPA		ENSG00000010030	ETV7		ENSG00000170442	KRT86		ENSG00000130711	PRDM12		ENSG00000222033	LINC01124		ENSG00000183856	IQGAP3		ENSG00000213782	DDX47
ENSG00000263575	MIR4665		ENSG00000174562	KLK15		ENSG00000175175	PPM1E		ENSG00000196188	CTSE		ENSG00000167900	TK1		ENSG00000173557	C2orf70		ENSG00000188064	WNT7B		ENSG00000203747	FCGR3A		ENSG00000256892	MTRNR2L7		ENSG00000196132	MYT1		ENSG00000174145	NWD2		ENSG00000182545	RNASE10		ENSG00000238042	LINC02257
ENSG00000147689	FAM83A		ENSG00000234142	LINC01675		ENSG00000183145	RIPPLY3		ENSG00000207698	MIR32		ENSG00000175175	PPM1E		ENSG00000137812	KNL1		ENSG00000163288	GABRB1		ENSG00000128340	RAC2		ENSG00000230269	LINC02525		ENSG00000186451	SPATA12		ENSG00000124194	GDAP1L1		ENSG00000100429	HDAC10		ENSG00000183150	GPR19
ENSG00000196890	HIST3H2BB		ENSG00000248461	LINC02119		ENSG00000173227	SYT12		ENSG00000237064	EIF3IP1		ENSG00000183145	RIPPLY3		ENSG00000135451	TROAP		ENSG00000258689	LINC01269		ENSG00000163814	CDCP1		ENSG00000205857	NANOGNB		ENSG00000212163	SNORD91A		ENSG00000127922	SEM1		ENSG00000171102	OBP2B		ENSG00000066279	ASPM
ENSG00000167656	LY6D		ENSG00000093009	CDC45		ENSG00000155897	ADCY8		ENSG00000224137	LINC01857		ENSG00000173227	SYT12		ENSG00000101850	GPR143		ENSG00000142700	DMRTA2		ENSG00000132744	ACY3		ENSG00000111700	SLCO1B3		ENSG00000258791	LINC00520		ENSG00000214128	TMEM213		ENSG00000249781	LINC02112		ENSG00000096264	NCR2
ENSG00000198033	TUBA3C		ENSG00000006377	DLX6		ENSG00000199347	RNU5E-1		ENSG00000104321	TRPA1		ENSG00000199347	RNU5E-1		ENSG00000246528	LOC101929759		ENSG00000231107	LINC01508		ENSG00000074317	SNCB		ENSG00000122952	ZWINT		ENSG00000156564	LRFN2		ENSG00000046604	DSG2		ENSG00000188263	IL17REL		ENSG00000121351	IAPP
ENSG00000104147	OIP5		ENSG00000165078	CPA6		ENSG00000196188	CTSE		ENSG00000267123	SCAT1		ENSG00000196188	CTSE		ENSG00000164304	CAGE1		ENSG00000234996	LOC148709		ENSG00000135480	KRT7		ENSG00000136535	TBR1		ENSG00000234478	ACBD3-AS1		ENSG00000171611	PTCRA		ENSG00000204362	LOC400743		ENSG00000207622	MIR619
ENSG00000266712	MIR3149		ENSG00000234722	LINC01287		ENSG00000207698	MIR32		ENSG00000158874	APOA2		ENSG00000237064	EIF3IP1		ENSG00000100373	UPK3A		ENSG00000199172	MIR331		ENSG00000132677	RHBG		ENSG00000169679	BUB1		ENSG00000179832	MROH1		ENSG00000235770	LINC00607		ENSG00000161133	USP41		ENSG00000200792	SNORA80A
ENSG00000148773	MKI67		ENSG00000221552	MIR1303		ENSG00000237064	EIF3IP1		ENSG00000183269	OR52E8		ENSG00000224137	LINC01857		ENSG00000120436	GPR31		ENSG00000267201	LINC01775		ENSG00000136108	CKAP2		ENSG00000169436	COL22A1		ENSG00000226272	ARHGAP26-AS1		ENSG00000162188	GNG3		ENSG00000238961	SNORA47		ENSG00000092853	CLSPN
ENSG00000166851	PLK1		ENSG00000254584	LOC100506675		ENSG00000230133	LINC01721		ENSG00000221510	MIR548O		ENSG00000104321	TRPA1		ENSG00000236668	LOC100505588		ENSG00000073111	MCM2		ENSG00000149554	CHEK1		ENSG00000221066	SNORD111		ENSG00000198554	WDHD1		ENSG00000174225	ARL13A		ENSG00000221878	PSG7		ENSG00000122861	PLAU
ENSG00000146670	CDCA5		ENSG00000221520	MIR1285-1		ENSG00000267123	SCAT1		ENSG00000188269	OR7A5		ENSG00000207005	RNU1-2		ENSG00000207789	MIR26A2		ENSG00000183196	CHST6		ENSG00000099822	HCN2		ENSG00000173540	GMPPB		ENSG00000258867	LINC01146		ENSG00000088888	MAVS		ENSG00000167476	JSRP1		ENSG00000232192	KIF26B-AS1
ENSG00000129990	SYT5		ENSG00000207815	MIR563		ENSG00000221510	MIR548O		ENSG00000198788	MUC2		ENSG00000230133	LINC01721		ENSG00000112494	UNC93A		ENSG00000207650	MIR570		ENSG00000160886	LY6K		ENSG00000196917	HCAR1		ENSG00000201448	SNORA63C		ENSG00000228146	CASP16P		ENSG00000260192	LINC02240		ENSG00000251815	SNORD116-26
ENSG00000267751	LOC105372233		ENSG00000121211	MND1		ENSG00000108702	CCL1		ENSG00000105409	ATP1A3		ENSG00000267123	SCAT1		ENSG00000202566	MIR421		ENSG00000187242	KRT12		ENSG00000204922	UQCC3		ENSG00000204172	AGAP9		ENSG00000146674	IGFBP3		ENSG00000197930	ERO1A		ENSG00000151012	SLC7A11		ENSG00000069018	TRPC7
ENSG00000199082	MIR342		ENSG00000126787	DLGAP5		ENSG00000251896	SNORD116-27		ENSG00000108702	CCL1		ENSG00000183269	OR52E8		ENSG00000142513	ACP4		ENSG00000234380	LINC01426		ENSG00000159259	CHAF1B		ENSG00000131686	CA6		ENSG00000187726	DNAJB13		ENSG00000122012	SV2C		ENSG00000162063	CCNF		ENSG00000154839	SKA1
ENSG00000113249	HAVCR1		ENSG00000205054	LINC01121		ENSG00000162062	TEDC2		ENSG00000251896	SNORD116-27		ENSG00000221510	MIR548O		ENSG00000119888	EPCAM		ENSG00000169245	CXCL10		ENSG00000171388	APLN		ENSG00000251443	LINC02160		ENSG00000187045	TMPRSS6		ENSG00000111412	C12orf49		ENSG00000204603	LINC01257		ENSG00000268129	LOC100289361
ENSG00000207971	MIR125B1		ENSG00000265855	MIR4514		ENSG00000130208	APOC1		ENSG00000162062	TEDC2		ENSG00000105409	ATP1A3		ENSG00000167419	LPO		ENSG00000234906	APOC2		ENSG00000258227	CLEC5A		ENSG00000167346	MMP26		ENSG00000203760	CENPW		ENSG00000257167	TMPO-AS1		ENSG00000207493	SNORA46		ENSG00000207973	MIR589
ENSG00000199130	MIR365A		ENSG00000080986	NDC80		ENSG00000167011	NAT16		ENSG00000130208	APOC1		ENSG00000108702	CCL1		ENSG00000175643	RMI2		ENSG00000169297	NR0B1		ENSG00000188529	SRSF10		ENSG00000065328	MCM10		ENSG00000230583	GTF2IRD1P1		ENSG00000101464	PIGU		ENSG00000249128	LINC02215		ENSG00000134827	TCN1
ENSG00000174562	KLK15		ENSG00000221634	MIR1276		ENSG00000180425	C11orf71		ENSG00000263417	GTSCR1		ENSG00000251896	SNORD116-27		ENSG00000003249	DBNDD1		ENSG00000147697	GSDMC		ENSG00000265480	KRT18P55		ENSG00000168078	PBK		ENSG00000152207	CYSLTR2		ENSG00000121335	PRB2		ENSG00000115009	CCL20		ENSG00000248221	STX18-IT1
ENSG00000234142	LINC01675		ENSG00000069206	ADAM7		ENSG00000169248	CXCL11		ENSG00000167011	NAT16		ENSG00000162062	TEDC2		ENSG00000229780	UBE2Q1-AS1		ENSG00000132164	SLC6A11		ENSG00000168394	TAP1		ENSG00000208032	MIR548A3		ENSG00000225091	SNORA71A		ENSG00000157680	DGKI		ENSG00000163689	C3orf67		ENSG00000164611	PTTG1
ENSG00000093009	CDC45		ENSG00000108825	PTGES3L-AARSD1		ENSG00000171540	OTP		ENSG00000180425	C11orf71		ENSG00000130208	APOC1		ENSG00000233932	CTXN2		ENSG00000166006	KCNC2		ENSG00000262772	LINC01977		ENSG00000261359	PYCARD-AS1		ENSG00000128408	RIBC2		ENSG00000196407	THEM5		ENSG00000105173	CCNE1		ENSG00000265828	MIR3939
ENSG00000006377	DLX6		ENSG00000254486	LINC02547		ENSG00000164485	IL22RA2		ENSG00000164485	IL22RA2		ENSG00000263417	GTSCR1		ENSG00000259200	LOC105370802		ENSG00000130433	CACNG6		ENSG00000171208	NETO2		ENSG00000212452	SNORD69		ENSG00000122711	SPINK4		ENSG00000106683	LIMK1		ENSG00000113296	THBS4		ENSG00000168269	FOXI1
ENSG00000165078	CPA6		ENSG00000011677	GABRA3		ENSG00000180785	OR51E1		ENSG00000180785	OR51E1		ENSG00000200169	RNU5D-1		ENSG00000187608	ISG15		ENSG00000186185	KIF18B		ENSG00000188306	LRRIQ4		ENSG00000143476	DTL		ENSG00000197721	CR1L		ENSG00000156886	ITGAD		ENSG00000173391	OLR1		ENSG00000234695	LOC105375401
ENSG00000234722	LINC01287		ENSG00000232258	TMEM114		ENSG00000215512	LOC644669		ENSG00000215512	LOC644669		ENSG00000167011	NAT16		ENSG00000182481	KPNA2		ENSG00000151725	CENPU		ENSG00000180347	ITPRID1		ENSG00000221263	MIR548P		ENSG00000167653	PSCA		ENSG00000264301	LINC01444		ENSG00000267568	LOC105371899		ENSG00000054356	PTPRN
ENSG00000144583	MARCH4		ENSG00000259054	LINC02332		ENSG00000174963	ZIC4		ENSG00000077152	UBE2T		ENSG00000180425	C11orf71		ENSG00000268686	LOC101928295		ENSG00000174938	SEZ6L2		ENSG00000165376	CLDN2		ENSG00000207956	MIR579		ENSG00000163507	CIP2A		ENSG00000165548	TMEM63C		ENSG00000260477	LINC01584		ENSG00000261848	LOC100288728
ENSG00000221552	MIR1303		ENSG00000056291	NPFFR2		ENSG00000224231	LINC01832		ENSG00000165973	NELL1		ENSG00000104112	SCG3		ENSG00000200959	SNORA74A		ENSG00000233080	LINC01399		ENSG00000188372	ZP3		ENSG00000149346	SLX4IP		ENSG00000189159	JPT1		ENSG00000140522	RLBP1		ENSG00000267452	LINC02072		ENSG00000256120	SOX5-AS1
ENSG00000254584	LOC100506675		ENSG00000127564	PKMYT1		ENSG00000077152	UBE2T		ENSG00000206531	CD200R1L		ENSG00000169248	CXCL11		ENSG00000111540	RAB5B		ENSG00000231918	LOC730100		ENSG00000237853	NFIA-AS1		ENSG00000131650	KREMEN2		ENSG00000204956	PCDHGA1		ENSG00000074696	HACD3		ENSG00000214978	GSG1L2		ENSG00000143194	MAEL
ENSG00000221520	MIR1285-1		ENSG00000207014	SNORD116-3		ENSG00000206531	CD200R1L		ENSG00000131187	F12		ENSG00000171540	OTP		ENSG00000165309	ARMC3		ENSG00000188620	HMX3		ENSG00000168496	FEN1		ENSG00000251273	LINC02228		ENSG00000154451	GBP5		ENSG00000114279	FGF12		ENSG00000267638	LOC105371789		ENSG00000007038	PRSS21
ENSG00000207815	MIR563		ENSG00000236502	SIX3-AS1		ENSG00000131187	F12		ENSG00000141977	CIB3		ENSG00000198028	ZNF560		ENSG00000178403	NEUROG2		ENSG00000255571	MIR9-3HG		ENSG00000169583	CLIC3		ENSG00000244791	LOC101927657		ENSG00000184106	TREML3P		ENSG00000177463	NR2C2		ENSG00000179046	TRIML2		ENSG00000138829	FBN2
ENSG00000121211	MND1		ENSG00000186474	KLK12		ENSG00000204949	FAM83A-AS1		ENSG00000204949	FAM83A-AS1		ENSG00000215512	LOC644669		ENSG00000188095	MESP2		ENSG00000087586	AURKA		ENSG00000135476	ESPL1		ENSG00000254585	MAGEL2		ENSG00000104889	RNASEH2A		ENSG00000231527	FAM27C		ENSG00000078579	FGF20		ENSG00000134057	CCNB1
ENSG00000126787	DLGAP5		ENSG00000152977	ZIC1		ENSG00000226846	LINC00348		ENSG00000226846	LINC00348		ENSG00000174963	ZIC4		ENSG00000207588	MIR593		ENSG00000198881	ASB12		ENSG00000099194	SCD		ENSG00000225564	LINC01492		ENSG00000162374	ELAVL4		ENSG00000253582	LOC105375700		ENSG00000199047	MIR378A		ENSG00000197085	NPSR1-AS1
ENSG00000204283	LINC01973		ENSG00000155052	CNTNAP5		ENSG00000168779	SHOX2		ENSG00000168779	SHOX2		ENSG00000077152	UBE2T		ENSG00000156096	UGT2B4		ENSG00000173702	MUC13		ENSG00000169213	RAB3B		ENSG00000118193	KIF14		ENSG00000242925	PLCH1-AS2		ENSG00000146530	VWDE		ENSG00000117724	CENPF		ENSG00000240280	TCAM1P
ENSG00000205054	LINC01121		ENSG00000125508	SRMS		ENSG00000188322	SBK1		ENSG00000087494	PTHLH		ENSG00000131187	F12		ENSG00000112333	NR2E1		ENSG00000188766	SPRED3		ENSG00000243449	C4orf48		ENSG00000265396	MIR3128		ENSG00000110492	MDK		ENSG00000227071	FOCAD-AS1		ENSG00000212296	SNORD72		ENSG00000166803	PCLAF
ENSG00000265855	MIR4514		ENSG00000168671	UGT3A2		ENSG00000166670	MMP10		ENSG00000166670	MMP10		ENSG00000141977	CIB3		ENSG00000221055	MIR1302-3		ENSG00000224349	LOC105377849		ENSG00000147676	MAL2		ENSG00000235029	MNX1-AS2		ENSG00000088726	TMEM40		ENSG00000231666	LINC01704		ENSG00000264773	MIR4420		ENSG00000163518	FCRL4
ENSG00000080986	NDC80		ENSG00000075218	GTSE1		ENSG00000201998	SNORA23		ENSG00000201998	SNORA23		ENSG00000204949	FAM83A-AS1		ENSG00000204624	DISP3		ENSG00000130829	DUSP9		ENSG00000267213	LOC400684		ENSG00000112818	MEP1A		ENSG00000267416	LOC105371849		ENSG00000157703	SVOPL		ENSG00000148408	CACNA1B		ENSG00000114455	HHLA2
ENSG00000221634	MIR1276		ENSG00000146276	GABRR1		ENSG00000091651	ORC6		ENSG00000163568	AIM2		ENSG00000188322	SBK1		ENSG00000264056	MIR5685		ENSG00000229258	LPGAT1-AS1		ENSG00000153044	CENPH		ENSG00000199135	MIR101-1		ENSG00000096006	CRISP3		ENSG00000227124	ZNF717		ENSG00000143452	HORMAD1		ENSG00000266640	MIR4754
ENSG00000069206	ADAM7		ENSG00000124243	BCAS4		ENSG00000251538	LINC02201		ENSG00000091651	ORC6		ENSG00000166670	MMP10		ENSG00000227028	SLC8A1-AS1		ENSG00000261465	LOC102723385		ENSG00000171345	KRT19		ENSG00000130720	FIBCD1		ENSG00000207297	SNORD7		ENSG00000161980	POLR3K		ENSG00000231587	SNORD62B		ENSG00000267795	SMIM22
ENSG00000108825	PTGES3L-AARSD1		ENSG00000199036	MIR219A1		ENSG00000215126	CBWD6		ENSG00000251538	LINC02201		ENSG00000163568	AIM2		ENSG00000213185	FAM24B		ENSG00000163808	KIF15		ENSG00000103534	TMC5		ENSG00000112742	TTK		ENSG00000105388	CEACAM5		ENSG00000235408	SNORA71B		ENSG00000142484	TM4SF5		ENSG00000164256	PRDM9
ENSG00000254486	LINC02547		ENSG00000131153	GINS2		ENSG00000264796	MIR5009		ENSG00000215126	CBWD6		ENSG00000091651	ORC6		ENSG00000159958	TNFRSF13C		ENSG00000170627	GTSF1		ENSG00000132623	ANKEF1		ENSG00000231749	ABCA9-AS1		ENSG00000231133	HAR1B		ENSG00000172986	GXYLT2		ENSG00000207217	SNORA80D		ENSG00000267909	CCDC177
ENSG00000011677	GABRA3		ENSG00000263834	MIR4635		ENSG00000189325	C6orf222		ENSG00000189127	ANKRD34B		ENSG00000251538	LINC02201		ENSG00000266852	MIR4482		ENSG00000066032	CTNNA2		ENSG00000134940	ACRV1		ENSG00000148344	PTGES		ENSG00000235162	C12orf75		ENSG00000106305	AIMP2		ENSG00000152253	SPC25		ENSG00000272273	IER3-AS1
ENSG00000232258	TMEM114		ENSG00000240596	KCNAB1-AS2		ENSG00000258651	SEC23A-AS1		ENSG00000167749	KLK4		ENSG00000215126	CBWD6		ENSG00000267291	LOC105372397		ENSG00000105880	DLX5		ENSG00000160949	TONSL		ENSG00000263575	MIR4665		ENSG00000253187	HOXA10-AS		ENSG00000115902	SLC1A4		ENSG00000184995	IFNE		ENSG00000216775	LOC730101
ENSG00000259054	LINC02332		ENSG00000266189	MIR3186		ENSG00000236242	MYO16-AS1		ENSG00000189325	C6orf222		ENSG00000189127	ANKRD34B		ENSG00000232560	LINC01549		ENSG00000255042	LOC441601		ENSG00000117122	MFAP2		ENSG00000196890	HIST3H2BB		ENSG00000244184	LOC101559451		ENSG00000058404	CAMK2B		ENSG00000178150	ZNF114		ENSG00000167900	TK1
ENSG00000056291	NPFFR2		ENSG00000164458	TBXT		ENSG00000269526	ERVV-1		ENSG00000258651	SEC23A-AS1		ENSG00000167749	KLK4		ENSG00000242516	LINC00960		ENSG00000268941	LINC01711		ENSG00000108306	FBXL20		ENSG00000198033	TUBA3C		ENSG00000137309	HMGA1		ENSG00000114646	CSPG5		ENSG00000051180	RAD51		ENSG00000175175	PPM1E
ENSG00000127564	PKMYT1		ENSG00000180096	SEPTIN1		ENSG00000196787	HIST1H2AG		ENSG00000236242	MYO16-AS1		ENSG00000264796	MIR5009		ENSG00000232656	IDI2-AS1		ENSG00000138778	CENPE		ENSG00000176973	FAM89B		ENSG00000104147	OIP5		ENSG00000225663	MCRIP1		ENSG00000039068	CDH1		ENSG00000238020	HTR3E-AS1		ENSG00000183145	RIPPLY3
ENSG00000207014	SNORD116-3		ENSG00000208017	MIR140		ENSG00000094804	CDC6		ENSG00000269526	ERVV-1		ENSG00000189325	C6orf222		ENSG00000115616	SLC9A2		ENSG00000226004	LINC02528		ENSG00000100196	KDELR3		ENSG00000266712	MIR3149		ENSG00000166428	PLD4		ENSG00000111196	MAGOHB		ENSG00000237651	C2orf74		ENSG00000173227	SYT12
ENSG00000236502	SIX3-AS1		ENSG00000186910	SERPINA11		ENSG00000235284	SNORD62A		ENSG00000196787	HIST1H2AG		ENSG00000258651	SEC23A-AS1		ENSG00000259471	LINC01169		ENSG00000273409	LOC101929497		ENSG00000134986	NREP		ENSG00000148773	MKI67		ENSG00000170558	CDH2		ENSG00000167553	TUBA1C		ENSG00000267698	LOC101927572		ENSG00000155897	ADCY8
ENSG00000186474	KLK12		ENSG00000155269	GPR78		ENSG00000121621	KIF18A		ENSG00000094804	CDC6		ENSG00000269526	ERVV-1		ENSG00000135052	GOLM1		ENSG00000173610	UGT2A1		ENSG00000233694	LINC02579		ENSG00000166851	PLK1		ENSG00000185760	KCNQ5		ENSG00000138795	LEF1		ENSG00000241570	PAQR9-AS1		ENSG00000199347	RNU5E-1
ENSG00000152977	ZIC1		ENSG00000204188	GGNBP1		ENSG00000166415	WDR72		ENSG00000235284	SNORD62A		ENSG00000265933	LINC00668		ENSG00000148702	HABP2		ENSG00000165891	E2F7		ENSG00000265702	LOC105371855		ENSG00000146670	CDCA5		ENSG00000115977	AAK1		ENSG00000162494	LRRC38		ENSG00000111057	KRT18		ENSG00000196188	CTSE
ENSG00000155052	CNTNAP5		ENSG00000101842	VSIG1		ENSG00000114346	ECT2		ENSG00000121621	KIF18A		ENSG00000196787	HIST1H2AG		ENSG00000254973	LOC105375800		ENSG00000079462	PAFAH1B3		ENSG00000245522	LOC440028		ENSG00000129990	SYT5		ENSG00000222365	SNORD12B		ENSG00000156787	TBC1D31		ENSG00000102384	CENPI		ENSG00000237064	EIF3IP1
ENSG00000125508	SRMS		ENSG00000230601	TEX48		ENSG00000163975	MELTF		ENSG00000166415	WDR72		ENSG00000094804	CDC6		ENSG00000133110	POSTN		ENSG00000144354	CDCA7		ENSG00000121900	TMEM54		ENSG00000267751	LOC105372233		ENSG00000136982	DSCC1		ENSG00000254614	LOC728975		ENSG00000265962	GACAT2		ENSG00000224137	LINC01857
ENSG00000168671	UGT3A2		ENSG00000172000	ZNF556		ENSG00000206633	SNORA80B		ENSG00000164694	FNDC1		ENSG00000235284	SNORD62A		ENSG00000162377	COA7		ENSG00000264349	MIR4258		ENSG00000198535	C2CD4A		ENSG00000199082	MIR342		ENSG00000103495	MAZ		ENSG00000253741	LNCOC1		ENSG00000124731	TREM1		ENSG00000104321	TRPA1
ENSG00000075218	GTSE1		ENSG00000119973	PRLHR		ENSG00000225595	LINC01623		ENSG00000114346	ECT2		ENSG00000121621	KIF18A		ENSG00000235961	PNMA6A		ENSG00000213468	FIRRE		ENSG00000078098	FAP		ENSG00000113249	HAVCR1		ENSG00000185467	KPNA7		ENSG00000164649	CDCA7L		ENSG00000105549	THEG		ENSG00000207005	RNU1-2
ENSG00000146276	GABRR1		ENSG00000237649	KIFC1		ENSG00000207205	RNVU1-15		ENSG00000163975	MELTF		ENSG00000166415	WDR72		ENSG00000127831	VIL1		ENSG00000100253	MIOX		ENSG00000174990	CA5A		ENSG00000207971	MIR125B1		ENSG00000170775	GPR37		ENSG00000156711	MAPK13		ENSG00000237372	UNQ6494		ENSG00000230133	LINC01721
ENSG00000124243	BCAS4		ENSG00000186871	ERCC6L		ENSG00000180818	HOXC10		ENSG00000206633	SNORA80B		ENSG00000164694	FNDC1		ENSG00000125398	SOX9		ENSG00000228044	LOC101927787		ENSG00000006118	TMEM132A		ENSG00000199130	MIR365A		ENSG00000116299	KIAA1324		ENSG00000224652	LINC00885		ENSG00000231122	FAM25E		ENSG00000267123	SCAT1
ENSG00000199036	MIR219A1		ENSG00000235304	LINC01281		ENSG00000144481	TRPM8		ENSG00000225595	LINC01623		ENSG00000114346	ECT2		ENSG00000077327	SPAG6		ENSG00000197299	BLM		ENSG00000105255	FSD1		ENSG00000174562	KLK15		ENSG00000265102	MIR3942		ENSG00000206069	TMEM211		ENSG00000079689	SCGN		ENSG00000221510	MIR548O
ENSG00000131153	GINS2		ENSG00000222345	SNORD19C		ENSG00000152592	DMP1		ENSG00000207205	RNVU1-15		ENSG00000206633	SNORA80B		ENSG00000263958	LOC100505797		ENSG00000266240	MIR5091		ENSG00000108106	UBE2S		ENSG00000234142	LINC01675		ENSG00000262874	C19orf84		ENSG00000140481	CCDC33		ENSG00000116014	KISS1R		ENSG00000188269	OR7A5
ENSG00000254233	LINC02365		ENSG00000229770	LOC105372971		ENSG00000266235	MIR3176		ENSG00000271824	SMIM32		ENSG00000225595	LINC01623		ENSG00000165496	RPL10L		ENSG00000135355	GJA10		ENSG00000128165	ADM2		ENSG00000248461	LINC02119		ENSG00000259230	LINC02323		ENSG00000250195	LOC105377448		ENSG00000174939	ASPHD1		ENSG00000198788	MUC2
ENSG00000263834	MIR4635		ENSG00000165588	OTX2		ENSG00000258279	LINC00592		ENSG00000180818	HOXC10		ENSG00000207205	RNVU1-15		ENSG00000258325	ITFG2-AS1		ENSG00000204479	PRAMEF17		ENSG00000143217	NECTIN4		ENSG00000093009	CDC45		ENSG00000141934	PLPP2		ENSG00000188710	QRFP		ENSG00000268095	ZNF649-AS1		ENSG00000105409	ATP1A3
ENSG00000240596	KCNAB1-AS2		ENSG00000225921	NOL7		ENSG00000151790	TDO2		ENSG00000171951	SCG2		ENSG00000271824	SMIM32		ENSG00000198398	TMEM207		ENSG00000146070	PLA2G7		ENSG00000086548	CEACAM6		ENSG00000006377	DLX6		ENSG00000010030	ETV7		ENSG00000185803	SLC52A2		ENSG00000225166	LOC102724849		ENSG00000108702	CCL1
ENSG00000266189	MIR3186		ENSG00000174469	CNTNAP2		ENSG00000075891	PAX2		ENSG00000144481	TRPM8		ENSG00000180818	HOXC10		ENSG00000198826	ARHGAP11A		ENSG00000132429	POPDC3		ENSG00000100522	GNPNAT1		ENSG00000165078	CPA6		ENSG00000248323	LUCAT1		ENSG00000137766	UNC13C		ENSG00000233496	SYNJ2-IT1		ENSG00000251896	SNORD116-27
ENSG00000164458	TBXT		ENSG00000236719	OVAAL		ENSG00000162849	KIF26B		ENSG00000152592	DMP1		ENSG00000171951	SCG2		ENSG00000180053	NKX2-6		ENSG00000180776	ZDHHC20		ENSG00000144045	DQX1		ENSG00000234722	LINC01287		ENSG00000203747	FCGR3A		ENSG00000187210	GCNT1		ENSG00000207757	MIR93		ENSG00000162062	TEDC2
ENSG00000180096	SEPTIN1		ENSG00000161405	IKZF3		ENSG00000229647	MYOSLID		ENSG00000266235	MIR3176		ENSG00000144481	TRPM8		ENSG00000203985	LDLRAD1		ENSG00000147509	RGS20		ENSG00000108309	RUNDC3A		ENSG00000144583	MARCH4		ENSG00000128340	RAC2		ENSG00000240891	PLCXD2		ENSG00000187730	GABRD		ENSG00000130208	APOC1
ENSG00000208017	MIR140		ENSG00000105048	TNNT1		ENSG00000163915	IGF2BP2-AS1		ENSG00000101198	NKAIN4		ENSG00000152592	DMP1		ENSG00000267959	MIR3188		ENSG00000085840	ORC1		ENSG00000164087	POC1A		ENSG00000221552	MIR1303		ENSG00000249396	LINC02212		ENSG00000092607	TBX15		ENSG00000105976	MET		ENSG00000263417	GTSCR1
ENSG00000155269	GPR78		ENSG00000176406	RIMS2		ENSG00000226806	LOC100507600		ENSG00000100167	SEPTIN3		ENSG00000266235	MIR3176		ENSG00000186329	TMEM212		ENSG00000101412	E2F1		ENSG00000139714	MORN3		ENSG00000237378	LOC112267897		ENSG00000163814	CDCP1		ENSG00000168748	CA7		ENSG00000147570	DNAJC5B		ENSG00000200169	RNU5D-1
ENSG00000204188	GGNBP1		ENSG00000111206	FOXM1		ENSG00000167244	IGF2		ENSG00000258279	LINC00592		ENSG00000101198	NKAIN4		ENSG00000167117	ANKRD40CL		ENSG00000260219	LOC101928707		ENSG00000180264	ADGRD2		ENSG00000254584	LOC100506675		ENSG00000188820	CALHM6		ENSG00000165704	HPRT1		ENSG00000224865	LOC101928782		ENSG00000167011	NAT16
ENSG00000101842	VSIG1		ENSG00000132692	BCAN		ENSG00000145337	PYURF		ENSG00000215612	HMX1		ENSG00000100167	SEPTIN3		ENSG00000132749	TESMIN		ENSG00000229105	ASTN2-AS1		ENSG00000173894	CBX2		ENSG00000221520	MIR1285-1		ENSG00000187398	LUZP2		ENSG00000213904	LIPE-AS1		ENSG00000187268	FAM9C		ENSG00000180425	C11orf71
ENSG00000230601	TEX48		ENSG00000189366	ALG1L		ENSG00000163993	S100P		ENSG00000249699	LINC02261		ENSG00000258279	LINC00592		ENSG00000247151	CSTF3-DT		ENSG00000104833	TUBB4A		ENSG00000165443	PHYHIPL		ENSG00000207815	MIR563		ENSG00000135480	KRT7		ENSG00000100385	IL2RB		ENSG00000196811	CHRNG		ENSG00000198798	MAGEB3
ENSG00000172000	ZNF556		ENSG00000244342	LINC00698		ENSG00000250127	LINC02108		ENSG00000151790	TDO2		ENSG00000215612	HMX1		ENSG00000188092	GPR89B		ENSG00000178401	DNAJC22		ENSG00000228369	TXNDC12-AS1		ENSG00000121211	MND1		ENSG00000226770	LOC100506682		ENSG00000140650	PMM2		ENSG00000223882	ABCC5-AS1		ENSG00000104112	SCG3
ENSG00000253298	LINC01845		ENSG00000238266	LINC00707		ENSG00000199024	MIR103A2		ENSG00000151025	GPR158		ENSG00000151790	TDO2		ENSG00000100290	BIK		ENSG00000240893	LINC02042		ENSG00000142609	CFAP74		ENSG00000126787	DLGAP5		ENSG00000136108	CKAP2		ENSG00000001630	CYP51A1		ENSG00000215162	LINC00269		ENSG00000169248	CXCL11
ENSG00000237649	KIFC1		ENSG00000163081	CCDC140		ENSG00000165066	NKX6-3		ENSG00000223572	CKMT1A		ENSG00000075891	PAX2		ENSG00000255737	AGAP2-AS1		ENSG00000221406	MIR320B2		ENSG00000253438	PCAT1		ENSG00000204283	LINC01973		ENSG00000248757	LINC02115		ENSG00000006047	YBX2		ENSG00000263361	MIR378H		ENSG00000164485	IL22RA2
ENSG00000186871	ERCC6L		ENSG00000207988	MIR576		ENSG00000171320	ESCO2		ENSG00000162849	KIF26B		ENSG00000151025	GPR158		ENSG00000241388	HNF1A-AS1		ENSG00000266643	MIR3677		ENSG00000083844	ZNF264		ENSG00000205054	LINC01121		ENSG00000209042	SNORD12C		ENSG00000267680	ZNF224		ENSG00000230257	NFE4		ENSG00000198028	ZNF560
ENSG00000235304	LINC01281		ENSG00000221464	MIR1271		ENSG00000250103	PANCR		ENSG00000229647	MYOSLID		ENSG00000163499	CRYBA2		ENSG00000269420	PLA2G4C-AS1		ENSG00000182648	LOC285889		ENSG00000149418	ST14		ENSG00000265855	MIR4514		ENSG00000130540	SULT4A1		ENSG00000250230	LOC101927495		ENSG00000249131	PSD2-AS1		ENSG00000256315	LOC105369507
ENSG00000222345	SNORD19C		ENSG00000100526	CDKN3		ENSG00000122390	NAA60		ENSG00000163915	IGF2BP2-AS1		ENSG00000223572	CKMT1A		ENSG00000197977	ELOVL2		ENSG00000163623	NKX6-1		ENSG00000124766	SOX4		ENSG00000080986	NDC80		ENSG00000149554	CHEK1		ENSG00000043039	BARX2		ENSG00000120659	TNFSF11		ENSG00000174963	ZIC4
ENSG00000229770	LOC105372971		ENSG00000179674	ARL14		ENSG00000049247	UTS2		ENSG00000226806	LOC100507600		ENSG00000264845	LOC105372179		ENSG00000264049	MIR4737		ENSG00000171116	HSFX1		ENSG00000111640	GAPDH		ENSG00000221634	MIR1276		ENSG00000099822	HCN2		ENSG00000149503	INCENP		ENSG00000266554	LINC01443		ENSG00000077152	UBE2T
ENSG00000165588	OTX2		ENSG00000199065	MIR101-2		ENSG00000266297	MIR744		ENSG00000167244	IGF2		ENSG00000162849	KIF26B		ENSG00000175130	MARCKSL1		ENSG00000251258	RFPL4B		ENSG00000179528	LBX2		ENSG00000069206	ADAM7		ENSG00000203645	LINC00501		ENSG00000184302	SIX6		ENSG00000161888	SPC24		ENSG00000165973	NELL1
ENSG00000225921	NOL7		ENSG00000178235	SLITRK1		ENSG00000179546	HTR1D		ENSG00000236064	LOC101928335		ENSG00000163915	IGF2BP2-AS1		ENSG00000111537	IFNG		ENSG00000136943	CTSV		ENSG00000131096	PYY		ENSG00000108825	PTGES3L-AARSD1		ENSG00000101197	BIRC7		ENSG00000134061	CD180		ENSG00000122787	AKR1D1		ENSG00000206531	CD200R1L
ENSG00000174469	CNTNAP2		ENSG00000260944	FOXC2-AS1		ENSG00000180730	SHISA2		ENSG00000145337	PYURF		ENSG00000226806	LOC100507600		ENSG00000184571	PIWIL3		ENSG00000266835	GAPLINC		ENSG00000144485	HES6		ENSG00000254486	LINC02547		ENSG00000177614	PGBD5		ENSG00000132763	MMACHC		ENSG00000207688	MIR548AA2		ENSG00000145451	GLRA3
ENSG00000236719	OVAAL		ENSG00000226397	C12orf77		ENSG00000160161	CILP2		ENSG00000163993	S100P		ENSG00000236064	LOC101928335		ENSG00000140749	IGSF6		ENSG00000214300	SPDYE3		ENSG00000119969	HELLS		ENSG00000224563	LPP-AS1		ENSG00000204922	UQCC3		ENSG00000101193	GID8		ENSG00000137573	SULF1		ENSG00000131187	F12
ENSG00000161405	IKZF3		ENSG00000225174	OSTM1-AS1		ENSG00000147536	GINS4		ENSG00000199024	MIR103A2		ENSG00000145337	PYURF		ENSG00000181123	LOC107985579		ENSG00000177984	LCN15		ENSG00000157193	LRP8		ENSG00000011677	GABRA3		ENSG00000159259	CHAF1B		ENSG00000258949	LOC101927418		ENSG00000249069	LINC01033		ENSG00000141977	CIB3
ENSG00000105048	TNNT1		ENSG00000121742	GJB6		ENSG00000166558	SLC38A8		ENSG00000186919	ZACN		ENSG00000163993	S100P		ENSG00000165556	CDX2		ENSG00000197238	HIST1H4J		ENSG00000105613	MAST1		ENSG00000232258	TMEM114		ENSG00000110148	CCKBR		ENSG00000171681	ATF7IP		ENSG00000137976	DNASE2B		ENSG00000204949	FAM83A-AS1
ENSG00000176406	RIMS2		ENSG00000199030	MIRLET7C		ENSG00000237923	LINC02570		ENSG00000171320	ESCO2		ENSG00000199024	MIR103A2		ENSG00000120055	C10orf95		ENSG00000128683	GAD1		ENSG00000184363	PKP3		ENSG00000259054	LINC02332		ENSG00000258227	CLEC5A		ENSG00000162981	LRATD1		ENSG00000253733	LZTS1-AS1		ENSG00000226846	LINC00348
ENSG00000111206	FOXM1		ENSG00000227036	LINC00511		ENSG00000271216	LINC01050		ENSG00000122390	NAA60		ENSG00000186919	ZACN		ENSG00000105664	COMP		ENSG00000156970	BUB1B		ENSG00000113368	LMNB1		ENSG00000056291	NPFFR2		ENSG00000139269	INHBE		ENSG00000135097	MSI1		ENSG00000162073	PAQR4		ENSG00000168779	SHOX2
ENSG00000132692	BCAN		ENSG00000024526	DEPDC1		ENSG00000106436	MYL10		ENSG00000049247	UTS2		ENSG00000171320	ESCO2		ENSG00000135549	PKIB		ENSG00000232775	BMS1P22		ENSG00000127325	BEST3		ENSG00000226983	LINC01692		ENSG00000255746	LOC102723544		ENSG00000084710	EFR3B		ENSG00000240498	CDKN2B-AS1		ENSG00000188322	SBK1
ENSG00000189366	ALG1L		ENSG00000107807	TLX1		ENSG00000127423	AUNIP		ENSG00000115297	TLX2		ENSG00000122390	NAA60		ENSG00000153132	CLGN		ENSG00000179292	TMEM151A		ENSG00000240065	PSMB9		ENSG00000127564	PKMYT1		ENSG00000188529	SRSF10		ENSG00000164983	TMEM65		ENSG00000167105	TMEM92		ENSG00000166670	MMP10
ENSG00000244342	LINC00698		ENSG00000167800	TBX10		ENSG00000167513	CDT1		ENSG00000266297	MIR744		ENSG00000049247	UTS2		ENSG00000214782	MS4A18		ENSG00000177494	ZBED2		ENSG00000140323	DISP2		ENSG00000236502	SIX3-AS1		ENSG00000265480	KRT18P55		ENSG00000112893	MAN2A1		ENSG00000051341	POLQ		ENSG00000224101	ELMO1-AS1
ENSG00000238266	LINC00707		ENSG00000206937	SNORA70B		ENSG00000245832	MIR4300HG		ENSG00000179546	HTR1D		ENSG00000115297	TLX2		ENSG00000272034	SNORD14A		ENSG00000168843	FSTL5		ENSG00000118513	MYB		ENSG00000152977	ZIC1		ENSG00000168394	TAP1		ENSG00000213057	C1orf220		ENSG00000145681	HAPLN1		ENSG00000201998	SNORA23
ENSG00000207988	MIR576		ENSG00000181143	MUC16		ENSG00000100162	CENPM		ENSG00000180730	SHISA2		ENSG00000266297	MIR744		ENSG00000166897	ELFN2		ENSG00000258986	TMEM179		ENSG00000256690	LOC105369332		ENSG00000155052	CNTNAP5		ENSG00000249534	LINC01258		ENSG00000174527	MYO1H		ENSG00000229775	LINC02624		ENSG00000163568	AIM2
ENSG00000221464	MIR1271		ENSG00000167771	RCOR2		ENSG00000196584	XRCC2		ENSG00000160161	CILP2		ENSG00000179546	HTR1D		ENSG00000134955	SLC37A2		ENSG00000105641	SLC5A5		ENSG00000234602	MCIDAS		ENSG00000125508	SRMS		ENSG00000089012	SIRPG		ENSG00000177738	LOC648987		ENSG00000139618	BRCA2		ENSG00000091651	ORC6
ENSG00000100526	CDKN3		ENSG00000105011	ASF1B		ENSG00000264931	MIR3138		ENSG00000147536	GINS4		ENSG00000180730	SHISA2		ENSG00000136928	GABBR2		ENSG00000261040	WFDC21P		ENSG00000080511	RDH8		ENSG00000168671	UGT3A2		ENSG00000188306	LRRIQ4		ENSG00000184992	BRI3BP		ENSG00000214237	MINDY4B		ENSG00000251538	LINC02201
ENSG00000179674	ARL14		ENSG00000169684	CHRNA5		ENSG00000146410	MTFR2		ENSG00000237923	LINC02570		ENSG00000160161	CILP2		ENSG00000128739	SNRPN		ENSG00000241544	LINC02029		ENSG00000123908	AGO2		ENSG00000075218	GTSE1		ENSG00000165376	CLDN2		ENSG00000072274	TFRC		ENSG00000013810	TACC3		ENSG00000236027	PATE3
ENSG00000199065	MIR101-2		ENSG00000179750	APOBEC3B		ENSG00000256940	LOC105369340		ENSG00000271216	LINC01050		ENSG00000147536	GINS4		ENSG00000207554	MIR647		ENSG00000132821	VSTM2L		ENSG00000265688	MAFG-DT		ENSG00000146276	GABRR1		ENSG00000147256	ARHGAP36		ENSG00000171587	DSCAM		ENSG00000136492	BRIP1		ENSG00000215126	CBWD6
ENSG00000260944	FOXC2-AS1		ENSG00000104951	IL4I1		ENSG00000175426	PCSK1		ENSG00000198758	EPS8L3		ENSG00000166558	SLC38A8		ENSG00000197180	CH17-340M24.3		ENSG00000125869	LAMP5		ENSG00000168040	FADD		ENSG00000197168	NEK5		ENSG00000188372	ZP3		ENSG00000171657	GPR82		ENSG00000226644	LOC388780		ENSG00000189127	ANKRD34B
ENSG00000207863	MIR125B2		ENSG00000243742	RPLP0P2		ENSG00000266245	MIR4644		ENSG00000106436	MYL10		ENSG00000271216	LINC01050		ENSG00000230424	EMC1-AS1		ENSG00000132746	ALDH3B2		ENSG00000176383	B3GNT4		ENSG00000124243	BCAS4		ENSG00000237853	NFIA-AS1		ENSG00000125571	IL37		ENSG00000199072	MIRLET7F1		ENSG00000167749	KLK4
ENSG00000226397	C12orf77		ENSG00000072041	SLC6A15		ENSG00000115718	PROC		ENSG00000127423	AUNIP		ENSG00000249500	LINC01179		ENSG00000104738	MCM4		ENSG00000271860	LOC101927314		ENSG00000012048	BRCA1		ENSG00000199036	MIR219A1		ENSG00000154118	JPH3		ENSG00000106245	BUD31		ENSG00000266975	FARSA-AS1		ENSG00000264796	MIR5009
ENSG00000121742	GJB6		ENSG00000265996	MIR3671		ENSG00000125498	KIR2DL1		ENSG00000105889	STEAP1B		ENSG00000198758	EPS8L3		ENSG00000186810	CXCR3		ENSG00000227356	LINC00866		ENSG00000151176	PLBD2		ENSG00000131153	GINS2		ENSG00000168496	FEN1		ENSG00000249328	LOC101927040		ENSG00000176912	TYMSOS		ENSG00000258651	SEC23A-AS1
ENSG00000199030	MIRLET7C		ENSG00000166736	HTR3A		ENSG00000138160	KIF11		ENSG00000167513	CDT1		ENSG00000106436	MYL10		ENSG00000231689	LINC01090		ENSG00000255221	CARD17		ENSG00000175305	CCNE2		ENSG00000254233	LINC02365		ENSG00000169583	CLIC3		ENSG00000165794	SLC39A2		ENSG00000182393	IFNL1		ENSG00000236242	MYO16-AS1
ENSG00000227036	LINC00511		ENSG00000121152	NCAPH		ENSG00000206630	SNORD60		ENSG00000100162	CENPM		ENSG00000127423	AUNIP		ENSG00000153233	PTPRR		ENSG00000148123	PLPPR1		ENSG00000158089	GALNT14		ENSG00000263834	MIR4635		ENSG00000224557	HLA-DPB2		ENSG00000075188	NUP37		ENSG00000171532	NEUROD2		ENSG00000269526	ERVV-1
ENSG00000024526	DEPDC1		ENSG00000213782	DDX47		ENSG00000221760	MIR548J		ENSG00000196584	XRCC2		ENSG00000167513	CDT1		ENSG00000164045	CDC25A		ENSG00000084628	NKAIN1		ENSG00000237594	LOC150051		ENSG00000240596	KCNAB1-AS2		ENSG00000207721	MIR186		ENSG00000185313	SCN10A		ENSG00000141965	FEM1A		ENSG00000265933	LINC00668
ENSG00000107807	TLX1		ENSG00000183150	GPR19		ENSG00000101115	SALL4		ENSG00000264931	MIR3138		ENSG00000245832	MIR4300HG		ENSG00000145107	TM4SF19		ENSG00000147614	ATP6V0D2		ENSG00000216588	IGSF23		ENSG00000266189	MIR3186		ENSG00000260779	LOC101927410		ENSG00000149925	ALDOA		ENSG00000250337	PURPL		ENSG00000196787	HIST1H2AG
ENSG00000167800	TBX10		ENSG00000264800	MIR4294		ENSG00000164744	SUN3		ENSG00000146410	MTFR2		ENSG00000100162	CENPM		ENSG00000232021	LEF1-AS1		ENSG00000182108	DEXI		ENSG00000156802	ATAD2		ENSG00000164458	TBXT		ENSG00000099194	SCD		ENSG00000105357	MYH14		ENSG00000248964	LOC101929470		ENSG00000094804	CDC6
ENSG00000206937	SNORA70B		ENSG00000066279	ASPM		ENSG00000167165	UGT1A6		ENSG00000256940	LOC105369340		ENSG00000196584	XRCC2		ENSG00000165490	DDIAS		ENSG00000199179	MIRLET7I		ENSG00000230337	EXOSC10-AS1		ENSG00000180096	SEPTIN1		ENSG00000169213	RAB3B		ENSG00000261183	SPINT1-AS1		ENSG00000187533	PRR27		ENSG00000235284	SNORD62A
ENSG00000181143	MUC16		ENSG00000096264	NCR2		ENSG00000266619	MIR4642		ENSG00000266245	MIR4644		ENSG00000264931	MIR3138		ENSG00000163535	SGO2		ENSG00000207313	SNORA2B		ENSG00000100479	POLE2		ENSG00000208017	MIR140		ENSG00000243449	C4orf48		ENSG00000119004	CYP20A1		ENSG00000160183	TMPRSS3		ENSG00000121621	KIF18A
ENSG00000167771	RCOR2		ENSG00000121351	IAPP		ENSG00000164300	SERINC5		ENSG00000115718	PROC		ENSG00000146410	MTFR2		ENSG00000205861	PCOTH		ENSG00000180999	C1orf105		ENSG00000150337	FCGR1A		ENSG00000204188	GGNBP1		ENSG00000199377	RNU5F-1		ENSG00000214188	ST7-OT4		ENSG00000224574	COL18A1-AS2		ENSG00000166415	WDR72
ENSG00000105011	ASF1B		ENSG00000265370	MIR4682		ENSG00000134588	USP26		ENSG00000125498	KIR2DL1		ENSG00000256940	LOC105369340		ENSG00000105369	CD79A		ENSG00000248858	FLJ46284		ENSG00000186197	EDARADD		ENSG00000101842	VSIG1		ENSG00000267213	LOC400684		ENSG00000182240	BACE2		ENSG00000261156	LINC01989		ENSG00000164694	FNDC1
ENSG00000169684	CHRNA5		ENSG00000133124	IRS4		ENSG00000118702	GHRH		ENSG00000138160	KIF11		ENSG00000175426	PCSK1		ENSG00000124664	SPDEF		ENSG00000170689	HOXB9		ENSG00000120334	CENPL		ENSG00000230601	TEX48		ENSG00000107447	DNTT		ENSG00000167799	NUDT8		ENSG00000229869	LOC101927762		ENSG00000114346	ECT2
ENSG00000179750	APOBEC3B		ENSG00000200792	SNORA80A		ENSG00000260913	LINC01254		ENSG00000206630	SNORD60		ENSG00000115718	PROC		ENSG00000184786	TCTE3		ENSG00000109205	ODAM		ENSG00000169783	LINGO1		ENSG00000172000	ZNF556		ENSG00000153044	CENPH		ENSG00000155380	SLC16A1		ENSG00000154040	CABYR		ENSG00000163975	MELTF
ENSG00000104951	IL4I1		ENSG00000092853	CLSPN		ENSG00000267374	MIR924HG		ENSG00000148798	INA		ENSG00000156269	NAA11		ENSG00000160180	TFF3		ENSG00000254438	LINC02683		ENSG00000255585	LOC651337		ENSG00000253298	LINC01845		ENSG00000171345	KRT19		ENSG00000086232	EIF2AK1		ENSG00000106327	TFR2		ENSG00000206633	SNORA80B
ENSG00000243742	RPLP0P2		ENSG00000122861	PLAU		ENSG00000208036	MIR106B		ENSG00000164744	SUN3		ENSG00000138160	KIF11		ENSG00000227431	CSE1L-AS1		ENSG00000130487	KLHDC7B		ENSG00000248278	LOC105371814		ENSG00000119973	PRLHR		ENSG00000121207	LRAT		ENSG00000006453	BAIAP2L1		ENSG00000123473	STIL		ENSG00000225595	LINC01623
ENSG00000072041	SLC6A15		ENSG00000069018	TRPC7		ENSG00000207652	MIR621		ENSG00000167165	UGT1A6		ENSG00000206630	SNORD60		ENSG00000171126	KCNG3		ENSG00000225953	SATB2-AS1		ENSG00000095587	TLL2		ENSG00000237649	KIFC1		ENSG00000103534	TMC5		ENSG00000064651	SLC12A2		ENSG00000163218	PGLYRP4		ENSG00000207205	RNVU1-15
ENSG00000265996	MIR3671		ENSG00000154839	SKA1		ENSG00000135119	RNFT2		ENSG00000124140	SLC12A5		ENSG00000221760	MIR548J		ENSG00000188368	PRR19		ENSG00000154920	EME1		ENSG00000143179	UCK2		ENSG00000186871	ERCC6L		ENSG00000177182	CLVS1		ENSG00000205336	ADGRG1		ENSG00000265658	MIR3690		ENSG00000271824	SMIM32
ENSG00000166736	HTR3A		ENSG00000268129	LOC100289361		ENSG00000245848	CEBPA		ENSG00000249853	HS3ST5		ENSG00000101115	SALL4		ENSG00000175548	ALG10B		ENSG00000204152	TIMM23B		ENSG00000007968	E2F2		ENSG00000235304	LINC01281		ENSG00000235034	C19orf81		ENSG00000225362	CT62		ENSG00000172031	EPHX4		ENSG00000144481	TRPM8
ENSG00000121152	NCAPH		ENSG00000207973	MIR589		ENSG00000188064	WNT7B		ENSG00000107105	ELAVL2		ENSG00000148798	INA		ENSG00000186714	CCDC73		ENSG00000185090	MANEAL		ENSG00000150753	CCT5		ENSG00000222345	SNORD19C		ENSG00000136235	GPNMB		ENSG00000173838	MARCH10		ENSG00000198901	PRC1		ENSG00000152592	DMP1
ENSG00000213782	DDX47		ENSG00000250822	LINC02111		ENSG00000163288	GABRB1		ENSG00000164300	SERINC5		ENSG00000167165	UGT1A6		ENSG00000139734	DIAPH3		ENSG00000126010	GRPR		ENSG00000221955	SLC12A8		ENSG00000165588	OTX2		ENSG00000132623	ANKEF1		ENSG00000249231	CASC16		ENSG00000113763	UNC5A		ENSG00000266235	MIR3176
ENSG00000238042	LINC02257		ENSG00000134827	TCN1		ENSG00000258689	LINC01269		ENSG00000196767	POU3F4		ENSG00000124140	SLC12A5		ENSG00000234498	RPL13AP20		ENSG00000185480	PARPBP		ENSG00000146918	NCAPG2		ENSG00000225921	NOL7		ENSG00000134940	ACRV1		ENSG00000103253	HAGHL		ENSG00000178171	AMER3		ENSG00000101198	NKAIN4
ENSG00000183150	GPR19		ENSG00000164611	PTTG1		ENSG00000142700	DMRTA2		ENSG00000134588	USP26		ENSG00000249853	HS3ST5		ENSG00000207561	MIR635		ENSG00000233056	ERVH48-1		ENSG00000226856	THORLNC		ENSG00000174469	CNTNAP2		ENSG00000160949	TONSL		ENSG00000128655	PDE11A		ENSG00000245864	MEF2C-AS2		ENSG00000100167	SEPTIN3
ENSG00000264800	MIR4294		ENSG00000004848	ARX		ENSG00000234996	LOC148709		ENSG00000138271	GPR87		ENSG00000107105	ELAVL2		ENSG00000162814	SPATA17		ENSG00000268864	LOC284379		ENSG00000117632	STMN1		ENSG00000236719	OVAAL		ENSG00000227409	ZMYM4-AS1		ENSG00000182674	KCNB2		ENSG00000142731	PLK4		ENSG00000258279	LINC00592
ENSG00000066279	ASPM		ENSG00000265828	MIR3939		ENSG00000199172	MIR331		ENSG00000016082	ISL1		ENSG00000266619	MIR4642		ENSG00000207475	SNORA80E		ENSG00000137804	NUSAP1		ENSG00000231439	WASIR2		ENSG00000161405	IKZF3		ENSG00000108306	FBXL20		ENSG00000184831	APOO		ENSG00000121853	GHSR		ENSG00000215612	HMX1
ENSG00000096264	NCR2		ENSG00000168269	FOXI1		ENSG00000267201	LINC01775		ENSG00000260913	LINC01254		ENSG00000164300	SERINC5		ENSG00000011332	DPF1		ENSG00000182798	MAGEB17		ENSG00000237292	LINC01732		ENSG00000176406	RIMS2		ENSG00000176973	FAM89B		ENSG00000145103	ILDR1		ENSG00000101210	EEF1A2		ENSG00000151790	TDO2
ENSG00000233124	LINC00456		ENSG00000234695	LOC105375401		ENSG00000073111	MCM2		ENSG00000208036	MIR106B		ENSG00000134588	USP26		ENSG00000117322	CR2		ENSG00000130054	FAM155B		ENSG00000165474	GJB2		ENSG00000111206	FOXM1		ENSG00000100196	KDELR3		ENSG00000163873	GRIK3		ENSG00000240303	ACAD11		ENSG00000075891	PAX2
ENSG00000121351	IAPP		ENSG00000054356	PTPRN		ENSG00000183196	CHST6		ENSG00000207652	MIR621		ENSG00000267374	MIR924HG		ENSG00000230124	ACBD6		ENSG00000231752	EMBP1		ENSG00000217442	SYCE3		ENSG00000132692	BCAN		ENSG00000189433	GJB4		ENSG00000188859	FAM78B		ENSG00000029153	ARNTL2		ENSG00000151025	GPR158
ENSG00000265370	MIR4682		ENSG00000261848	LOC100288728		ENSG00000207650	MIR570		ENSG00000135119	RNFT2		ENSG00000208036	MIR106B		ENSG00000130711	PRDM12		ENSG00000257913	DDN-AS1		ENSG00000149926	FAM57B		ENSG00000189366	ALG1L		ENSG00000134986	NREP		ENSG00000124217	MOCS3		ENSG00000148513	ANKRD30A		ENSG00000226533	BTBD9-AS1
ENSG00000133124	IRS4		ENSG00000143194	MAEL		ENSG00000234380	LINC01426		ENSG00000245848	CEBPA		ENSG00000207652	MIR621		ENSG00000228787	NLGN4Y-AS1		ENSG00000102195	GPR50		ENSG00000258102	MAP1LC3B2		ENSG00000244342	LINC00698		ENSG00000105668	UPK1A		ENSG00000170540	ARL6IP1		ENSG00000105550	FGF21		ENSG00000223572	CKMT1A
ENSG00000200792	SNORA80A		ENSG00000007038	PRSS21		ENSG00000169245	CXCL10		ENSG00000188064	WNT7B		ENSG00000264464	LOC101928144		ENSG00000232539	LINC00945		ENSG00000182600	SNORC		ENSG00000188739	RBM34		ENSG00000238266	LINC00707		ENSG00000162078	ZG16B		ENSG00000067167	TRAM1		ENSG00000204669	C9orf57		ENSG00000264845	LOC105372179
ENSG00000092853	CLSPN		ENSG00000138829	FBN2		ENSG00000234906	APOC2		ENSG00000163288	GABRB1		ENSG00000135119	RNFT2		ENSG00000147804	SLC39A4		ENSG00000111247	RAD51AP1		ENSG00000175294	CATSPER1		ENSG00000163081	CCDC140		ENSG00000245522	LOC440028		ENSG00000236051	MYCBP2-AS1		ENSG00000184368	MAP7D2		ENSG00000162849	KIF26B
ENSG00000122861	PLAU		ENSG00000134057	CCNB1		ENSG00000147697	GSDMC		ENSG00000258689	LINC01269		ENSG00000188064	WNT7B		ENSG00000239513	LINC01210		ENSG00000253603	CERNA3		ENSG00000132470	ITGB4		ENSG00000207988	MIR576		ENSG00000121900	TMEM54		ENSG00000213551	DNAJC9		ENSG00000095981	KCNK16		ENSG00000229647	MYOSLID
ENSG00000232192	KIF26B-AS1		ENSG00000197085	NPSR1-AS1		ENSG00000186185	KIF18B		ENSG00000142700	DMRTA2		ENSG00000163288	GABRB1		ENSG00000156564	LRFN2		ENSG00000145386	CCNA2		ENSG00000175793	SFN		ENSG00000221464	MIR1271		ENSG00000175121	WFDC5		ENSG00000104960	PTOV1		ENSG00000224717	LOC284577		ENSG00000163915	IGF2BP2-AS1
ENSG00000236709	DAPK1-IT1		ENSG00000240280	TCAM1P		ENSG00000207756	MIR580		ENSG00000231107	LINC01508		ENSG00000258689	LINC01269		ENSG00000234478	ACBD3-AS1		ENSG00000063015	SEZ6		ENSG00000122966	CIT		ENSG00000100526	CDKN3		ENSG00000006118	TMEM132A		ENSG00000183161	FANCF		ENSG00000199133	MIRLET7D		ENSG00000226806	LOC100507600
ENSG00000251815	SNORD116-26		ENSG00000166803	PCLAF		ENSG00000204869	IGFL4		ENSG00000234996	LOC148709		ENSG00000231107	LINC01508		ENSG00000179832	MROH1		ENSG00000237222	LINC01968		ENSG00000165949	IFI27		ENSG00000179674	ARL14		ENSG00000128165	ADM2		ENSG00000266149	LOC100192426		ENSG00000108813	DLX4		ENSG00000167244	IGF2
ENSG00000069018	TRPC7		ENSG00000163518	FCRL4		ENSG00000151725	CENPU		ENSG00000199172	MIR331		ENSG00000234996	LOC148709		ENSG00000101746	NOL4		ENSG00000150551	LYPD1		ENSG00000223442	TH2LCRR		ENSG00000199065	MIR101-2		ENSG00000160716	CHRNB2		ENSG00000184508	HDDC3		ENSG00000135451	TROAP		ENSG00000168967	PMCHL1
ENSG00000154839	SKA1		ENSG00000266640	MIR4754		ENSG00000174938	SEZ6L2		ENSG00000267201	LINC01775		ENSG00000199172	MIR331		ENSG00000173239	LIPM		ENSG00000183856	IQGAP3		ENSG00000260083	MIR762HG		ENSG00000178235	SLITRK1		ENSG00000108309	RUNDC3A		ENSG00000020256	ZFP64		ENSG00000101850	GPR143		ENSG00000236064	LOC101928335
ENSG00000268129	LOC100289361		ENSG00000267795	SMIM22		ENSG00000233080	LINC01399		ENSG00000073111	MCM2		ENSG00000267201	LINC01775		ENSG00000258867	LINC01146		ENSG00000182545	RNASE10		ENSG00000186047	DLEU7		ENSG00000260944	FOXC2-AS1		ENSG00000256222	MTRNR2L3		ENSG00000121797	CCRL2		ENSG00000079112	CDH17		ENSG00000145337	PYURF
ENSG00000207973	MIR589		ENSG00000164256	PRDM9		ENSG00000087586	AURKA		ENSG00000183196	CHST6		ENSG00000073111	MCM2		ENSG00000113302	IL12B		ENSG00000118733	OLFM3		ENSG00000228661	LOC105376527		ENSG00000207863	MIR125B2		ENSG00000249859	PVT1		ENSG00000198203	SULT1C2		ENSG00000221957	KIR2DS4		ENSG00000163993	S100P
ENSG00000250822	LINC02111		ENSG00000126890	CTAG2		ENSG00000198881	ASB12		ENSG00000207650	MIR570		ENSG00000183196	CHST6		ENSG00000230583	GTF2IRD1P1		ENSG00000196711	ALKAL1		ENSG00000132646	PCNA		ENSG00000223770	LOC101927356		ENSG00000139714	MORN3		ENSG00000163902	RPN1		ENSG00000256268	LINC02454		ENSG00000250127	LINC02108
ENSG00000134827	TCN1		ENSG00000176571	CNBD1		ENSG00000188766	SPRED3		ENSG00000187242	KRT12		ENSG00000207650	MIR570		ENSG00000225091	SNORA71A		ENSG00000170178	HOXD12		ENSG00000253773	C8orf37-AS1		ENSG00000226397	C12orf77		ENSG00000253958	CLDN23		ENSG00000167670	CHAF1A		ENSG00000264026	LINC02003		ENSG00000199024	MIR103A2
ENSG00000248221	STX18-IT1		ENSG00000267909	CCDC177		ENSG00000230657	PRB4		ENSG00000234380	LINC01426		ENSG00000187242	KRT12		ENSG00000049768	FOXP3		ENSG00000261742	LINC00922		ENSG00000105699	LSR		ENSG00000225174	OSTM1-AS1		ENSG00000185697	MYBL1		ENSG00000184792	OSBP2		ENSG00000246528	LOC101929759		ENSG00000186919	ZACN
ENSG00000164611	PTTG1		ENSG00000272273	IER3-AS1		ENSG00000265450	MIR4502		ENSG00000169245	CXCL10		ENSG00000234380	LINC01426		ENSG00000154438	ASZ1		ENSG00000155008	APOOL		ENSG00000203724	C1orf53		ENSG00000199030	MIRLET7C		ENSG00000267322	SCARNA17		ENSG00000203837	PNLIPRP3		ENSG00000254811	LOC101928535		ENSG00000165066	NKX6-3
ENSG00000004848	ARX		ENSG00000216775	LOC730101		ENSG00000224349	LOC105377849		ENSG00000234906	APOC2		ENSG00000169245	CXCL10		ENSG00000170819	BFSP2		ENSG00000227857	LOC101929626		ENSG00000029993	HMGB3		ENSG00000227036	LINC00511		ENSG00000054179	ENTPD2		ENSG00000234745	HLA-B		ENSG00000100373	UPK3A		ENSG00000171320	ESCO2
ENSG00000265828	MIR3939		ENSG00000260785	CASC17		ENSG00000136695	IL36RN		ENSG00000147697	GSDMC		ENSG00000176165	FOXG1		ENSG00000176244	ACBD7		ENSG00000263979	MIR4672		ENSG00000162490	DRAXIN		ENSG00000024526	DEPDC1		ENSG00000198049	AVPR1B		ENSG00000262884	LOC101927911		ENSG00000120436	GPR31		ENSG00000250103	PANCR
ENSG00000234695	LOC105375401		ENSG00000167900	TK1		ENSG00000130829	DUSP9		ENSG00000166006	KCNC2		ENSG00000234906	APOC2		ENSG00000166863	TAC3		ENSG00000203756	TMEM244		ENSG00000162004	CCDC78		ENSG00000107807	TLX1		ENSG00000165443	PHYHIPL		ENSG00000105327	BBC3		ENSG00000172421	EFCAB3		ENSG00000122390	NAA60
ENSG00000054356	PTPRN		ENSG00000175175	PPM1E		ENSG00000229258	LPGAT1-AS1		ENSG00000130433	CACNG6		ENSG00000147697	GSDMC		ENSG00000260896	ARLNC1		ENSG00000100429	HDAC10		ENSG00000161800	RACGAP1		ENSG00000167800	TBX10		ENSG00000228369	TXNDC12-AS1		ENSG00000224982	TMEM233		ENSG00000207789	MIR26A2		ENSG00000049247	UTS2
ENSG00000261848	LOC100288728		ENSG00000183145	RIPPLY3		ENSG00000261465	LOC102723385		ENSG00000186185	KIF18B		ENSG00000132164	SLC6A11		ENSG00000272138	LINC01607		ENSG00000246394	LOC101928597		ENSG00000141526	SLC16A3		ENSG00000206937	SNORA70B		ENSG00000142609	CFAP74		ENSG00000123892	RAB38		ENSG00000147896	IFNK		ENSG00000115297	TLX2
ENSG00000143194	MAEL		ENSG00000173227	SYT12		ENSG00000163808	KIF15		ENSG00000207756	MIR580		ENSG00000166006	KCNC2		ENSG00000207001	SNORD116-2		ENSG00000188263	IL17REL		ENSG00000101417	PXMP4		ENSG00000181143	MUC16		ENSG00000205133	TRIQK		ENSG00000133597	ADCK2		ENSG00000202566	MIR421		ENSG00000266297	MIR744
ENSG00000134057	CCNB1		ENSG00000155897	ADCY8		ENSG00000170627	GTSF1		ENSG00000204869	IGFL4		ENSG00000186185	KIF18B		ENSG00000189159	JPT1		ENSG00000228594	FNDC10		ENSG00000267226	LOC101927322		ENSG00000167771	RCOR2		ENSG00000184564	SLITRK6		ENSG00000006634	DBF4		ENSG00000142513	ACP4		ENSG00000179546	HTR1D
ENSG00000197085	NPSR1-AS1		ENSG00000199347	RNU5E-1		ENSG00000268941	LINC01711		ENSG00000151725	CENPU		ENSG00000207756	MIR580		ENSG00000204956	PCDHGA1		ENSG00000253417	LINC02159		ENSG00000188486	H2AFX		ENSG00000166959	MS4A8		ENSG00000253438	PCAT1		ENSG00000173253	DMRT2		ENSG00000258231	LOC100506869		ENSG00000180730	SHISA2
ENSG00000240280	TCAM1P		ENSG00000207698	MIR32		ENSG00000138778	CENPE		ENSG00000174938	SEZ6L2		ENSG00000204869	IGFL4		ENSG00000104889	RNASEH2A		ENSG00000238961	SNORA47		ENSG00000061656	SPAG4		ENSG00000105011	ASF1B		ENSG00000121895	TMEM156		ENSG00000162139	NEU3		ENSG00000248550	OTX2-AS1		ENSG00000160161	CILP2
ENSG00000166803	PCLAF		ENSG00000237064	EIF3IP1		ENSG00000226004	LINC02528		ENSG00000233080	LINC01399		ENSG00000151725	CENPU		ENSG00000110492	MDK		ENSG00000167476	JSRP1		ENSG00000131015	ULBP2		ENSG00000169684	CHRNA5		ENSG00000083844	ZNF264		ENSG00000264269	LOC100129878		ENSG00000251011	TMEM108-AS1		ENSG00000147536	GINS4
ENSG00000207605	MIR191		ENSG00000224137	LINC01857		ENSG00000263641	MIR4777		ENSG00000188620	HMX3		ENSG00000174938	SEZ6L2		ENSG00000267416	LOC105371849		ENSG00000234753	FOXP4-AS1		ENSG00000111335	OAS2		ENSG00000179750	APOBEC3B		ENSG00000228459	LINC01546		ENSG00000204604	ZNF468		ENSG00000104537	ANXA13		ENSG00000166558	SLC38A8
ENSG00000163518	FCRL4		ENSG00000104321	TRPA1		ENSG00000273409	LOC101929497		ENSG00000255571	MIR9-3HG		ENSG00000233080	LINC01399		ENSG00000100625	SIX4		ENSG00000198723	TEX45		ENSG00000140534	TICRR		ENSG00000104951	IL4I1		ENSG00000149418	ST14		ENSG00000267534	S1PR2		ENSG00000229780	UBE2Q1-AS1		ENSG00000237923	LINC02570
ENSG00000114455	HHLA2		ENSG00000207005	RNU1-2		ENSG00000173610	UGT2A1		ENSG00000087586	AURKA		ENSG00000188620	HMX3		ENSG00000156689	GLYATL2		ENSG00000151012	SLC7A11		ENSG00000099812	MISP		ENSG00000243742	RPLP0P2		ENSG00000124766	SOX4		ENSG00000170100	ZNF778		ENSG00000250420	AACSP1		ENSG00000271216	LINC01050
ENSG00000266640	MIR4754		ENSG00000230133	LINC01721		ENSG00000242147	LINC02657		ENSG00000198881	ASB12		ENSG00000255571	MIR9-3HG		ENSG00000096006	CRISP3		ENSG00000162063	CCNF		ENSG00000011347	SYT7		ENSG00000265996	MIR3671		ENSG00000111640	GAPDH		ENSG00000164405	UQCRQ		ENSG00000197520	FAM177B		ENSG00000249500	LINC01179
ENSG00000257725	LINC02399		ENSG00000267123	SCAT1		ENSG00000165891	E2F7		ENSG00000173702	MUC13		ENSG00000087586	AURKA		ENSG00000207297	SNORD7		ENSG00000204603	LINC01257		ENSG00000128510	CPA4		ENSG00000166736	HTR3A		ENSG00000179528	LBX2		ENSG00000116035	VAX2		ENSG00000176890	TYMS		ENSG00000106436	MYL10
ENSG00000267795	SMIM22		ENSG00000158874	APOA2		ENSG00000079462	PAFAH1B3		ENSG00000188766	SPRED3		ENSG00000173702	MUC13		ENSG00000105388	CEACAM5		ENSG00000207063	SNORD116-1		ENSG00000166451	CENPN		ENSG00000121152	NCAPH		ENSG00000144485	HES6		ENSG00000205086	C2orf91		ENSG00000125319	C17orf53		ENSG00000127423	AUNIP
ENSG00000164256	PRDM9		ENSG00000183269	OR52E8		ENSG00000144354	CDCA7		ENSG00000265450	MIR4502		ENSG00000188766	SPRED3		ENSG00000198829	SUCNR1		ENSG00000204960	BLACE		ENSG00000142185	TRPM2		ENSG00000213782	DDX47		ENSG00000208028	MIR616		ENSG00000182508	LHFPL1		ENSG00000008300	CELSR3		ENSG00000105889	STEAP1B
ENSG00000126890	CTAG2		ENSG00000221510	MIR548O		ENSG00000264349	MIR4258		ENSG00000224349	LOC105377849		ENSG00000265450	MIR4502		ENSG00000175985	PLEKHD1		ENSG00000074211	PPP2R2C		ENSG00000205143	ARID3C		ENSG00000238042	LINC02257		ENSG00000199023	MIR339		ENSG00000173457	PPP1R14B		ENSG00000238158	FAM50B		ENSG00000167513	CDT1
ENSG00000176571	CNBD1		ENSG00000188269	OR7A5		ENSG00000187012	LINC00207		ENSG00000130829	DUSP9		ENSG00000224349	LOC105377849		ENSG00000183153	GJD3		ENSG00000126259	KIRREL2		ENSG00000237515	SHISA9		ENSG00000183150	GPR19		ENSG00000186188	FFAR4		ENSG00000149636	DSN1		ENSG00000200394	SNORA38B		ENSG00000100162	CENPM
ENSG00000267909	CCDC177		ENSG00000105409	ATP1A3		ENSG00000213468	FIRRE		ENSG00000229258	LPGAT1-AS1		ENSG00000136695	IL36RN		ENSG00000233847	LOC105378991		ENSG00000115009	CCL20		ENSG00000159625	DRC7		ENSG00000066279	ASPM		ENSG00000105613	MAST1		ENSG00000100987	VSX1		ENSG00000124493	GRM4		ENSG00000196584	XRCC2
ENSG00000272273	IER3-AS1		ENSG00000108702	CCL1		ENSG00000100253	MIOX		ENSG00000261465	LOC102723385		ENSG00000229258	LPGAT1-AS1		ENSG00000177108	ZDHHC22		ENSG00000163689	C3orf67		ENSG00000173825	TIGD3		ENSG00000096264	NCR2		ENSG00000199094	MIR30C2		ENSG00000184611	KCNH7		ENSG00000236977	ANKRD44-IT1		ENSG00000264931	MIR3138
ENSG00000216775	LOC730101		ENSG00000251896	SNORD116-27		ENSG00000228044	LOC101927787		ENSG00000163808	KIF15		ENSG00000261465	LOC102723385		ENSG00000253187	HOXA10-AS		ENSG00000105173	CCNE1		ENSG00000138182	KIF20B		ENSG00000233124	LINC00456		ENSG00000113368	LMNB1		ENSG00000177679	SRRM3		ENSG00000140525	FANCI		ENSG00000146410	MTFR2
ENSG00000260785	CASC17		ENSG00000162062	TEDC2		ENSG00000169876	MUC17		ENSG00000170627	GTSF1		ENSG00000163808	KIF15		ENSG00000244203	FOXP1-AS1		ENSG00000113296	THBS4		ENSG00000230148	HOXB-AS1		ENSG00000121351	IAPP		ENSG00000127325	BEST3		ENSG00000102996	MMP15		ENSG00000125999	BPIFB1		ENSG00000256940	LOC105369340
ENSG00000167900	TK1		ENSG00000263417	GTSCR1		ENSG00000197299	BLM		ENSG00000171403	KRT9		ENSG00000170627	GTSF1		ENSG00000111981	ULBP1		ENSG00000173391	OLR1		ENSG00000215811	BTNL10		ENSG00000252326	SNORD116-25		ENSG00000149177	PTPRJ		ENSG00000105612	DNASE2		ENSG00000207588	MIR593		ENSG00000115718	PROC
ENSG00000175175	PPM1E		ENSG00000167011	NAT16		ENSG00000266240	MIR5091		ENSG00000186038	HTR3E		ENSG00000171403	KRT9		ENSG00000242082	SLC5A4-AS1		ENSG00000267568	LOC105371899		ENSG00000187741	FANCA		ENSG00000207622	MIR619		ENSG00000165023	DIRAS2		ENSG00000257127	CLLU1		ENSG00000156096	UGT2B4		ENSG00000125498	KIR2DL1
ENSG00000183145	RIPPLY3		ENSG00000180425	C11orf71		ENSG00000146070	PLA2G7		ENSG00000105880	DLX5		ENSG00000186038	HTR3E		ENSG00000244184	LOC101559451		ENSG00000171241	SHCBP1		ENSG00000133216	EPHB2		ENSG00000265370	MIR4682		ENSG00000240065	PSMB9		ENSG00000213626	LBH		ENSG00000238097	LINC02037		ENSG00000156269	NAA11
ENSG00000173227	SYT12		ENSG00000198798	MAGEB3		ENSG00000180776	ZDHHC20		ENSG00000268941	LINC01711		ENSG00000066032	CTNNA2		ENSG00000225663	MCRIP1		ENSG00000267638	LOC105371789		ENSG00000095752	IL11		ENSG00000133124	IRS4		ENSG00000140323	DISP2		ENSG00000143473	KCNH1		ENSG00000112333	NR2E1		ENSG00000138160	KIF11
ENSG00000134595	SOX3		ENSG00000104112	SCG3		ENSG00000147509	RGS20		ENSG00000239035	SNORD13D		ENSG00000105880	DLX5		ENSG00000166428	PLD4		ENSG00000199047	MIR378A		ENSG00000197249	SERPINA1		ENSG00000200792	SNORA80A		ENSG00000118513	MYB		ENSG00000162068	NTN3		ENSG00000108821	COL1A1		ENSG00000206630	SNORD60
ENSG00000199347	RNU5E-1		ENSG00000169248	CXCL11		ENSG00000085840	ORC1		ENSG00000138778	CENPE		ENSG00000268941	LINC01711		ENSG00000182631	RXFP3		ENSG00000117724	CENPF		ENSG00000171017	LRRC8E		ENSG00000092853	CLSPN		ENSG00000256690	LOC105369332		ENSG00000232653	GOLGA8N		ENSG00000261121	LINC02473		ENSG00000101115	SALL4
ENSG00000196188	CTSE		ENSG00000171540	OTP		ENSG00000101412	E2F1		ENSG00000226004	LINC02528		ENSG00000138778	CENPE		ENSG00000115977	AAK1		ENSG00000126709	IFI6		ENSG00000221716	SNORA11		ENSG00000122861	PLAU		ENSG00000234602	MCIDAS		ENSG00000254231	LOC105375624		ENSG00000265442	MIR3941		ENSG00000148798	INA
ENSG00000207698	MIR32		ENSG00000164485	IL22RA2		ENSG00000260219	LOC101928707		ENSG00000263641	MIR4777		ENSG00000226004	LINC02528		ENSG00000199161	MIR126		ENSG00000212296	SNORD72		ENSG00000040608	RTN4R		ENSG00000232192	KIF26B-AS1		ENSG00000261649	GOLGA6L7		ENSG00000183723	CMTM4		ENSG00000245870	LINC00682		ENSG00000164744	SUN3
ENSG00000237064	EIF3IP1		ENSG00000198028	ZNF560		ENSG00000207771	MIR550A1		ENSG00000273409	LOC101929497		ENSG00000263641	MIR4777		ENSG00000222365	SNORD12B		ENSG00000148408	CACNA1B		ENSG00000103550	KNOP1		ENSG00000236709	DAPK1-IT1		ENSG00000180745	CLRN3		ENSG00000236094	LINC00545		ENSG00000221055	MIR1302-3		ENSG00000167165	UGT1A6
ENSG00000224137	LINC01857		ENSG00000180785	OR51E1		ENSG00000229105	ASTN2-AS1		ENSG00000173610	UGT2A1		ENSG00000242147	LINC02657		ENSG00000136982	DSCC1		ENSG00000183248	PRR36		ENSG00000260027	HOXB7		ENSG00000251815	SNORD116-26		ENSG00000136881	BAAT		ENSG00000162745	OLFML2B		ENSG00000166922	SCG5		ENSG00000124140	SLC12A5
ENSG00000104321	TRPA1		ENSG00000215512	LOC644669		ENSG00000178401	DNAJC22		ENSG00000242147	LINC02657		ENSG00000165891	E2F7		ENSG00000103495	MAZ		ENSG00000231587	SNORD62B		ENSG00000186832	KRT16		ENSG00000069018	TRPC7		ENSG00000239961	LILRA4		ENSG00000172893	DHCR7		ENSG00000264056	MIR5685		ENSG00000249853	HS3ST5
ENSG00000207005	RNU1-2		ENSG00000174963	ZIC4		ENSG00000240893	LINC02042		ENSG00000165891	E2F7		ENSG00000079462	PAFAH1B3		ENSG00000170775	GPR37		ENSG00000142484	TM4SF5		ENSG00000047662	FAM184B		ENSG00000154839	SKA1		ENSG00000123908	AGO2		ENSG00000113569	NUP155		ENSG00000137261	KIAA0319		ENSG00000164300	SERINC5
ENSG00000230133	LINC01721		ENSG00000077152	UBE2T		ENSG00000207088	SNORA7B		ENSG00000079462	PAFAH1B3		ENSG00000144354	CDCA7		ENSG00000116299	KIAA1324		ENSG00000207217	SNORA80D		ENSG00000228288	PCAT6		ENSG00000268129	LOC100289361		ENSG00000265688	MAFG-DT		ENSG00000156103	MMP16		ENSG00000164093	PITX2		ENSG00000196767	POU3F4
ENSG00000267123	SCAT1		ENSG00000165973	NELL1		ENSG00000221406	MIR320B2		ENSG00000144354	CDCA7		ENSG00000229042	LOC101927159		ENSG00000265102	MIR3942		ENSG00000152253	SPC25		ENSG00000224805	LINC00853		ENSG00000207973	MIR589		ENSG00000112852	PCDHB2		ENSG00000188229	TUBB4B		ENSG00000234956	LINC02539		ENSG00000138271	GPR87
ENSG00000158874	APOA2		ENSG00000206531	CD200R1L		ENSG00000266643	MIR3677		ENSG00000264349	MIR4258		ENSG00000264349	MIR4258		ENSG00000240541	TM4SF1-AS1		ENSG00000260442	ATP2A1-AS1		ENSG00000179886	TIGD5		ENSG00000250822	LINC02111		ENSG00000168040	FADD		ENSG00000232818	RPS2P32		ENSG00000130822	PNCK		ENSG00000016082	ISL1
ENSG00000221510	MIR548O		ENSG00000145451	GLRA3		ENSG00000182648	LOC285889		ENSG00000187012	LINC00207		ENSG00000100253	MIOX		ENSG00000130561	SAG		ENSG00000108244	KRT23		ENSG00000078081	LAMP3		ENSG00000248221	STX18-IT1		ENSG00000236188	PRKX-AS1		ENSG00000177054	ZDHHC13		ENSG00000159958	TNFRSF13C		ENSG00000118702	GHRH
ENSG00000188269	OR7A5		ENSG00000131187	F12		ENSG00000163623	NKX6-1		ENSG00000228044	LOC101927787		ENSG00000228044	LOC101927787		ENSG00000128340	RAC2		ENSG00000256394	ASIC5		ENSG00000128203	ASPHD2		ENSG00000004848	ARX		ENSG00000108602	ALDH3A1		ENSG00000145850	TIMD4		ENSG00000183206	POTEC		ENSG00000260913	LINC01254
ENSG00000105409	ATP1A3		ENSG00000141977	CIB3		ENSG00000171116	HSFX1		ENSG00000169876	MUC17		ENSG00000197299	BLM		ENSG00000132744	ACY3		ENSG00000178150	ZNF114		ENSG00000145545	SRD5A1		ENSG00000265828	MIR3939		ENSG00000164236	ANKRD33B		ENSG00000225556	C2CD4D		ENSG00000267291	LOC105372397		ENSG00000267374	MIR924HG
ENSG00000108702	CCL1		ENSG00000204949	FAM83A-AS1		ENSG00000136943	CTSV		ENSG00000197299	BLM		ENSG00000266240	MIR5091		ENSG00000187398	LUZP2		ENSG00000165685	TMEM52B		ENSG00000272899	ATP6V1FNB		ENSG00000168269	FOXI1		ENSG00000126337	KRT36		ENSG00000134291	TMEM106C		ENSG00000242516	LINC00960		ENSG00000208036	MIR106B
ENSG00000251896	SNORD116-27		ENSG00000226846	LINC00348		ENSG00000135094	SDS		ENSG00000266240	MIR5091		ENSG00000146070	PLA2G7		ENSG00000226770	LOC100506682		ENSG00000051180	RAD51		ENSG00000127311	HELB		ENSG00000234695	LOC105375401		ENSG00000175147	TMEM51-AS1		ENSG00000171130	ATP6V0E2		ENSG00000177602	HASPIN		ENSG00000207652	MIR621
ENSG00000162062	TEDC2		ENSG00000168779	SHOX2		ENSG00000266835	GAPLINC		ENSG00000146070	PLA2G7		ENSG00000166211	SPIC		ENSG00000135824	RGS8		ENSG00000112280	COL9A1		ENSG00000078900	TP73		ENSG00000054356	PTPRN		ENSG00000012048	BRCA1		ENSG00000130382	MLLT1		ENSG00000135903	PAX3		ENSG00000135119	RNFT2
ENSG00000263417	GTSCR1		ENSG00000188322	SBK1		ENSG00000214300	SPDYE3		ENSG00000132429	POPDC3		ENSG00000259073	FOXN3-AS2		ENSG00000136108	CKAP2		ENSG00000211575	MIR760		ENSG00000230212	LOC100133286		ENSG00000261848	LOC100288728		ENSG00000151176	PLBD2		ENSG00000204264	PSMB8		ENSG00000232656	IDI2-AS1		ENSG00000245848	CEBPA
ENSG00000167011	NAT16		ENSG00000087494	PTHLH		ENSG00000177984	LCN15		ENSG00000180776	ZDHHC20		ENSG00000180776	ZDHHC20		ENSG00000209042	SNORD12C		ENSG00000137860	SLC28A2		ENSG00000171658	NMRAL2P		ENSG00000256120	SOX5-AS1		ENSG00000175305	CCNE2		ENSG00000270547	LINC01235		ENSG00000225742	LINC02036		ENSG00000188064	WNT7B
ENSG00000180425	C11orf71		ENSG00000166670	MMP10		ENSG00000207701	MIR597		ENSG00000147509	RGS20		ENSG00000085840	ORC1		ENSG00000099822	HCN2		ENSG00000237651	C2orf74		ENSG00000141527	CARD14		ENSG00000143194	MAEL		ENSG00000158089	GALNT14		ENSG00000082074	FYB1		ENSG00000159337	PLA2G4D		ENSG00000163288	GABRB1
ENSG00000104112	SCG3		ENSG00000163568	AIM2		ENSG00000197238	HIST1H4J		ENSG00000085840	ORC1		ENSG00000101412	E2F1		ENSG00000204922	UQCC3		ENSG00000267698	LOC101927572		ENSG00000155660	PDIA4		ENSG00000007038	PRSS21		ENSG00000264279	MIR4786		ENSG00000109854	HTATIP2		ENSG00000146666	LINC00525		ENSG00000258689	LINC01269
ENSG00000169248	CXCL11		ENSG00000091651	ORC6		ENSG00000109851	DBX1		ENSG00000101412	E2F1		ENSG00000260219	LOC101928707		ENSG00000166342	NETO1		ENSG00000241570	PAQR9-AS1		ENSG00000186891	TNFRSF18		ENSG00000138829	FBN2		ENSG00000237594	LOC150051		ENSG00000214837	LINC01347		ENSG00000266305	MIR4518		ENSG00000231107	LINC01508
ENSG00000164485	IL22RA2		ENSG00000236027	PATE3		ENSG00000128683	GAD1		ENSG00000260219	LOC101928707		ENSG00000104833	TUBB4A		ENSG00000171388	APLN		ENSG00000111057	KRT18		ENSG00000229111	MED4-AS1		ENSG00000134057	CCNB1		ENSG00000156802	ATAD2		ENSG00000168938	PPIC		ENSG00000133110	POSTN		ENSG00000234996	LOC148709
ENSG00000198028	ZNF560		ENSG00000215126	CBWD6		ENSG00000156970	BUB1B		ENSG00000207771	MIR550A1		ENSG00000178401	DNAJC22		ENSG00000198488	B3GNT6		ENSG00000102384	CENPI		ENSG00000159261	CLDN14		ENSG00000197085	NPSR1-AS1		ENSG00000005421	PON1		ENSG00000091129	NRCAM		ENSG00000235961	PNMA6A		ENSG00000199172	MIR331
ENSG00000180785	OR51E1		ENSG00000189127	ANKRD34B		ENSG00000232775	BMS1P22		ENSG00000178401	DNAJC22		ENSG00000221406	MIR320B2		ENSG00000230789	ARHGAP26-IT1		ENSG00000237372	UNQ6494		ENSG00000095627	TDRD1		ENSG00000240280	TCAM1P		ENSG00000230337	EXOSC10-AS1		ENSG00000173621	LRFN4		ENSG00000125398	SOX9		ENSG00000267201	LINC01775
ENSG00000215512	LOC644669		ENSG00000167749	KLK4		ENSG00000177494	ZBED2		ENSG00000240893	LINC02042		ENSG00000266643	MIR3677		ENSG00000188529	SRSF10		ENSG00000231122	FAM25E		ENSG00000159055	MIS18A		ENSG00000166803	PCLAF		ENSG00000100479	POLE2		ENSG00000057593	F7		ENSG00000188133	TMEM215		ENSG00000073111	MCM2
ENSG00000174963	ZIC4		ENSG00000264796	MIR5009		ENSG00000261040	WFDC21P		ENSG00000221406	MIR320B2		ENSG00000182648	LOC285889		ENSG00000265480	KRT18P55		ENSG00000265766	CXADRP3		ENSG00000207696	MIR659		ENSG00000163518	FCRL4		ENSG00000150337	FCGR1A		ENSG00000143340	FAM163A		ENSG00000215403	LL22NC01-81G9.3		ENSG00000183196	CHST6
ENSG00000224231	LINC01832		ENSG00000189325	C6orf222		ENSG00000241544	LINC02029		ENSG00000266643	MIR3677		ENSG00000163623	NKX6-1		ENSG00000164299	SPZ1		ENSG00000079689	SCGN		ENSG00000150556	LYPD6B		ENSG00000114455	HHLA2		ENSG00000238217	LINC01877		ENSG00000135686	KLHL36		ENSG00000165496	RPL10L		ENSG00000207650	MIR570
ENSG00000077152	UBE2T		ENSG00000258651	SEC23A-AS1		ENSG00000132821	VSTM2L		ENSG00000182648	LOC285889		ENSG00000171116	HSFX1		ENSG00000168394	TAP1		ENSG00000198807	PAX9		ENSG00000172965	MIR4435-2HG		ENSG00000266640	MIR4754		ENSG00000155265	GOLGA7B		ENSG00000156587	UBE2L6		ENSG00000109321	AREG		ENSG00000234380	LINC01426
ENSG00000165973	NELL1		ENSG00000269526	ERVV-1		ENSG00000132746	ALDH3B2		ENSG00000171116	HSFX1		ENSG00000136943	CTSV		ENSG00000171208	NETO2		ENSG00000254726	MEX3A		ENSG00000076382	SPAG5		ENSG00000257725	LINC02399		ENSG00000248278	LOC105371814		ENSG00000183935	HTR7P1		ENSG00000198826	ARHGAP11A		ENSG00000169245	CXCL10
ENSG00000206531	CD200R1L		ENSG00000265933	LINC00668		ENSG00000227356	LINC00866		ENSG00000251258	RFPL4B		ENSG00000135094	SDS		ENSG00000249534	LINC01258		ENSG00000116014	KISS1R		ENSG00000170421	KRT8		ENSG00000267795	SMIM22		ENSG00000095587	TLL2		ENSG00000120509	PDZD11		ENSG00000232434	AJM1		ENSG00000234906	APOC2
ENSG00000145451	GLRA3		ENSG00000196787	HIST1H2AG		ENSG00000255221	CARD17		ENSG00000136943	CTSV		ENSG00000266835	GAPLINC		ENSG00000248771	SMIM31		ENSG00000174939	ASPHD1		ENSG00000131944	FAAP24		ENSG00000164256	PRDM9		ENSG00000266850	LOC101927571		ENSG00000154710	RABGEF1		ENSG00000038427	VCAN		ENSG00000147697	GSDMC
ENSG00000131187	F12		ENSG00000094804	CDC6		ENSG00000146678	IGFBP1		ENSG00000135094	SDS		ENSG00000149972	CNTN5		ENSG00000006788	MYH13		ENSG00000251381	LINC00958		ENSG00000168393	DTYMK		ENSG00000126890	CTAG2		ENSG00000143179	UCK2		ENSG00000139133	ALG10		ENSG00000258792	LOC105370616		ENSG00000132164	SLC6A11
ENSG00000141977	CIB3		ENSG00000235284	SNORD62A		ENSG00000148123	PLPPR1		ENSG00000266835	GAPLINC		ENSG00000214300	SPDYE3		ENSG00000207614	MIR193A		ENSG00000268095	ZNF649-AS1		ENSG00000069482	GAL		ENSG00000176571	CNBD1		ENSG00000227906	SNAP25-AS1		ENSG00000013306	SLC25A39		ENSG00000186329	TMEM212		ENSG00000130433	CACNG6
ENSG00000204949	FAM83A-AS1		ENSG00000121621	KIF18A		ENSG00000182108	DEXI		ENSG00000149972	CNTN5		ENSG00000197238	HIST1H4J		ENSG00000248279	LINC02120		ENSG00000225166	LOC102724849		ENSG00000154102	C16orf74		ENSG00000267909	CCDC177		ENSG00000007968	E2F2		ENSG00000110104	CCDC86		ENSG00000167117	ANKRD40CL		ENSG00000186185	KIF18B
ENSG00000168779	SHOX2		ENSG00000166415	WDR72		ENSG00000199179	MIRLET7I		ENSG00000214300	SPDYE3		ENSG00000147571	CRH		ENSG00000147256	ARHGAP36		ENSG00000265390	MIR4999		ENSG00000124507	PACSIN1		ENSG00000272273	IER3-AS1		ENSG00000150753	CCT5		ENSG00000174891	RSRC1		ENSG00000247151	CSTF3-DT		ENSG00000204869	IGFL4
ENSG00000188322	SBK1		ENSG00000164694	FNDC1		ENSG00000212024	MIR550A3		ENSG00000197238	HIST1H4J		ENSG00000156970	BUB1B		ENSG00000188372	ZP3		ENSG00000139629	GALNT6		ENSG00000134365	CFHR4		ENSG00000216775	LOC730101		ENSG00000221955	SLC12A8		ENSG00000061794	MRPS35		ENSG00000226025	LGALS17A		ENSG00000151725	CENPU
ENSG00000087494	PTHLH		ENSG00000114346	ECT2		ENSG00000207313	SNORA2B		ENSG00000128683	GAD1		ENSG00000179292	TMEM151A		ENSG00000168496	FEN1		ENSG00000207757	MIR93		ENSG00000169020	ATP5ME		ENSG00000260785	CASC17		ENSG00000146918	NCAPG2		ENSG00000248027	LOC100128386		ENSG00000250708	LINC02269		ENSG00000174938	SEZ6L2
ENSG00000166670	MMP10		ENSG00000163975	MELTF		ENSG00000180999	C1orf105		ENSG00000156970	BUB1B		ENSG00000177494	ZBED2		ENSG00000224557	HLA-DPB2		ENSG00000162782	TDRD5		ENSG00000162366	PDZK1IP1		ENSG00000167900	TK1		ENSG00000241469	LINC00635		ENSG00000132938	MTUS2		ENSG00000167194	C16orf92		ENSG00000255571	MIR9-3HG
ENSG00000163568	AIM2		ENSG00000206633	SNORA80B		ENSG00000248858	FLJ46284		ENSG00000177494	ZBED2		ENSG00000168843	FSTL5		ENSG00000135476	ESPL1		ENSG00000187730	GABRD		ENSG00000142530	FAM71E1		ENSG00000175175	PPM1E		ENSG00000226856	THORLNC		ENSG00000163083	INHBB		ENSG00000238835	SCARNA18		ENSG00000087586	AURKA
ENSG00000091651	ORC6		ENSG00000225595	LINC01623		ENSG00000163705	FANCD2OS		ENSG00000168843	FSTL5		ENSG00000105641	SLC5A5		ENSG00000207721	MIR186		ENSG00000267260	LOC728485		ENSG00000180921	FAM83H		ENSG00000183145	RIPPLY3		ENSG00000180957	PITPNB		ENSG00000233780	LINC00367		ENSG00000255737	AGAP2-AS1		ENSG00000198881	ASB12
ENSG00000236027	PATE3		ENSG00000207205	RNVU1-15		ENSG00000170689	HOXB9		ENSG00000105641	SLC5A5		ENSG00000261040	WFDC21P		ENSG00000207744	MIR10B		ENSG00000105976	MET		ENSG00000131019	ULBP3		ENSG00000173227	SYT12		ENSG00000237292	LINC01732		ENSG00000137547	MRPL15		ENSG00000269420	PLA2G4C-AS1		ENSG00000188766	SPRED3
ENSG00000215126	CBWD6		ENSG00000271824	SMIM32		ENSG00000235123	DSCAM-AS1		ENSG00000261040	WFDC21P		ENSG00000188833	ENTPD8		ENSG00000099194	SCD		ENSG00000147570	DNAJC5B		ENSG00000105261	OVOL3		ENSG00000155897	ADCY8		ENSG00000165474	GJB2		ENSG00000172840	PDP2		ENSG00000197977	ELOVL2		ENSG00000230657	PRB4
ENSG00000189127	ANKRD34B		ENSG00000180818	HOXC10		ENSG00000109205	ODAM		ENSG00000241544	LINC02029		ENSG00000132821	VSTM2L		ENSG00000169213	RAB3B		ENSG00000181333	HEPHL1		ENSG00000259479	SORD2P		ENSG00000134595	SOX3		ENSG00000217442	SYCE3		ENSG00000248546	ANP32C		ENSG00000120875	DUSP4		ENSG00000265450	MIR4502
ENSG00000264796	MIR5009		ENSG00000171951	SCG2		ENSG00000254438	LINC02683		ENSG00000188833	ENTPD8		ENSG00000125869	LAMP5		ENSG00000147676	MAL2		ENSG00000109705	NKX3-2		ENSG00000188910	GJB3		ENSG00000199347	RNU5E-1		ENSG00000231651	DLG3-AS1		ENSG00000123213	NLN		ENSG00000264049	MIR4737		ENSG00000224349	LOC105377849
ENSG00000189325	C6orf222		ENSG00000144481	TRPM8		ENSG00000130487	KLHDC7B		ENSG00000132821	VSTM2L		ENSG00000167634	NLRP7		ENSG00000199377	RNU5F-1		ENSG00000223882	ABCC5-AS1		ENSG00000248599	FLJ42969		ENSG00000196188	CTSE		ENSG00000149926	FAM57B		ENSG00000269834	ZNF528-AS1		ENSG00000198610	AKR1C4		ENSG00000136695	IL36RN
ENSG00000258651	SEC23A-AS1		ENSG00000152592	DMP1		ENSG00000058085	LAMC2		ENSG00000237339	LINC01502		ENSG00000132746	ALDH3B2		ENSG00000267213	LOC400684		ENSG00000263361	MIR378H		ENSG00000171631	P2RY6		ENSG00000207698	MIR32		ENSG00000145649	GZMA		ENSG00000111371	SLC38A1		ENSG00000232825	LOC100129620		ENSG00000130829	DUSP9
ENSG00000269526	ERVV-1		ENSG00000266235	MIR3176		ENSG00000154920	EME1		ENSG00000125869	LAMP5		ENSG00000255221	CARD17		ENSG00000189013	KIR2DL4		ENSG00000070019	GUCY2C		ENSG00000186638	KIF24		ENSG00000237064	EIF3IP1		ENSG00000258102	MAP1LC3B2		ENSG00000126953	TIMM8A		ENSG00000096395	MLN		ENSG00000261465	LOC102723385
ENSG00000196787	HIST1H2AG		ENSG00000101198	NKAIN4		ENSG00000204152	TIMM23B		ENSG00000167634	NLRP7		ENSG00000125285	SOX21		ENSG00000103534	TMC5		ENSG00000140297	GCNT3		ENSG00000163982	OTOP1		ENSG00000224137	LINC01857		ENSG00000188739	RBM34		ENSG00000237714	P4HA2-AS1		ENSG00000175130	MARCKSL1		ENSG00000163808	KIF15
ENSG00000094804	CDC6		ENSG00000100167	SEPTIN3		ENSG00000185090	MANEAL		ENSG00000132746	ALDH3B2		ENSG00000208033	MIR609		ENSG00000235034	C19orf81		ENSG00000230257	NFE4		ENSG00000101255	TRIB3		ENSG00000104321	TRPA1		ENSG00000115828	QPCT		ENSG00000140264	SERF2		ENSG00000230817	LINC01362		ENSG00000170627	GTSF1
ENSG00000235284	SNORD62A		ENSG00000258279	LINC00592		ENSG00000185480	PARPBP		ENSG00000227356	LINC00866		ENSG00000084628	NKAIN1		ENSG00000132623	ANKEF1		ENSG00000264424	MYH4		ENSG00000183395	PMCH		ENSG00000207005	RNU1-2		ENSG00000175294	CATSPER1		ENSG00000244694	PTCHD4		ENSG00000142623	PADI1		ENSG00000171403	KRT9
ENSG00000121621	KIF18A		ENSG00000215612	HMX1		ENSG00000048545	GUCA1A		ENSG00000255221	CARD17		ENSG00000147614	ATP6V0D2		ENSG00000134940	ACRV1		ENSG00000214725	CDIPTOSP		ENSG00000197275	RAD54B		ENSG00000230133	LINC01721		ENSG00000132470	ITGB4		ENSG00000189420	ZFP92		ENSG00000261024	GS1-279B7.1		ENSG00000186038	HTR3E
ENSG00000166415	WDR72		ENSG00000249699	LINC02261		ENSG00000233056	ERVH48-1		ENSG00000125285	SOX21		ENSG00000182108	DEXI		ENSG00000227409	ZMYM4-AS1		ENSG00000157330	C1orf158		ENSG00000103888	CEMIP		ENSG00000267123	SCAT1		ENSG00000131233	GJA9		ENSG00000148655	LRMDA		ENSG00000117501	MROH9		ENSG00000066032	CTNNA2
ENSG00000164694	FNDC1		ENSG00000151790	TDO2		ENSG00000137804	NUSAP1		ENSG00000146678	IGFBP1		ENSG00000212024	MIR550A3		ENSG00000230448	LINC00276		ENSG00000254389	RHPN1-AS1		ENSG00000237289	CKMT1B		ENSG00000221510	MIR548O		ENSG00000175793	SFN		ENSG00000156136	DCK		ENSG00000111537	IFNG		ENSG00000268941	LINC01711
ENSG00000114346	ECT2		ENSG00000075891	PAX2		ENSG00000114631	PODXL2		ENSG00000204610	TRIM15		ENSG00000078898	BPIFB2		ENSG00000103089	FA2H		ENSG00000266554	LINC01443		ENSG00000161682	FAM171A2		ENSG00000188269	OR7A5		ENSG00000011201	ANOS1		ENSG00000147378	FATE1		ENSG00000184571	PIWIL3		ENSG00000239035	SNORD13D
ENSG00000163975	MELTF		ENSG00000151025	GPR158		ENSG00000182798	MAGEB17		ENSG00000148123	PLPPR1		ENSG00000251324	LINC01386		ENSG00000108306	FBXL20		ENSG00000161888	SPC24		ENSG00000151023	ENKUR		ENSG00000198788	MUC2		ENSG00000165949	IFI27		ENSG00000243137	PSG4		ENSG00000140749	IGSF6		ENSG00000138778	CENPE
ENSG00000206633	SNORA80B		ENSG00000163499	CRYBA2		ENSG00000231752	EMBP1		ENSG00000084628	NKAIN1		ENSG00000117598	PLPPR5		ENSG00000256618	MTRNR2L1		ENSG00000065923	SLC9A7		ENSG00000144231	POLR2D		ENSG00000105409	ATP1A3		ENSG00000223442	TH2LCRR		ENSG00000205559	CHKB-DT		ENSG00000219445	LOC101928254		ENSG00000251898	SCARNA11
ENSG00000225595	LINC01623		ENSG00000223572	CKMT1A		ENSG00000257913	DDN-AS1		ENSG00000147614	ATP6V0D2		ENSG00000207313	SNORA2B		ENSG00000176973	FAM89B		ENSG00000137573	SULF1		ENSG00000168282	MGAT2		ENSG00000108702	CCL1		ENSG00000231226	TRIM31-AS1		ENSG00000105963	ADAP1		ENSG00000181123	LOC107985579		ENSG00000226004	LINC02528
ENSG00000207205	RNVU1-15		ENSG00000264845	LOC105372179		ENSG00000236039	LOC101927630		ENSG00000182108	DEXI		ENSG00000180999	C1orf105		ENSG00000100196	KDELR3		ENSG00000249069	LINC01033		ENSG00000146955	RAB19		ENSG00000251896	SNORD116-27		ENSG00000175262	C1orf127		ENSG00000252481	SCARNA13		ENSG00000109991	P2RX3		ENSG00000263641	MIR4777
ENSG00000271824	SMIM32		ENSG00000162849	KIF26B		ENSG00000120210	INSL6		ENSG00000199179	MIRLET7I		ENSG00000233338	TLR8-AS1		ENSG00000170476	MZB1		ENSG00000137976	DNASE2B		ENSG00000183309	ZNF623		ENSG00000162062	TEDC2		ENSG00000260083	MIR762HG		ENSG00000139780	METTL21C		ENSG00000165061	ZMAT4		ENSG00000273409	LOC101929497
ENSG00000180818	HOXC10		ENSG00000229647	MYOSLID		ENSG00000102195	GPR50		ENSG00000212024	MIR550A3		ENSG00000248858	FLJ46284		ENSG00000265702	LOC105371855		ENSG00000162073	PAQR4		ENSG00000184956	MUC6		ENSG00000130208	APOC1		ENSG00000186047	DLEU7		ENSG00000257501	LOC643711		ENSG00000135549	PKIB		ENSG00000173610	UGT2A1
ENSG00000171951	SCG2		ENSG00000163915	IGF2BP2-AS1		ENSG00000182600	SNORC		ENSG00000078898	BPIFB2		ENSG00000163705	FANCD2OS		ENSG00000135625	EGR4		ENSG00000149243	KLHL35		ENSG00000203585	LINC02408		ENSG00000263417	GTSCR1		ENSG00000225924	TAB2-AS1		ENSG00000185818	NAT8L		ENSG00000157766	ACAN		ENSG00000242147	LINC02657
ENSG00000144481	TRPM8		ENSG00000226806	LOC100507600		ENSG00000111247	RAD51AP1		ENSG00000117598	PLPPR5		ENSG00000170689	HOXB9		ENSG00000162078	ZG16B		ENSG00000204970	PCDHA1		ENSG00000101188	NTSR1		ENSG00000200169	RNU5D-1		ENSG00000228661	LOC105376527		ENSG00000167633	KIR3DL1		ENSG00000160505	NLRP4		ENSG00000165891	E2F7
ENSG00000152592	DMP1		ENSG00000236064	LOC101928335		ENSG00000253603	CERNA3		ENSG00000207313	SNORA2B		ENSG00000235123	DSCAM-AS1		ENSG00000245522	LOC440028		ENSG00000240498	CDKN2B-AS1		ENSG00000188157	AGRN		ENSG00000167011	NAT16		ENSG00000177350	RPL13AP3		ENSG00000186792	HYAL3		ENSG00000214782	MS4A18		ENSG00000079462	PAFAH1B3
ENSG00000266235	MIR3176		ENSG00000145337	PYURF		ENSG00000145386	CCNA2		ENSG00000233338	TLR8-AS1		ENSG00000109205	ODAM		ENSG00000121900	TMEM54		ENSG00000226887	ERVMER34-1		ENSG00000224308	LINC01527		ENSG00000180425	C11orf71		ENSG00000132646	PCNA		ENSG00000234432	LOC100129484		ENSG00000272034	SNORD14A		ENSG00000144354	CDCA7
ENSG00000101198	NKAIN4		ENSG00000250127	LINC02108		ENSG00000237222	LINC01968		ENSG00000248858	FLJ46284		ENSG00000215853	RPTN		ENSG00000207642	MIR571		ENSG00000232671	ZNF687-AS1		ENSG00000109881	CCDC34		ENSG00000198798	MAGEB3		ENSG00000253773	C8orf37-AS1		ENSG00000130193	THEM6		ENSG00000134955	SLC37A2		ENSG00000229042	LOC101927159
ENSG00000100167	SEPTIN3		ENSG00000199024	MIR103A2		ENSG00000183856	IQGAP3		ENSG00000163705	FANCD2OS		ENSG00000130487	KLHDC7B		ENSG00000078098	FAP		ENSG00000178919	FOXE1		ENSG00000236305	SLC12A9-AS1		ENSG00000104112	SCG3		ENSG00000105699	LSR		ENSG00000183324	REC114		ENSG00000224310	LINC01567		ENSG00000264349	MIR4258
ENSG00000258279	LINC00592		ENSG00000186919	ZACN		ENSG00000182545	RNASE10		ENSG00000170689	HOXB9		ENSG00000154920	EME1		ENSG00000125813	PAX1		ENSG00000267296	CEBPA-DT		ENSG00000231528	FAM225A		ENSG00000169248	CXCL11		ENSG00000203724	C1orf53		ENSG00000106397	PLOD3		ENSG00000203688	LINC02487		ENSG00000213468	FIRRE
ENSG00000151025	GPR158		ENSG00000165066	NKX6-3		ENSG00000196711	ALKAL1		ENSG00000109205	ODAM		ENSG00000204152	TIMM23B		ENSG00000172250	SERHL		ENSG00000051341	POLQ		ENSG00000158623	COPG2		ENSG00000171540	OTP		ENSG00000029993	HMGB3		ENSG00000228224	NACA4P		ENSG00000136928	GABBR2		ENSG00000100253	MIOX
ENSG00000163499	CRYBA2		ENSG00000171320	ESCO2		ENSG00000261742	LINC00922		ENSG00000215853	RPTN		ENSG00000185090	MANEAL		ENSG00000006118	TMEM132A		ENSG00000145681	HAPLN1		ENSG00000130701	RBBP8NL		ENSG00000164485	IL22RA2		ENSG00000162004	CCDC78		ENSG00000213965	NUDT19		ENSG00000183625	CCR3		ENSG00000228044	LOC101927787
ENSG00000226533	BTBD9-AS1		ENSG00000250103	PANCR		ENSG00000155008	APOOL		ENSG00000254438	LINC02683		ENSG00000126010	GRPR		ENSG00000128165	ADM2		ENSG00000139618	BRCA2		ENSG00000117983	MUC5B		ENSG00000256315	LOC105369507		ENSG00000161800	RACGAP1		ENSG00000164638	SLC29A4		ENSG00000227115	LINC01630		ENSG00000197299	BLM
ENSG00000223572	CKMT1A		ENSG00000122390	NAA60		ENSG00000227857	LOC101929626		ENSG00000130487	KLHDC7B		ENSG00000185480	PARPBP		ENSG00000223802	GDF1		ENSG00000214237	MINDY4B		ENSG00000110536	PTPMT1		ENSG00000180785	OR51E1		ENSG00000141526	SLC16A3		ENSG00000109424	UCP1		ENSG00000182329	KIAA2012		ENSG00000266240	MIR5091
ENSG00000162849	KIF26B		ENSG00000226372	DCAF8L1		ENSG00000263979	MIR4672		ENSG00000225953	SATB2-AS1		ENSG00000048545	GUCA1A		ENSG00000232416	BPESC1		ENSG00000013810	TACC3		ENSG00000172244	C5orf34		ENSG00000215512	LOC644669		ENSG00000101417	PXMP4		ENSG00000207279	SNORD116-24		ENSG00000120149	MSX2		ENSG00000146070	PLA2G7
ENSG00000229647	MYOSLID		ENSG00000165584	SSX3		ENSG00000203756	TMEM244		ENSG00000058085	LAMC2		ENSG00000233056	ERVH48-1		ENSG00000100522	GNPNAT1		ENSG00000136492	BRIP1		ENSG00000152611	CAPSL		ENSG00000174963	ZIC4		ENSG00000006059	KRT33A		ENSG00000164746	C7orf57		ENSG00000184408	KCND2		ENSG00000166211	SPIC
ENSG00000163915	IGF2BP2-AS1		ENSG00000115297	TLX2		ENSG00000100429	HDAC10		ENSG00000154920	EME1		ENSG00000137804	NUSAP1		ENSG00000256222	MTRNR2L3		ENSG00000134323	MYCN		ENSG00000236699	ARHGEF38		ENSG00000224231	LINC01832		ENSG00000196664	TLR7		ENSG00000254470	AP5B1		ENSG00000207554	MIR647		ENSG00000180776	ZDHHC20
ENSG00000226806	LOC100507600		ENSG00000266297	MIR744		ENSG00000171102	OBP2B		ENSG00000204152	TIMM23B		ENSG00000114631	PODXL2		ENSG00000164087	POC1A		ENSG00000226644	LOC388780		ENSG00000169871	TRIM56		ENSG00000077152	UBE2T		ENSG00000267226	LOC101927322		ENSG00000161267	BDH1		ENSG00000230424	EMC1-AS1		ENSG00000085840	ORC1
ENSG00000167244	IGF2		ENSG00000179546	HTR1D		ENSG00000249781	LINC02112		ENSG00000185090	MANEAL		ENSG00000182798	MAGEB17		ENSG00000253958	CLDN23		ENSG00000266975	FARSA-AS1		ENSG00000156127	BATF		ENSG00000165973	NELL1		ENSG00000204177	BMS1P1		ENSG00000106302	HYAL4		ENSG00000186810	CXCR3		ENSG00000101412	E2F1
ENSG00000236064	LOC101928335		ENSG00000180730	SHISA2		ENSG00000246394	LOC101928597		ENSG00000185480	PARPBP		ENSG00000130054	FAM155B		ENSG00000173894	CBX2		ENSG00000176912	TYMSOS		ENSG00000161082	CELF5		ENSG00000206531	CD200R1L		ENSG00000224721	LOC102724153		ENSG00000167004	PDIA3		ENSG00000144285	SCN1A		ENSG00000260219	LOC101928707
ENSG00000145337	PYURF		ENSG00000160161	CILP2		ENSG00000228594	FNDC10		ENSG00000048545	GUCA1A		ENSG00000231752	EMBP1		ENSG00000267322	SCARNA17		ENSG00000141965	FEM1A		ENSG00000239857	GET4		ENSG00000145451	GLRA3		ENSG00000061656	SPAG4		ENSG00000118276	B4GALT6		ENSG00000231689	LINC01090		ENSG00000104833	TUBB4A
ENSG00000163993	S100P		ENSG00000147536	GINS4		ENSG00000204362	LOC400743		ENSG00000268864	LOC284379		ENSG00000257913	DDN-AS1		ENSG00000054179	ENTPD2		ENSG00000250337	PURPL		ENSG00000163347	CLDN1		ENSG00000141977	CIB3		ENSG00000174837	ADGRE1		ENSG00000247596	TWF2		ENSG00000109272	PF4V1		ENSG00000178401	DNAJC22
ENSG00000250127	LINC02108		ENSG00000271216	LINC01050		ENSG00000253417	LINC02159		ENSG00000137804	NUSAP1		ENSG00000236039	LOC101927630		ENSG00000198049	AVPR1B		ENSG00000123975	CKS2		ENSG00000181544	FANCB		ENSG00000226846	LINC00348		ENSG00000226101	LINC02097		ENSG00000227500	SCAMP4		ENSG00000153233	PTPRR		ENSG00000240893	LINC02042
ENSG00000199024	MIR103A2		ENSG00000249500	LINC01179		ENSG00000161133	USP41		ENSG00000114631	PODXL2		ENSG00000120210	INSL6		ENSG00000228369	TXNDC12-AS1		ENSG00000125872	LRRN4		ENSG00000253394	LINC00534		ENSG00000168779	SHOX2		ENSG00000050730	TNIP3		ENSG00000134755	DSC2		ENSG00000143590	EFNA3		ENSG00000207088	SNORA7B
ENSG00000186919	ZACN		ENSG00000198758	EPS8L3		ENSG00000238961	SNORA47		ENSG00000231752	EMBP1		ENSG00000111247	RAD51AP1		ENSG00000121270	ABCC11		ENSG00000248964	LOC101929470		ENSG00000168275	COA6		ENSG00000188322	SBK1		ENSG00000258512	LINC00239		ENSG00000237870	LOC102724434		ENSG00000159556	ISL2		ENSG00000221406	MIR320B2
ENSG00000165066	NKX6-3		ENSG00000106436	MYL10		ENSG00000167476	JSRP1		ENSG00000257913	DDN-AS1		ENSG00000253603	CERNA3		ENSG00000205133	TRIQK		ENSG00000187533	PRR27		ENSG00000075618	FSCN1		ENSG00000087494	PTHLH		ENSG00000166823	MESP1		ENSG00000228436	LOC105378663		ENSG00000145107	TM4SF19		ENSG00000266643	MIR3677
ENSG00000171320	ESCO2		ENSG00000127423	AUNIP		ENSG00000234753	FOXP4-AS1		ENSG00000236039	LOC101927630		ENSG00000145386	CCNA2		ENSG00000253438	PCAT1		ENSG00000156510	HKDC1		ENSG00000111665	CDCA3		ENSG00000166670	MMP10		ENSG00000232629	HLA-DQB2		ENSG00000169612	RAMAC		ENSG00000165490	DDIAS		ENSG00000182648	LOC285889
ENSG00000250103	PANCR		ENSG00000105889	STEAP1B		ENSG00000162456	KNCN		ENSG00000182600	SNORC		ENSG00000242019	KIR3DL3		ENSG00000083844	ZNF264		ENSG00000261156	LINC01989		ENSG00000138311	ZNF365		ENSG00000224101	ELMO1-AS1		ENSG00000243772	KIR2DL3		ENSG00000196844	PATE2		ENSG00000163535	SGO2		ENSG00000163623	NKX6-1
ENSG00000122390	NAA60		ENSG00000167513	CDT1		ENSG00000198723	TEX45		ENSG00000111247	RAD51AP1		ENSG00000237222	LINC01968		ENSG00000175928	LRRN1		ENSG00000229869	LOC101927762		ENSG00000125995	ROMO1		ENSG00000201998	SNORA23		ENSG00000224034	LINC02561		ENSG00000128973	CLN6		ENSG00000270174	LOC101927950		ENSG00000171116	HSFX1
ENSG00000226372	DCAF8L1		ENSG00000245832	MIR4300HG		ENSG00000151012	SLC7A11		ENSG00000253603	CERNA3		ENSG00000150551	LYPD1		ENSG00000149418	ST14		ENSG00000154040	CABYR		ENSG00000117593	DARS2		ENSG00000163568	AIM2		ENSG00000115263	GCG		ENSG00000147684	NDUFB9		ENSG00000225675	LINC01771		ENSG00000136943	CTSV
ENSG00000049247	UTS2		ENSG00000100162	CENPM		ENSG00000162063	CCNF		ENSG00000145386	CCNA2		ENSG00000183856	IQGAP3		ENSG00000204335	SP5		ENSG00000169067	ACTBL2		ENSG00000179148	ALOXE3		ENSG00000091651	ORC6		ENSG00000112761	CCN6		ENSG00000147883	CDKN2B		ENSG00000252577	SCARNA20		ENSG00000135094	SDS
ENSG00000115297	TLX2		ENSG00000196584	XRCC2		ENSG00000204603	LINC01257		ENSG00000242019	KIR3DL3		ENSG00000182545	RNASE10		ENSG00000124766	SOX4		ENSG00000100473	COCH		ENSG00000233077	LINC01271		ENSG00000251538	LINC02201		ENSG00000142185	TRPM2		ENSG00000167815	PRDX2		ENSG00000105369	CD79A		ENSG00000266835	GAPLINC
ENSG00000266297	MIR744		ENSG00000264931	MIR3138		ENSG00000207063	SNORD116-1		ENSG00000063015	SEZ6		ENSG00000118733	OLFM3		ENSG00000111640	GAPDH		ENSG00000123473	STIL		ENSG00000232838	PET117		ENSG00000236027	PATE3		ENSG00000205143	ARID3C		ENSG00000167757	KLK11		ENSG00000124664	SPDEF		ENSG00000149972	CNTN5
ENSG00000179546	HTR1D		ENSG00000146410	MTFR2		ENSG00000207493	SNORA46		ENSG00000237222	LINC01968		ENSG00000196711	ALKAL1		ENSG00000129514	FOXA1		ENSG00000163218	PGLYRP4		ENSG00000154975	CA10		ENSG00000215126	CBWD6		ENSG00000207741	MIR590		ENSG00000139146	SINHCAF		ENSG00000123219	CENPK		ENSG00000214300	SPDYE3
ENSG00000180730	SHISA2		ENSG00000206262	FOXL2NB		ENSG00000204960	BLACE		ENSG00000150551	LYPD1		ENSG00000170178	HOXD12		ENSG00000163394	CCKAR		ENSG00000172031	EPHX4		ENSG00000106268	NUDT1		ENSG00000189127	ANKRD34B		ENSG00000237515	SHISA9		ENSG00000128626	MRPS12		ENSG00000121075	TBX4		ENSG00000185177	ZNF479
ENSG00000160161	CILP2		ENSG00000256940	LOC105369340		ENSG00000115009	CCL20		ENSG00000183856	IQGAP3		ENSG00000261742	LINC00922		ENSG00000144485	HES6		ENSG00000198901	PRC1		ENSG00000106399	RPA3		ENSG00000167749	KLK4		ENSG00000159625	DRC7		ENSG00000138696	BMPR1B		ENSG00000184786	TCTE3		ENSG00000197238	HIST1H4J
ENSG00000147536	GINS4		ENSG00000175426	PCSK1		ENSG00000163689	C3orf67		ENSG00000182545	RNASE10		ENSG00000155008	APOOL		ENSG00000208028	MIR616		ENSG00000113763	UNC5A		ENSG00000124134	KCNS1		ENSG00000264796	MIR5009		ENSG00000140379	BCL2A1		ENSG00000187855	ASCL4		ENSG00000124657	OR2B6		ENSG00000156970	BUB1B
ENSG00000166558	SLC38A8		ENSG00000266245	MIR4644		ENSG00000105173	CCNE1		ENSG00000118733	OLFM3		ENSG00000227857	LOC101929626		ENSG00000199023	MIR339		ENSG00000268996	MAN1B1-DT		ENSG00000187951	LOC100288637		ENSG00000189325	C6orf222		ENSG00000155719	OTOA		ENSG00000262050	LOC105371592		ENSG00000227634	LINC01714		ENSG00000232775	BMS1P22
ENSG00000249500	LINC01179		ENSG00000115718	PROC		ENSG00000173391	OLR1		ENSG00000196711	ALKAL1		ENSG00000263979	MIR4672		ENSG00000186188	FFAR4		ENSG00000229267	SNHG31		ENSG00000249532	MIR302CHG		ENSG00000258651	SEC23A-AS1		ENSG00000188029	CTSL3P		ENSG00000254598	CSNK2A3		ENSG00000116031	CD207		ENSG00000179292	TMEM151A
ENSG00000198758	EPS8L3		ENSG00000156269	NAA11		ENSG00000267452	LINC02072		ENSG00000170178	HOXD12		ENSG00000203756	TMEM244		ENSG00000199094	MIR30C2		ENSG00000142731	PLK4		ENSG00000074276	CDHR2		ENSG00000236242	MYO16-AS1		ENSG00000255833	TIFAB		ENSG00000160877	NACC1		ENSG00000207008	SNORA54		ENSG00000177494	ZBED2
ENSG00000106436	MYL10		ENSG00000138160	KIF11		ENSG00000171241	SHCBP1		ENSG00000261742	LINC00922		ENSG00000100429	HDAC10		ENSG00000264370	MIR3125		ENSG00000196092	PAX5		ENSG00000250033	SLC7A11-AS1		ENSG00000269526	ERVV-1		ENSG00000230148	HOXB-AS1		ENSG00000184507	NUTM1		ENSG00000186714	CCDC73		ENSG00000168843	FSTL5
ENSG00000127423	AUNIP		ENSG00000206630	SNORD60		ENSG00000267638	LOC105371789		ENSG00000155008	APOOL		ENSG00000249781	LINC02112		ENSG00000184363	PKP3		ENSG00000160606	TLCD1		ENSG00000163006	CCDC138		ENSG00000265933	LINC00668		ENSG00000215811	BTNL10		ENSG00000173852	DPY19L1		ENSG00000085999	RAD54L		ENSG00000105641	SLC5A5
ENSG00000105889	STEAP1B		ENSG00000221760	MIR548J		ENSG00000078579	FGF20		ENSG00000227857	LOC101929626		ENSG00000246394	LOC101928597		ENSG00000113368	LMNB1		ENSG00000075673	ATP12A		ENSG00000179218	CALR		ENSG00000196787	HIST1H2AG		ENSG00000221947	XKR9		ENSG00000255521	LOC100507144		ENSG00000234498	RPL13AP20		ENSG00000261040	WFDC21P
ENSG00000167513	CDT1		ENSG00000101115	SALL4		ENSG00000199047	MIR378A		ENSG00000263979	MIR4672		ENSG00000188263	IL17REL		ENSG00000204967	PCDHA4		ENSG00000101210	EEF1A2		ENSG00000184330	S100A7A		ENSG00000094804	CDC6		ENSG00000187741	FANCA		ENSG00000163382	NAXE		ENSG00000207561	MIR635		ENSG00000241544	LINC02029
ENSG00000245832	MIR4300HG		ENSG00000148798	INA		ENSG00000117724	CENPF		ENSG00000203756	TMEM244		ENSG00000228594	FNDC10		ENSG00000149177	PTPRJ		ENSG00000240303	ACAD11		ENSG00000178896	EXOSC4		ENSG00000235284	SNORD62A		ENSG00000168959	GRM5		ENSG00000160179	ABCG1		ENSG00000207475	SNORA80E		ENSG00000188833	ENTPD8
ENSG00000100162	CENPM		ENSG00000164744	SUN3		ENSG00000126709	IFI6		ENSG00000100429	HDAC10		ENSG00000204478	PRAMEF20		ENSG00000165023	DIRAS2		ENSG00000029153	ARNTL2		ENSG00000121594	CD80		ENSG00000121621	KIF18A		ENSG00000197249	SERPINA1		ENSG00000223496	EXOSC6		ENSG00000170779	CDCA4		ENSG00000132821	VSTM2L
ENSG00000196584	XRCC2		ENSG00000167165	UGT1A6		ENSG00000212296	SNORD72		ENSG00000171102	OBP2B		ENSG00000253417	LINC02159		ENSG00000272636	DOC2B		ENSG00000148513	ANKRD30A		ENSG00000146700	SSC4D		ENSG00000166415	WDR72		ENSG00000124875	CXCL6		ENSG00000135517	MIP		ENSG00000011332	DPF1		ENSG00000237339	LINC01502
ENSG00000264931	MIR3138		ENSG00000107105	ELAVL2		ENSG00000264773	MIR4420		ENSG00000246394	LOC101928597		ENSG00000161133	USP41		ENSG00000118513	MYB		ENSG00000130768	SMPDL3B		ENSG00000104522	TSTA3		ENSG00000164694	FNDC1		ENSG00000171017	LRRC8E		ENSG00000174165	ZDHHC24		ENSG00000230124	ACBD6		ENSG00000167634	NLRP7
ENSG00000146410	MTFR2		ENSG00000124467	PSG8		ENSG00000143452	HORMAD1		ENSG00000188263	IL17REL		ENSG00000238961	SNORA47		ENSG00000256690	LOC105369332		ENSG00000100593	ISM2		ENSG00000152455	SUV39H2		ENSG00000114346	ECT2		ENSG00000135116	HRK		ENSG00000103855	CD276		ENSG00000130711	PRDM12		ENSG00000132746	ALDH3B2
ENSG00000206262	FOXL2NB		ENSG00000266619	MIR4642		ENSG00000183248	PRR36		ENSG00000228594	FNDC10		ENSG00000167476	JSRP1		ENSG00000234602	MCIDAS		ENSG00000204669	C9orf57		ENSG00000176029	C11orf16		ENSG00000163975	MELTF		ENSG00000040608	RTN4R		ENSG00000100147	CCDC134		ENSG00000186451	SPATA12		ENSG00000271860	LOC101927314
ENSG00000256940	LOC105369340		ENSG00000164300	SERINC5		ENSG00000231587	SNORD62B		ENSG00000204362	LOC400743		ENSG00000234753	FOXP4-AS1		ENSG00000259420	LOC105370906		ENSG00000184368	MAP7D2		ENSG00000163191	S100A11		ENSG00000206633	SNORA80B		ENSG00000103550	KNOP1		ENSG00000198732	SMOC1		ENSG00000212163	SNORD91A		ENSG00000227356	LINC00866
ENSG00000175426	PCSK1		ENSG00000196767	POU3F4		ENSG00000142484	TM4SF5		ENSG00000161133	USP41		ENSG00000162456	KNCN		ENSG00000239961	LILRA4		ENSG00000261713	SSTR5-AS1		ENSG00000221164	SNORA11F		ENSG00000225595	LINC01623		ENSG00000186832	KRT16		ENSG00000110367	DDX6		ENSG00000154143	PANX3		ENSG00000255221	CARD17
ENSG00000266245	MIR4644		ENSG00000134588	USP26		ENSG00000207217	SNORA80D		ENSG00000167476	JSRP1		ENSG00000198723	TEX45		ENSG00000123908	AGO2		ENSG00000199133	MIRLET7D		ENSG00000132518	GUCY2D		ENSG00000207205	RNVU1-15		ENSG00000199436	SNORD9		ENSG00000186666	BCDIN3D		ENSG00000135175	OCM2		ENSG00000125285	SOX21
ENSG00000115718	PROC		ENSG00000138271	GPR87		ENSG00000152253	SPC25		ENSG00000162456	KNCN		ENSG00000151012	SLC7A11		ENSG00000112852	PCDHB2		ENSG00000108813	DLX4		ENSG00000050344	NFE2L3		ENSG00000271824	SMIM32		ENSG00000145247	OCIAD2		ENSG00000171136	RLN3		ENSG00000188991	SLC15A5		ENSG00000204610	TRIM15
ENSG00000125498	KIR2DL1		ENSG00000016082	ISL1		ENSG00000260442	ATP2A1-AS1		ENSG00000198723	TEX45		ENSG00000162063	CCNF		ENSG00000168040	FADD		ENSG00000137812	KNL1		ENSG00000153982	GDPD1		ENSG00000180818	HOXC10		ENSG00000036565	SLC18A1		ENSG00000101638	ST8SIA5		ENSG00000152086	TUBA3E		ENSG00000148123	PLPPR1
ENSG00000156269	NAA11		ENSG00000118702	GHRH		ENSG00000167755	KLK6		ENSG00000151012	SLC7A11		ENSG00000204603	LINC01257		ENSG00000164236	ANKRD33B		ENSG00000135451	TROAP		ENSG00000199266	SNORA60		ENSG00000171951	SCG2		ENSG00000228288	PCAT6		ENSG00000179041	RRS1		ENSG00000234479	AP1B1P1		ENSG00000084628	NKAIN1
ENSG00000138160	KIF11		ENSG00000260913	LINC01254		ENSG00000143355	LHX9		ENSG00000162063	CCNF		ENSG00000074211	PPP2R2C		ENSG00000176383	B3GNT4		ENSG00000101850	GPR143		ENSG00000215256	DHRS4-AS1		ENSG00000144481	TRPM8		ENSG00000230453	ANKRD18B		ENSG00000185453	ZSWIM9		ENSG00000258791	LINC00520		ENSG00000147614	ATP6V0D2
ENSG00000206630	SNORD60		ENSG00000267374	MIR924HG		ENSG00000184995	IFNE		ENSG00000204603	LINC01257		ENSG00000126259	KIRREL2		ENSG00000129654	FOXJ1		ENSG00000230392	LOC101928336		ENSG00000157470	FAM81A		ENSG00000152592	DMP1		ENSG00000179886	TIGD5		ENSG00000113494	PRLR		ENSG00000239513	LINC01210		ENSG00000182108	DEXI
ENSG00000221760	MIR548J		ENSG00000208036	MIR106B		ENSG00000108244	KRT23		ENSG00000207063	SNORD116-1		ENSG00000115009	CCL20		ENSG00000151176	PLBD2		ENSG00000256268	LINC02454		ENSG00000160813	PPP1R35		ENSG00000266235	MIR3176		ENSG00000146910	CNPY1		ENSG00000026559	KCNG1		ENSG00000234478	ACBD3-AS1		ENSG00000199179	MIRLET7I
ENSG00000101115	SALL4		ENSG00000207652	MIR621		ENSG00000178150	ZNF114		ENSG00000207493	SNORA46		ENSG00000163689	C3orf67		ENSG00000264279	MIR4786		ENSG00000264026	LINC02003		ENSG00000174442	ZWILCH		ENSG00000101198	NKAIN4		ENSG00000163817	SLC6A20		ENSG00000145354	CISD2		ENSG00000253658	LINC01592		ENSG00000078898	BPIFB2
ENSG00000148798	INA		ENSG00000264464	LOC101928144		ENSG00000179073	TAAR3P		ENSG00000074211	PPP2R2C		ENSG00000105173	CCNE1		ENSG00000103522	IL21R		ENSG00000246528	LOC101929759		ENSG00000152595	MEPE		ENSG00000100167	SEPTIN3		ENSG00000272899	ATP6V1FNB		ENSG00000033011	ALG1		ENSG00000185155	MIXL1		ENSG00000117598	PLPPR5
ENSG00000164744	SUN3		ENSG00000135119	RNFT2		ENSG00000165685	TMEM52B		ENSG00000115009	CCL20		ENSG00000173391	OLR1		ENSG00000216588	IGSF23		ENSG00000254811	LOC101928535		ENSG00000128944	KNSTRN		ENSG00000215612	HMX1		ENSG00000127311	HELB		ENSG00000101333	PLCB4		ENSG00000226272	ARHGAP26-AS1		ENSG00000207313	SNORA2B
ENSG00000167165	UGT1A6		ENSG00000245848	CEBPA		ENSG00000051180	RAD51		ENSG00000163689	C3orf67		ENSG00000267568	LOC105371899		ENSG00000005421	PON1		ENSG00000164304	CAGE1		ENSG00000188060	RAB42		ENSG00000249699	LINC02261		ENSG00000078900	TP73		ENSG00000139438	FAM222A		ENSG00000258867	LINC01146		ENSG00000180999	C1orf105
ENSG00000107105	ELAVL2		ENSG00000188064	WNT7B		ENSG00000112280	COL9A1		ENSG00000105173	CCNE1		ENSG00000267452	LINC02072		ENSG00000230337	EXOSC10-AS1		ENSG00000100373	UPK3A		ENSG00000007952	NOX1		ENSG00000151790	TDO2		ENSG00000214960	CRPPA		ENSG00000152822	GRM1		ENSG00000169551	CT55		ENSG00000233338	TLR8-AS1
ENSG00000124467	PSG8		ENSG00000163288	GABRB1		ENSG00000105989	WNT2		ENSG00000113296	THBS4		ENSG00000171241	SHCBP1		ENSG00000186197	EDARADD		ENSG00000120436	GPR31		ENSG00000224074	LINC00691		ENSG00000075891	PAX2		ENSG00000139351	SYCP3		ENSG00000159063	ALG8		ENSG00000201448	SNORA63C		ENSG00000248858	FLJ46284
ENSG00000266619	MIR4642		ENSG00000258689	LINC01269		ENSG00000100558	PLEK2		ENSG00000173391	OLR1		ENSG00000267638	LOC105371789		ENSG00000255585	LOC651337		ENSG00000207789	MIR26A2		ENSG00000207047	SNORD51		ENSG00000151025	GPR158		ENSG00000141527	CARD14		ENSG00000183862	CNGA2		ENSG00000146674	IGFBP3		ENSG00000163705	FANCD2OS
ENSG00000164300	SERINC5		ENSG00000142700	DMRTA2		ENSG00000211575	MIR760		ENSG00000267568	LOC105371899		ENSG00000272395	IFNL4		ENSG00000248278	LOC105371814		ENSG00000142513	ACP4		ENSG00000111331	OAS3		ENSG00000163499	CRYBA2		ENSG00000155660	PDIA4		ENSG00000206527	HACD2		ENSG00000187726	DNAJB13		ENSG00000170689	HOXB9
ENSG00000134588	USP26		ENSG00000231107	LINC01508		ENSG00000237651	C2orf74		ENSG00000260477	LINC01584		ENSG00000179046	TRIML2		ENSG00000166948	TGM6		ENSG00000258231	LOC100506869		ENSG00000172167	MTBP		ENSG00000226533	BTBD9-AS1		ENSG00000179344	HLA-DQB1		ENSG00000182324	KCNJ14		ENSG00000187045	TMPRSS6		ENSG00000109205	ODAM
ENSG00000138271	GPR87		ENSG00000234996	LOC148709		ENSG00000267698	LOC101927572		ENSG00000267452	LINC02072		ENSG00000199047	MIR378A		ENSG00000244541	LINC01213		ENSG00000248550	OTX2-AS1		ENSG00000117877	CD3EAP		ENSG00000264845	LOC105372179		ENSG00000158714	SLAMF8		ENSG00000205771	CATSPER2P1		ENSG00000203760	CENPW		ENSG00000215853	RPTN
ENSG00000016082	ISL1		ENSG00000199172	MIR331		ENSG00000111057	KRT18		ENSG00000171241	SHCBP1		ENSG00000117724	CENPF		ENSG00000095587	TLL2		ENSG00000186603	HPDL		ENSG00000261008	LINC01572		ENSG00000162849	KIF26B		ENSG00000186891	TNFRSF18		ENSG00000140632	GLYR1		ENSG00000152207	CYSLTR2		ENSG00000254438	LINC02683
ENSG00000267374	MIR924HG		ENSG00000267201	LINC01775		ENSG00000102384	CENPI		ENSG00000267638	LOC105371789		ENSG00000100604	CHGA		ENSG00000143179	UCK2		ENSG00000104537	ANXA13		ENSG00000174792	ODAPH		ENSG00000229647	MYOSLID		ENSG00000165215	CLDN3		ENSG00000259362	LOC101929457		ENSG00000225091	SNORA71A		ENSG00000130487	KLHDC7B
ENSG00000208036	MIR106B		ENSG00000073111	MCM2		ENSG00000124731	TREM1		ENSG00000179046	TRIML2		ENSG00000126709	IFI6		ENSG00000179994	SPDYE7P		ENSG00000175643	RMI2		ENSG00000123416	TUBA1B		ENSG00000163915	IGF2BP2-AS1		ENSG00000229111	MED4-AS1		ENSG00000163624	CDS1		ENSG00000049768	FOXP3		ENSG00000225953	SATB2-AS1
ENSG00000207652	MIR621		ENSG00000183196	CHST6		ENSG00000237372	UNQ6494		ENSG00000078579	FGF20		ENSG00000212296	SNORD72		ENSG00000007968	E2F2		ENSG00000003249	DBNDD1		ENSG00000062038	CDH3		ENSG00000226806	LOC100507600		ENSG00000264755	MIR3131		ENSG00000096696	DSP		ENSG00000198796	ALPK2		ENSG00000058085	LAMC2
ENSG00000135119	RNFT2		ENSG00000207650	MIR570		ENSG00000231122	FAM25E		ENSG00000199047	MIR378A		ENSG00000264773	MIR4420		ENSG00000150753	CCT5		ENSG00000253513	LOC105375744		ENSG00000243364	EFNA4		ENSG00000167244	IGF2		ENSG00000250366	TUNAR		ENSG00000167700	MFSD3		ENSG00000128408	RIBC2		ENSG00000154920	EME1
ENSG00000245848	CEBPA		ENSG00000187242	KRT12		ENSG00000265766	CXADRP3		ENSG00000117724	CENPF		ENSG00000148408	CACNA1B		ENSG00000233893	EZR-AS1		ENSG00000229780	UBE2Q1-AS1		ENSG00000187801	ZFP69B		ENSG00000168967	PMCHL1		ENSG00000253302	STAU2-AS1		ENSG00000127952	STYXL1		ENSG00000197721	CR1L		ENSG00000204152	TIMM23B
ENSG00000188064	WNT7B		ENSG00000234380	LINC01426		ENSG00000198807	PAX9		ENSG00000126709	IFI6		ENSG00000143452	HORMAD1		ENSG00000181019	NQO1		ENSG00000233932	CTXN2		ENSG00000234899	SOX9-AS1		ENSG00000236064	LOC101928335		ENSG00000207696	MIR659		ENSG00000163655	GMPS		ENSG00000163507	CIP2A		ENSG00000265867	MIR4516
ENSG00000163288	GABRB1		ENSG00000169245	CXCL10		ENSG00000254726	MEX3A		ENSG00000212296	SNORD72		ENSG00000183248	PRR36		ENSG00000221955	SLC12A8		ENSG00000259200	LOC105370802		ENSG00000188610	FAM72B		ENSG00000145337	PYURF		ENSG00000086717	PPEF1		ENSG00000026508	CD44		ENSG00000164076	CAMKV		ENSG00000185090	MANEAL
ENSG00000258689	LINC01269		ENSG00000169297	NR0B1		ENSG00000116014	KISS1R		ENSG00000264773	MIR4420		ENSG00000231587	SNORD62B		ENSG00000261804	LOC102723373		ENSG00000250420	AACSP1		ENSG00000230937	MIR205HG		ENSG00000250127	LINC02108		ENSG00000153347	FAM81B		ENSG00000166794	PPIB		ENSG00000204956	PCDHGA1		ENSG00000126010	GRPR
ENSG00000142700	DMRTA2		ENSG00000147697	GSDMC		ENSG00000174939	ASPHD1		ENSG00000148408	CACNA1B		ENSG00000207217	SNORA80D		ENSG00000146918	NCAPG2		ENSG00000182481	KPNA2		ENSG00000223956	LINC01767		ENSG00000199024	MIR103A2		ENSG00000219607	PPP1R3G		ENSG00000131495	NDUFA2		ENSG00000154451	GBP5		ENSG00000185480	PARPBP
ENSG00000231107	LINC01508		ENSG00000132164	SLC6A11		ENSG00000251381	LINC00958		ENSG00000143452	HORMAD1		ENSG00000152253	SPC25		ENSG00000226856	THORLNC		ENSG00000197520	FAM177B		ENSG00000128039	SRD5A3		ENSG00000186919	ZACN		ENSG00000129521	EGLN3		ENSG00000185753	CXorf38		ENSG00000184106	TREML3P		ENSG00000048545	GUCA1A
ENSG00000234996	LOC148709		ENSG00000186185	KIF18B		ENSG00000268095	ZNF649-AS1		ENSG00000231587	SNORD62B		ENSG00000260442	ATP2A1-AS1		ENSG00000117632	STMN1		ENSG00000268686	LOC101928295		ENSG00000175077	RTP1		ENSG00000165066	NKX6-3		ENSG00000172965	MIR4435-2HG		ENSG00000234693	LOC100506175		ENSG00000104889	RNASEH2A		ENSG00000206634	SNORA22
ENSG00000199172	MIR331		ENSG00000207756	MIR580		ENSG00000181211	HECW1-IT1		ENSG00000142484	TM4SF5		ENSG00000167755	KLK6		ENSG00000106541	AGR2		ENSG00000176890	TYMS		ENSG00000133985	TTC9		ENSG00000171320	ESCO2		ENSG00000176994	SMCR8		ENSG00000109133	TMEM33		ENSG00000162374	ELAVL4		ENSG00000268864	LOC284379
ENSG00000267201	LINC01775		ENSG00000204869	IGFL4		ENSG00000225166	LOC102724849		ENSG00000251173	UCHL1-AS1		ENSG00000143355	LHX9		ENSG00000215277	RNF212B		ENSG00000108849	PPY		ENSG00000139354	GAS2L3		ENSG00000250103	PANCR		ENSG00000170421	KRT8		ENSG00000125835	SNRPB		ENSG00000227471	AKR1B15		ENSG00000137804	NUSAP1
ENSG00000073111	MCM2		ENSG00000151725	CENPU		ENSG00000265390	MIR4999		ENSG00000207217	SNORA80D		ENSG00000108244	KRT23		ENSG00000180957	PITPNB		ENSG00000125319	C17orf53		ENSG00000231574	LINC02015		ENSG00000122390	NAA60		ENSG00000228414	LINC01185		ENSG00000104064	GABPB1		ENSG00000110492	MDK		ENSG00000114631	PODXL2
ENSG00000183196	CHST6		ENSG00000174938	SEZ6L2		ENSG00000186526	CYP4F8		ENSG00000152253	SPC25		ENSG00000256394	ASIC5		ENSG00000165474	GJB2		ENSG00000008300	CELSR3		ENSG00000141570	CBX8		ENSG00000226372	DCAF8L1		ENSG00000185561	TLCD2		ENSG00000251179	TMEM92-AS1		ENSG00000267416	LOC105371849		ENSG00000182798	MAGEB17
ENSG00000207650	MIR570		ENSG00000233080	LINC01399		ENSG00000139629	GALNT6		ENSG00000260442	ATP2A1-AS1		ENSG00000165685	TMEM52B		ENSG00000217442	SYCE3		ENSG00000111540	RAB5B		ENSG00000254854	LOC102724301		ENSG00000165584	SSX3		ENSG00000182183	SHISAL2A		ENSG00000186212	SOWAHB		ENSG00000156689	GLYATL2		ENSG00000130054	FAM155B
ENSG00000187242	KRT12		ENSG00000231918	LOC730100		ENSG00000233496	SYNJ2-IT1		ENSG00000167755	KLK6		ENSG00000051180	RAD51		ENSG00000231651	DLG3-AS1		ENSG00000165309	ARMC3		ENSG00000042493	CAPG		ENSG00000049247	UTS2		ENSG00000131944	FAAP24		ENSG00000136247	ZDHHC4		ENSG00000096006	CRISP3		ENSG00000231752	EMBP1
ENSG00000234380	LINC01426		ENSG00000255571	MIR9-3HG		ENSG00000207757	MIR93		ENSG00000143355	LHX9		ENSG00000112280	COL9A1		ENSG00000149926	FAM57B		ENSG00000140525	FANCI		ENSG00000182472	CAPN12		ENSG00000115297	TLX2		ENSG00000187642	PERM1		ENSG00000181499	OR6T1		ENSG00000207297	SNORD7		ENSG00000257913	DDN-AS1
ENSG00000169245	CXCL10		ENSG00000087586	AURKA		ENSG00000162782	TDRD5		ENSG00000184995	IFNE		ENSG00000205420	KRT6A		ENSG00000145649	GZMA		ENSG00000188095	MESP2		ENSG00000100387	RBX1		ENSG00000266297	MIR744		ENSG00000168393	DTYMK		ENSG00000118946	PCDH17		ENSG00000249378	LINC01060		ENSG00000236039	LOC101927630
ENSG00000176165	FOXG1		ENSG00000198881	ASB12		ENSG00000187730	GABRD		ENSG00000108244	KRT23		ENSG00000105989	WNT2		ENSG00000258102	MAP1LC3B2		ENSG00000156096	UGT2B4		ENSG00000115415	STAT1		ENSG00000179546	HTR1D		ENSG00000164509	IL31RA		ENSG00000126267	COX6B1		ENSG00000231133	HAR1B		ENSG00000120210	INSL6
ENSG00000169297	NR0B1		ENSG00000188766	SPRED3		ENSG00000105976	MET		ENSG00000256394	ASIC5		ENSG00000100558	PLEK2		ENSG00000188739	RBM34		ENSG00000112333	NR2E1		ENSG00000129317	PUS7L		ENSG00000180730	SHISA2		ENSG00000080572	PIH1D3		ENSG00000204580	DDR1		ENSG00000183153	GJD3		ENSG00000102195	GPR50
ENSG00000147697	GSDMC		ENSG00000265450	MIR4502		ENSG00000147570	DNAJC5B		ENSG00000179073	TAAR3P		ENSG00000211575	MIR760		ENSG00000176988	FMR1NB		ENSG00000108821	COL1A1		ENSG00000170289	CNGB3		ENSG00000160161	CILP2		ENSG00000154102	C16orf74		ENSG00000169627	BOLA2B		ENSG00000233847	LOC105378991		ENSG00000182600	SNORC
ENSG00000132164	SLC6A11		ENSG00000224349	LOC105377849		ENSG00000221265	MIR1255A		ENSG00000165685	TMEM52B		ENSG00000137860	SLC28A2		ENSG00000131233	GJA9		ENSG00000261121	LINC02473		ENSG00000184162	NR2C2AP		ENSG00000147536	GINS4		ENSG00000166573	GALR1		ENSG00000164181	ELOVL7		ENSG00000177108	ZDHHC22		ENSG00000111247	RAD51AP1
ENSG00000166006	KCNC2		ENSG00000136695	IL36RN		ENSG00000224865	LOC101928782		ENSG00000051180	RAD51		ENSG00000237651	C2orf74		ENSG00000183654	MARCH11		ENSG00000221055	MIR1302-3		ENSG00000157542	KCNJ6		ENSG00000166558	SLC38A8		ENSG00000262585	LINC01979		ENSG00000125375	DMAC2L		ENSG00000075702	WDR62		ENSG00000253603	CERNA3
ENSG00000186185	KIF18B		ENSG00000130829	DUSP9		ENSG00000181333	HEPHL1		ENSG00000112280	COL9A1		ENSG00000267698	LOC101927572		ENSG00000223442	TH2LCRR		ENSG00000137807	KIF23		ENSG00000104899	AMH		ENSG00000271216	LINC01050		ENSG00000077498	TYR		ENSG00000249464	LINC01091		ENSG00000198074	AKR1B10		ENSG00000145386	CCNA2
ENSG00000207756	MIR580		ENSG00000229258	LPGAT1-AS1		ENSG00000196811	CHRNG		ENSG00000205420	KRT6A		ENSG00000111057	KRT18		ENSG00000260083	MIR762HG		ENSG00000204624	DISP3		ENSG00000117595	IRF6		ENSG00000249500	LINC01179		ENSG00000169020	ATP5ME		ENSG00000160293	VAV2		ENSG00000242082	SLC5A4-AS1		ENSG00000063015	SEZ6
ENSG00000204869	IGFL4		ENSG00000263583	MIR4522		ENSG00000263361	MIR378H		ENSG00000105989	WNT2		ENSG00000102384	CENPI		ENSG00000131951	LRRC9		ENSG00000264056	MIR5685		ENSG00000000460	C1orf112		ENSG00000198758	EPS8L3		ENSG00000162366	PDZK1IP1		ENSG00000110975	SYT10		ENSG00000225663	MCRIP1		ENSG00000237222	LINC01968
ENSG00000151725	CENPU		ENSG00000261465	LOC102723385		ENSG00000070019	GUCY2C		ENSG00000100558	PLEK2		ENSG00000265962	GACAT2		ENSG00000228661	LOC105376527		ENSG00000137261	KIAA0319		ENSG00000245080	MIR3150BHG		ENSG00000106436	MYL10		ENSG00000243629	LINC00880		ENSG00000134809	TIMM10		ENSG00000166428	PLD4		ENSG00000150551	LYPD1
ENSG00000174938	SEZ6L2		ENSG00000163808	KIF15		ENSG00000249131	PSD2-AS1		ENSG00000211575	MIR760		ENSG00000124731	TREM1		ENSG00000177350	RPL13AP3		ENSG00000227028	SLC8A1-AS1		ENSG00000264859	DSG2-AS1		ENSG00000127423	AUNIP		ENSG00000105697	HAMP		ENSG00000222038	POTEJ		ENSG00000170558	CDH2		ENSG00000183856	IQGAP3
ENSG00000233080	LINC01399		ENSG00000170627	GTSF1		ENSG00000120659	TNFSF11		ENSG00000238020	HTR3E-AS1		ENSG00000105549	THEG		ENSG00000253773	C8orf37-AS1		ENSG00000213185	FAM24B		ENSG00000179051	RCC2		ENSG00000105889	STEAP1B		ENSG00000182272	B4GALNT4		ENSG00000105865	DUS4L		ENSG00000185760	KCNQ5		ENSG00000182545	RNASE10
ENSG00000231918	LOC730100		ENSG00000171403	KRT9		ENSG00000264424	MYH4		ENSG00000137860	SLC28A2		ENSG00000237372	UNQ6494		ENSG00000105699	LSR		ENSG00000234956	LINC02539		ENSG00000108679	LGALS3BP		ENSG00000167513	CDT1		ENSG00000180921	FAM83H		ENSG00000133321	PLAAT4		ENSG00000104435	STMN2		ENSG00000118733	OLFM3
ENSG00000188620	HMX3		ENSG00000186038	HTR3E		ENSG00000214725	CDIPTOSP		ENSG00000237651	C2orf74		ENSG00000231122	FAM25E		ENSG00000203724	C1orf53		ENSG00000159958	TNFRSF13C		ENSG00000163918	RFC4		ENSG00000245832	MIR4300HG		ENSG00000131019	ULBP3		ENSG00000130204	TOMM40		ENSG00000199161	MIR126		ENSG00000196711	ALKAL1
ENSG00000255571	MIR9-3HG		ENSG00000066032	CTNNA2		ENSG00000254389	RHPN1-AS1		ENSG00000267698	LOC101927572		ENSG00000125879	OTOR		ENSG00000029993	HMGB3		ENSG00000266852	MIR4482		ENSG00000180596	HIST1H2BC		ENSG00000100162	CENPM		ENSG00000205755	CRLF2		ENSG00000167461	RAB8A		ENSG00000222365	SNORD12B		ENSG00000261742	LINC00922
ENSG00000087586	AURKA		ENSG00000105880	DLX5		ENSG00000161888	SPC24		ENSG00000241570	PAQR9-AS1		ENSG00000265766	CXADRP3		ENSG00000162490	DRAXIN		ENSG00000267291	LOC105372397		ENSG00000198286	CARD11		ENSG00000196584	XRCC2		ENSG00000026751	SLAMF7		ENSG00000128617	OPN1SW		ENSG00000187033	SAMD7		ENSG00000155008	APOOL
ENSG00000198881	ASB12		ENSG00000268941	LINC01711		ENSG00000207688	MIR548AA2		ENSG00000111057	KRT18		ENSG00000079689	SCGN		ENSG00000162004	CCDC78		ENSG00000232560	LINC01549		ENSG00000201512	SNORA71C		ENSG00000264931	MIR3138		ENSG00000249375	CASC11		ENSG00000123395	ATG101		ENSG00000143512	HHIPL2		ENSG00000227857	LOC101929626
ENSG00000173702	MUC13		ENSG00000138778	CENPE		ENSG00000065923	SLC9A7		ENSG00000102384	CENPI		ENSG00000198807	PAX9		ENSG00000161800	RACGAP1		ENSG00000118242	MREG		ENSG00000184774	MGAT4EP		ENSG00000146410	MTFR2		ENSG00000144407	PTH2R		ENSG00000182107	TMEM30B		ENSG00000136982	DSCC1		ENSG00000203756	TMEM244
ENSG00000188766	SPRED3		ENSG00000226004	LINC02528		ENSG00000137573	SULF1		ENSG00000265962	GACAT2		ENSG00000254726	MEX3A		ENSG00000101417	PXMP4		ENSG00000259156	CHEK2P2		ENSG00000158486	DNAH3		ENSG00000206262	FOXL2NB		ENSG00000188910	GJB3		ENSG00000129159	KCNC1		ENSG00000103495	MAZ		ENSG00000100429	HDAC10
ENSG00000265450	MIR4502		ENSG00000263641	MIR4777		ENSG00000116771	AGMAT		ENSG00000124731	TREM1		ENSG00000116014	KISS1R		ENSG00000238062	SPATA3-AS1		ENSG00000242516	LINC00960		ENSG00000137310	TCF19		ENSG00000175426	PCSK1		ENSG00000133816	MICAL2		ENSG00000090266	NDUFB2		ENSG00000225877	PSG8-AS1		ENSG00000171102	OBP2B
ENSG00000224349	LOC105377849		ENSG00000173610	UGT2A1		ENSG00000162073	PAQR4		ENSG00000237372	UNQ6494		ENSG00000174939	ASPHD1		ENSG00000225391	NHEG1		ENSG00000177602	HASPIN		ENSG00000140832	MARVELD3		ENSG00000266245	MIR4644		ENSG00000180720	CHRM4		ENSG00000088356	PDRG1		ENSG00000256797	KLRF2		ENSG00000249781	LINC02112
ENSG00000136695	IL36RN		ENSG00000242147	LINC02657		ENSG00000188523	CFAP77		ENSG00000231122	FAM25E		ENSG00000268095	ZNF649-AS1		ENSG00000196664	TLR7		ENSG00000137563	GGH		ENSG00000150722	PPP1R1C		ENSG00000115718	PROC		ENSG00000141371	C17orf64		ENSG00000247077	PGAM5		ENSG00000185467	KPNA7		ENSG00000246394	LOC101928597
ENSG00000130829	DUSP9		ENSG00000165891	E2F7		ENSG00000149243	KLHL35		ENSG00000125879	OTOR		ENSG00000225166	LOC102724849		ENSG00000267226	LOC101927322		ENSG00000232656	IDI2-AS1		ENSG00000010292	NCAPD2		ENSG00000125498	KIR2DL1		ENSG00000186638	KIF24		ENSG00000177398	UMODL1		ENSG00000170775	GPR37		ENSG00000228594	FNDC10
ENSG00000229258	LPGAT1-AS1		ENSG00000079462	PAFAH1B3		ENSG00000249158	PCDHA11		ENSG00000198807	PAX9		ENSG00000186526	CYP4F8		ENSG00000235914	MACROD2-AS1		ENSG00000160957	RECQL4		ENSG00000183814	LIN9		ENSG00000156269	NAA11		ENSG00000101255	TRIB3		ENSG00000153944	MSI2		ENSG00000184350	MRGPRE		ENSG00000204362	LOC400743
ENSG00000263583	MIR4522		ENSG00000144354	CDCA7		ENSG00000226887	ERVMER34-1		ENSG00000254726	MEX3A		ENSG00000139629	GALNT6		ENSG00000204177	BMS1P1		ENSG00000225742	LINC02036		ENSG00000223776	LGALS8-AS1		ENSG00000138160	KIF11		ENSG00000197275	RAD54B		ENSG00000130821	SLC6A8		ENSG00000116299	KIAA1324		ENSG00000253417	LINC02159
ENSG00000261465	LOC102723385		ENSG00000264349	MIR4258		ENSG00000232671	ZNF687-AS1		ENSG00000174939	ASPHD1		ENSG00000233496	SYNJ2-IT1		ENSG00000229453	SPINK8		ENSG00000253405	EVX1-AS		ENSG00000111344	RASAL1		ENSG00000206630	SNORD60		ENSG00000237289	CKMT1B		ENSG00000177034	MTX3		ENSG00000222489	SNORA79B		ENSG00000161133	USP41
ENSG00000163808	KIF15		ENSG00000213468	FIRRE		ENSG00000167105	TMEM92		ENSG00000251381	LINC00958		ENSG00000002726	AOC1		ENSG00000131126	TEX101		ENSG00000178752	ERFE		ENSG00000261437	LOC100288748		ENSG00000221760	MIR548J		ENSG00000138622	HCN4		ENSG00000236830	CBR3-AS1		ENSG00000265102	MIR3942		ENSG00000238961	SNORA47
ENSG00000170627	GTSF1		ENSG00000100253	MIOX		ENSG00000267296	CEBPA-DT		ENSG00000268095	ZNF649-AS1		ENSG00000207757	MIR93		ENSG00000131015	ULBP2		ENSG00000146666	LINC00525		ENSG00000196696	PDXDC2P-NPIPB14P		ENSG00000101115	SALL4		ENSG00000115266	APC2		ENSG00000151503	NCAPD3		ENSG00000262874	C19orf84		ENSG00000167476	JSRP1
ENSG00000186038	HTR3E		ENSG00000228044	LOC101927787		ENSG00000051341	POLQ		ENSG00000225166	LOC102724849		ENSG00000162782	TDRD5		ENSG00000230062	ANKRD66		ENSG00000259471	LINC01169		ENSG00000104413	ESRP1		ENSG00000148798	INA		ENSG00000205334	LINC01460		ENSG00000198931	APRT		ENSG00000229649	LINC02681		ENSG00000234753	FOXP4-AS1
ENSG00000105880	DLX5		ENSG00000232225	LINC01047		ENSG00000229775	LINC02624		ENSG00000186526	CYP4F8		ENSG00000187730	GABRD		ENSG00000230215	LINC01840		ENSG00000135052	GOLM1		ENSG00000206337	HCP5		ENSG00000164744	SUN3		ENSG00000224116	INHBA-AS1		ENSG00000176753	C15orf56		ENSG00000010030	ETV7		ENSG00000162456	KNCN
ENSG00000268941	LINC01711		ENSG00000197299	BLM		ENSG00000139618	BRCA2		ENSG00000139629	GALNT6		ENSG00000267260	LOC728485		ENSG00000166823	MESP1		ENSG00000254973	LOC105375800		ENSG00000189266	PNRC2		ENSG00000167165	UGT1A6		ENSG00000151023	ENKUR		ENSG00000100122	CRYBB1		ENSG00000232301	LNCPRESS1		ENSG00000198723	TEX45
ENSG00000239035	SNORD13D		ENSG00000266240	MIR5091		ENSG00000214237	MINDY4B		ENSG00000233496	SYNJ2-IT1		ENSG00000147570	DNAJC5B		ENSG00000111335	OAS2		ENSG00000133110	POSTN		ENSG00000165935	SMCO2		ENSG00000124140	SLC12A5		ENSG00000041353	RAB27B		ENSG00000112996	MRPS30		ENSG00000130561	SAG		ENSG00000151012	SLC7A11
ENSG00000138778	CENPE		ENSG00000166211	SPIC		ENSG00000013810	TACC3		ENSG00000002726	AOC1		ENSG00000224865	LOC101928782		ENSG00000197106	SLC6A17		ENSG00000162377	COA7		ENSG00000164695	CHMP4C		ENSG00000249853	HS3ST5		ENSG00000144231	POLR2D		ENSG00000113739	STC2		ENSG00000248323	LUCAT1		ENSG00000162063	CCNF
ENSG00000226004	LINC02528		ENSG00000132429	POPDC3		ENSG00000136492	BRIP1		ENSG00000207757	MIR93		ENSG00000181333	HEPHL1		ENSG00000232629	HLA-DQB2		ENSG00000235961	PNMA6A		ENSG00000166145	SPINT1		ENSG00000266619	MIR4642		ENSG00000168282	MGAT2		ENSG00000162592	CCDC27		ENSG00000203747	FCGR3A		ENSG00000204603	LINC01257
ENSG00000263641	MIR4777		ENSG00000180776	ZDHHC20		ENSG00000134323	MYCN		ENSG00000162782	TDRD5		ENSG00000187268	FAM9C		ENSG00000196353	CPNE4		ENSG00000127831	VIL1		ENSG00000223387	LINC02068		ENSG00000164300	SERINC5		ENSG00000146955	RAB19		ENSG00000049283	EPN3		ENSG00000128340	RAC2		ENSG00000207063	SNORD116-1
ENSG00000273409	LOC101929497		ENSG00000147509	RGS20		ENSG00000226644	LOC388780		ENSG00000187730	GABRD		ENSG00000256463	SALL3		ENSG00000115263	GCG		ENSG00000125398	SOX9		ENSG00000008735	MAPK8IP2		ENSG00000196767	POU3F4		ENSG00000102962	CCL22		ENSG00000248318	LOC101927543		ENSG00000188820	CALHM6		ENSG00000204960	BLACE
ENSG00000173610	UGT2A1		ENSG00000085840	ORC1		ENSG00000199072	MIRLET7F1		ENSG00000267260	LOC728485		ENSG00000123576	ESX1		ENSG00000261667	LY6L		ENSG00000077327	SPAG6		ENSG00000167747	C19orf48		ENSG00000134588	USP26		ENSG00000248668	OXCT1-AS1		ENSG00000181751	C5orf30		ENSG00000136108	CKAP2		ENSG00000126259	KIRREL2
ENSG00000242147	LINC02657		ENSG00000101412	E2F1		ENSG00000266975	FARSA-AS1		ENSG00000105976	MET		ENSG00000109705	NKX3-2		ENSG00000262543	SMIM28		ENSG00000250133	HOXC-AS2		ENSG00000169750	RAC3		ENSG00000016082	ISL1		ENSG00000123096	SSPN		ENSG00000176387	HSD11B2		ENSG00000248757	LINC02115		ENSG00000115009	CCL20
ENSG00000165891	E2F7		ENSG00000260219	LOC101928707		ENSG00000176912	TYMSOS		ENSG00000147570	DNAJC5B		ENSG00000223882	ABCC5-AS1		ENSG00000011347	SYT7		ENSG00000165496	RPL10L		ENSG00000246582	LOC389641		ENSG00000118702	GHRH		ENSG00000188157	AGRN		ENSG00000237388	OR4A47		ENSG00000209042	SNORD12C		ENSG00000163689	C3orf67
ENSG00000079462	PAFAH1B3		ENSG00000207771	MIR550A1		ENSG00000182393	IFNL1		ENSG00000188175	HEPACAM2		ENSG00000070019	GUCY2C		ENSG00000136574	GATA4		ENSG00000258325	ITFG2-AS1		ENSG00000115850	LCT		ENSG00000260913	LINC01254		ENSG00000109881	CCDC34		ENSG00000244411	KRTAP5-7		ENSG00000265000	LOC101927877		ENSG00000105173	CCNE1
ENSG00000144354	CDCA7		ENSG00000229105	ASTN2-AS1		ENSG00000224095	LINC01935		ENSG00000181333	HEPHL1		ENSG00000140297	GCNT3		ENSG00000206621	SNORD116-14		ENSG00000109321	AREG		ENSG00000141741	MIEN1		ENSG00000267374	MIR924HG		ENSG00000236305	SLC12A9-AS1		ENSG00000204991	SPIRE2		ENSG00000130540	SULT4A1		ENSG00000173391	OLR1
ENSG00000264349	MIR4258		ENSG00000104833	TUBB4A		ENSG00000141965	FEM1A		ENSG00000123576	ESX1		ENSG00000230257	NFE4		ENSG00000166451	CENPN		ENSG00000198398	TMEM207		ENSG00000185624	P4HB		ENSG00000208036	MIR106B		ENSG00000231528	FAM225A		ENSG00000170266	GLB1		ENSG00000149554	CHEK1		ENSG00000267568	LOC105371899
ENSG00000213468	FIRRE		ENSG00000178401	DNAJC22		ENSG00000250337	PURPL		ENSG00000196811	CHRNG		ENSG00000264424	MYH4		ENSG00000142185	TRPM2		ENSG00000198826	ARHGAP11A		ENSG00000104549	SQLE		ENSG00000207652	MIR621		ENSG00000158623	COPG2		ENSG00000224057	EGFR-AS1		ENSG00000203645	LINC00501		ENSG00000267452	LINC02072
ENSG00000100253	MIOX		ENSG00000240893	LINC02042		ENSG00000263456	MIR5189		ENSG00000266745	MIR3135A		ENSG00000214725	CDIPTOSP		ENSG00000207741	MIR590		ENSG00000232434	AJM1		ENSG00000105738	SIPA1L3		ENSG00000264464	LOC101928144		ENSG00000117983	MUC5B		ENSG00000171940	ZNF217		ENSG00000101197	BIRC7		ENSG00000171241	SHCBP1
ENSG00000228044	LOC101927787		ENSG00000221406	MIR320B2		ENSG00000234949	LOC105373958		ENSG00000109705	NKX3-2		ENSG00000157330	C1orf158		ENSG00000159625	DRC7		ENSG00000203985	LDLRAD1		ENSG00000145642	SHISAL2B		ENSG00000135119	RNFT2		ENSG00000110536	PTPMT1		ENSG00000187486	KCNJ11		ENSG00000177614	PGBD5		ENSG00000267638	LOC105371789
ENSG00000169876	MUC17		ENSG00000182648	LOC285889		ENSG00000123975	CKS2		ENSG00000223882	ABCC5-AS1		ENSG00000254389	RHPN1-AS1		ENSG00000155719	OTOA		ENSG00000038427	VCAN		ENSG00000176749	CDK5R1		ENSG00000245848	CEBPA		ENSG00000107984	DKK1		ENSG00000086598	TMED2		ENSG00000164112	TMEM155		ENSG00000272395	IFNL4
ENSG00000232225	LINC01047		ENSG00000163623	NKX6-1		ENSG00000125872	LRRN4		ENSG00000215162	LINC00269		ENSG00000161888	SPC24		ENSG00000231221	LINC01593		ENSG00000258792	LOC105370616		ENSG00000166557	TMED3		ENSG00000163288	GABRB1		ENSG00000236699	ARHGEF38		ENSG00000147724	FAM135B		ENSG00000166342	NETO1		ENSG00000199047	MIR378A
ENSG00000197299	BLM		ENSG00000171116	HSFX1		ENSG00000248964	LOC101929470		ENSG00000263361	MIR378H		ENSG00000207688	MIR548AA2		ENSG00000255833	TIFAB		ENSG00000233718	MYCNOS		ENSG00000154096	THY1		ENSG00000142700	DMRTA2		ENSG00000169871	TRIM56		ENSG00000120256	LRP11		ENSG00000171388	APLN		ENSG00000117724	CENPF
ENSG00000266240	MIR5091		ENSG00000136943	CTSV		ENSG00000160183	TMPRSS3		ENSG00000070019	GUCY2C		ENSG00000065923	SLC9A7		ENSG00000173825	TIGD3		ENSG00000114638	UPK1B		ENSG00000167644	C19orf33		ENSG00000171501	OR1N2		ENSG00000156127	BATF		ENSG00000130545	CRB3		ENSG00000258227	CLEC5A		ENSG00000100604	CHGA
ENSG00000135355	GJA10		ENSG00000149972	CNTN5		ENSG00000156510	HKDC1		ENSG00000140297	GCNT3		ENSG00000137573	SULF1		ENSG00000221947	XKR9		ENSG00000186329	TMEM212		ENSG00000187984	ANKRD19P		ENSG00000231107	LINC01508		ENSG00000161082	CELF5		ENSG00000168476	REEP4		ENSG00000206650	SNORA70G		ENSG00000126709	IFI6
ENSG00000204479	PRAMEF17		ENSG00000214300	SPDYE3		ENSG00000229869	LOC101927762		ENSG00000230257	NFE4		ENSG00000116771	AGMAT		ENSG00000080224	EPHA6		ENSG00000167117	ANKRD40CL		ENSG00000183742	MACC1		ENSG00000234996	LOC148709		ENSG00000239857	GET4		ENSG00000196172	ZNF681		ENSG00000139269	INHBE		ENSG00000212296	SNORD72
ENSG00000166211	SPIC		ENSG00000177984	LCN15		ENSG00000106327	TFR2		ENSG00000249131	PSD2-AS1		ENSG00000137976	DNASE2B		ENSG00000229452	LOC107986703		ENSG00000132749	TESMIN		ENSG00000168802	CHTF8		ENSG00000199172	MIR331		ENSG00000145087	STXBP5L		ENSG00000064419	TNPO3		ENSG00000152591	DSPP		ENSG00000264773	MIR4420
ENSG00000259073	FOXN3-AS2		ENSG00000197238	HIST1H4J		ENSG00000169067	ACTBL2		ENSG00000120659	TNFSF11		ENSG00000253733	LZTS1-AS1		ENSG00000171017	LRRC8E		ENSG00000247151	CSTF3-DT		ENSG00000067225	PKM		ENSG00000267201	LINC01775		ENSG00000140835	CHST4		ENSG00000174903	RAB1B		ENSG00000230789	ARHGAP26-IT1		ENSG00000148408	CACNA1B
ENSG00000180776	ZDHHC20		ENSG00000109851	DBX1		ENSG00000100473	COCH		ENSG00000264424	MYH4		ENSG00000162073	PAQR4		ENSG00000221716	SNORA11		ENSG00000226025	LGALS17A		ENSG00000184599	TAFA3		ENSG00000073111	MCM2		ENSG00000163347	CLDN1		ENSG00000125966	MMP24		ENSG00000255746	LOC102723544		ENSG00000143452	HORMAD1
ENSG00000147509	RGS20		ENSG00000147571	CRH		ENSG00000123473	STIL		ENSG00000214725	CDIPTOSP		ENSG00000188523	CFAP77		ENSG00000136352	NKX2-1		ENSG00000104341	LAPTM4B		ENSG00000234608	MAPKAPK5-AS1		ENSG00000183196	CHST6		ENSG00000135454	B4GALNT1		ENSG00000205937	RNPS1		ENSG00000143278	F13B		ENSG00000183248	PRR36
ENSG00000085840	ORC1		ENSG00000128683	GAD1		ENSG00000163218	PGLYRP4		ENSG00000157330	C1orf158		ENSG00000149243	KLHL35		ENSG00000103550	KNOP1		ENSG00000188092	GPR89B		ENSG00000159166	LAD1		ENSG00000207650	MIR570		ENSG00000168275	COA6		ENSG00000121022	COPS5		ENSG00000168394	TAP1		ENSG00000231587	SNORD62B
ENSG00000101412	E2F1		ENSG00000156970	BUB1B		ENSG00000265658	MIR3690		ENSG00000254389	RHPN1-AS1		ENSG00000204970	PCDHA1		ENSG00000047662	FAM184B		ENSG00000250708	LINC02269		ENSG00000108961	RANGRF		ENSG00000234380	LINC01426		ENSG00000124116	WFDC3		ENSG00000163840	DTX3L		ENSG00000188909	BSX		ENSG00000142484	TM4SF5
ENSG00000260219	LOC101928707		ENSG00000232775	BMS1P22		ENSG00000172031	EPHX4		ENSG00000266554	LINC01443		ENSG00000249158	PCDHA11		ENSG00000145247	OCIAD2		ENSG00000228067	LINC01740		ENSG00000204366	ZBTB12		ENSG00000169245	CXCL10		ENSG00000235621	LINC00494		ENSG00000164125	GASK1B		ENSG00000258673	LINC01397		ENSG00000251173	UCHL1-AS1
ENSG00000207771	MIR550A1		ENSG00000168843	FSTL5		ENSG00000198901	PRC1		ENSG00000161888	SPC24		ENSG00000240498	CDKN2B-AS1		ENSG00000215397	SCRT2		ENSG00000100290	BIK		ENSG00000178363	CALML3		ENSG00000234906	APOC2		ENSG00000127585	FBXL16		ENSG00000181789	COPG1		ENSG00000171208	NETO2		ENSG00000207217	SNORA80D
ENSG00000104833	TUBB4A		ENSG00000258986	TMEM179		ENSG00000113763	UNC5A		ENSG00000122787	AKR1D1		ENSG00000226887	ERVMER34-1		ENSG00000228288	PCAT6		ENSG00000127561	SYNGR3		ENSG00000248874	C5orf17		ENSG00000186185	KIF18B		ENSG00000075618	FSCN1		ENSG00000108576	SLC6A4		ENSG00000089012	SIRPG		ENSG00000152253	SPC25
ENSG00000178401	DNAJC22		ENSG00000105641	SLC5A5		ENSG00000268996	MAN1B1-DT		ENSG00000207688	MIR548AA2		ENSG00000232671	ZNF687-AS1		ENSG00000174016	TENT5D		ENSG00000255737	AGAP2-AS1		ENSG00000156509	FBXO43		ENSG00000207756	MIR580		ENSG00000091490	SEL1L3		ENSG00000186417	GLDN		ENSG00000006788	MYH13		ENSG00000260442	ATP2A1-AS1
ENSG00000207088	SNORA7B		ENSG00000261040	WFDC21P		ENSG00000229267	SNHG31		ENSG00000065923	SLC9A7		ENSG00000167105	TMEM92		ENSG00000224805	LINC00853		ENSG00000241388	HNF1A-AS1		ENSG00000101276	SLC52A3		ENSG00000204869	IGFL4		ENSG00000168135	KCNJ4		ENSG00000262587	LOC554206		ENSG00000237353	PATE4		ENSG00000167755	KLK6
ENSG00000221406	MIR320B2		ENSG00000241544	LINC02029		ENSG00000142731	PLK4		ENSG00000137573	SULF1		ENSG00000051341	POLQ		ENSG00000179886	TIGD5		ENSG00000168243	GNG4		ENSG00000129354	AP1M2		ENSG00000151725	CENPU		ENSG00000196735	HLA-DQA1		ENSG00000102898	NUTF2		ENSG00000188306	LRRIQ4		ENSG00000184995	IFNE
ENSG00000266643	MIR3677		ENSG00000188833	ENTPD8		ENSG00000237128	LINC02652		ENSG00000249069	LINC01033		ENSG00000145681	HAPLN1		ENSG00000078081	LAMP3		ENSG00000269420	PLA2G4C-AS1		ENSG00000106367	AP1S1		ENSG00000174938	SEZ6L2		ENSG00000111665	CDCA3		ENSG00000128524	ATP6V1F		ENSG00000180347	ITPRID1		ENSG00000108244	KRT23
ENSG00000182648	LOC285889		ENSG00000237339	LINC01502		ENSG00000233303	XXYLT1-AS1		ENSG00000116771	AGMAT		ENSG00000229775	LINC02624		ENSG00000120322	PCDHB8		ENSG00000197977	ELOVL2		ENSG00000127922	SEM1		ENSG00000233080	LINC01399		ENSG00000138311	ZNF365		ENSG00000246740	PLA2G4E-AS1		ENSG00000148848	ADAM12		ENSG00000178150	ZNF114
ENSG00000171116	HSFX1		ENSG00000125869	LAMP5		ENSG00000160606	TLCD1		ENSG00000137976	DNASE2B		ENSG00000139618	BRCA2		ENSG00000128203	ASPHD2		ENSG00000120875	DUSP4		ENSG00000171224	FAM241B		ENSG00000231918	LOC730100		ENSG00000125995	ROMO1		ENSG00000114491	UMPS		ENSG00000188372	ZP3		ENSG00000179073	TAAR3P
ENSG00000251258	RFPL4B		ENSG00000167634	NLRP7		ENSG00000075673	ATP12A		ENSG00000253733	LZTS1-AS1		ENSG00000214237	MINDY4B		ENSG00000207563	MIR23B		ENSG00000264049	MIR4737		ENSG00000100342	APOL1		ENSG00000188620	HMX3		ENSG00000228408	TAB2		ENSG00000198648	STK39		ENSG00000237853	NFIA-AS1		ENSG00000165685	TMEM52B
ENSG00000136943	CTSV		ENSG00000132746	ALDH3B2		ENSG00000240303	ACAD11		ENSG00000253281	LOC101929528		ENSG00000013810	TACC3		ENSG00000145545	SRD5A1		ENSG00000096395	MLN		ENSG00000132182	NUP210		ENSG00000255571	MIR9-3HG		ENSG00000224259	LINC01133		ENSG00000070087	PFN2		ENSG00000112164	GLP1R		ENSG00000051180	RAD51
ENSG00000135094	SDS		ENSG00000271860	LOC101927314		ENSG00000029153	ARNTL2		ENSG00000162073	PAQR4		ENSG00000136492	BRIP1		ENSG00000127311	HELB		ENSG00000185915	KLHL34		ENSG00000228100	LINC01820		ENSG00000087586	AURKA		ENSG00000179148	ALOXE3		ENSG00000197372	ZNF675		ENSG00000168496	FEN1		ENSG00000112280	COL9A1
ENSG00000149972	CNTN5		ENSG00000227356	LINC00866		ENSG00000148513	ANKRD30A		ENSG00000188523	CFAP77		ENSG00000134323	MYCN		ENSG00000214960	CRPPA		ENSG00000175130	MARCKSL1		ENSG00000104827	CGB3		ENSG00000198881	ASB12		ENSG00000233077	LINC01271		ENSG00000159763	PIP		ENSG00000169583	CLIC3		ENSG00000205420	KRT6A
ENSG00000214300	SPDYE3		ENSG00000255221	CARD17		ENSG00000159263	SIM2		ENSG00000149243	KLHL35		ENSG00000226644	LOC388780		ENSG00000230212	LOC100133286		ENSG00000230817	LINC01362		ENSG00000167642	SPINT2		ENSG00000173702	MUC13		ENSG00000232838	PET117		ENSG00000182759	MAFA		ENSG00000224557	HLA-DPB2		ENSG00000105989	WNT2
ENSG00000177984	LCN15		ENSG00000125285	SOX21		ENSG00000105550	FGF21		ENSG00000240498	CDKN2B-AS1		ENSG00000266975	FARSA-AS1		ENSG00000139351	SYCP3		ENSG00000142623	PADI1		ENSG00000046604	DSG2		ENSG00000188766	SPRED3		ENSG00000232065	LINC01063		ENSG00000152931	PART1		ENSG00000207721	MIR186		ENSG00000100558	PLEK2
ENSG00000197238	HIST1H4J		ENSG00000204610	TRIM15		ENSG00000130768	SMPDL3B		ENSG00000226887	ERVMER34-1		ENSG00000176912	TYMSOS		ENSG00000155660	PDIA4		ENSG00000196420	S100A5		ENSG00000132000	PODNL1		ENSG00000230657	PRB4		ENSG00000253490	LINC02099		ENSG00000165209	STRBP		ENSG00000249784	SCARNA22		ENSG00000211575	MIR760
ENSG00000109851	DBX1		ENSG00000148123	PLPPR1		ENSG00000100593	ISM2		ENSG00000232671	ZNF687-AS1		ENSG00000114248	LRRC31		ENSG00000179344	HLA-DQB1		ENSG00000117501	MROH9		ENSG00000203711	C6orf99		ENSG00000265450	MIR4502		ENSG00000150394	CDH8		ENSG00000215912	TTC34		ENSG00000207744	MIR10B		ENSG00000238020	HTR3E-AS1
ENSG00000128683	GAD1		ENSG00000084628	NKAIN1		ENSG00000204669	C9orf57		ENSG00000167105	TMEM92		ENSG00000182393	IFNL1		ENSG00000165215	CLDN3		ENSG00000140749	IGSF6		ENSG00000198937	CCDC167		ENSG00000224349	LOC105377849		ENSG00000106268	NUDT1		ENSG00000184445	KNTC1		ENSG00000182352	C17orf77		ENSG00000137860	SLC28A2
ENSG00000156970	BUB1B		ENSG00000182108	DEXI		ENSG00000261713	SSTR5-AS1		ENSG00000267296	CEBPA-DT		ENSG00000171532	NEUROD2		ENSG00000229111	MED4-AS1		ENSG00000166111	SVOP		ENSG00000232907	DLGAP4-AS1		ENSG00000130829	DUSP9		ENSG00000106399	RPA3		ENSG00000157227	MMP14		ENSG00000260779	LOC101927410		ENSG00000237651	C2orf74
ENSG00000232775	BMS1P22		ENSG00000199179	MIRLET7I		ENSG00000199133	MIRLET7D		ENSG00000051341	POLQ		ENSG00000141965	FEM1A		ENSG00000264755	MIR3131		ENSG00000120055	C10orf95		ENSG00000088305	DNMT3B		ENSG00000229258	LPGAT1-AS1		ENSG00000169618	PROKR1		ENSG00000106028	SSBP1		ENSG00000099194	SCD		ENSG00000267698	LOC101927572
ENSG00000168843	FSTL5		ENSG00000221826	PSG3		ENSG00000173557	C2orf70		ENSG00000145681	HAPLN1		ENSG00000234949	LOC105373958		ENSG00000250366	TUNAR		ENSG00000105664	COMP		ENSG00000162188	GNG3		ENSG00000263583	MIR4522		ENSG00000124134	KCNS1		ENSG00000184076	UQCR10		ENSG00000042304	C2orf83		ENSG00000111057	KRT18
ENSG00000105641	SLC5A5		ENSG00000212024	MIR550A3		ENSG00000100867	DHRS2		ENSG00000229775	LINC02624		ENSG00000123975	CKS2		ENSG00000095627	TDRD1		ENSG00000165061	ZMAT4		ENSG00000088386	SLC15A1		ENSG00000261465	LOC102723385		ENSG00000187951	LOC100288637		ENSG00000090263	MRPS33		ENSG00000199377	RNU5F-1		ENSG00000102384	CENPI
ENSG00000261040	WFDC21P		ENSG00000251324	LINC01386		ENSG00000108813	DLX4		ENSG00000139618	BRCA2		ENSG00000125872	LRRN4		ENSG00000159055	MIS18A		ENSG00000135549	PKIB		ENSG00000162639	HENMT1		ENSG00000163808	KIF15		ENSG00000261664	TTC39A-AS1		ENSG00000159231	CBR3		ENSG00000107447	DNTT		ENSG00000124731	TREM1
ENSG00000241544	LINC02029		ENSG00000207313	SNORA2B		ENSG00000137812	KNL1		ENSG00000214237	MINDY4B		ENSG00000248964	LOC101929470		ENSG00000207696	MIR659		ENSG00000157766	ACAN		ENSG00000082497	SERTAD4		ENSG00000170627	GTSF1		ENSG00000249532	MIR302CHG		ENSG00000144837	PLA1A		ENSG00000189013	KIR2DL4		ENSG00000105549	THEG
ENSG00000188833	ENTPD8		ENSG00000180999	C1orf105		ENSG00000135451	TROAP		ENSG00000013810	TACC3		ENSG00000187533	PRR27		ENSG00000153347	FAM81B		ENSG00000160505	NLRP4		ENSG00000197930	ERO1A		ENSG00000186038	HTR3E		ENSG00000106927	AMBP		ENSG00000129682	FGF13		ENSG00000153044	CENPH		ENSG00000237372	UNQ6494
ENSG00000132821	VSTM2L		ENSG00000248858	FLJ46284		ENSG00000101850	GPR143		ENSG00000136492	BRIP1		ENSG00000160183	TMPRSS3		ENSG00000235054	LINC01777		ENSG00000114113	RBP2		ENSG00000124102	PI3		ENSG00000066032	CTNNA2		ENSG00000139193	CD27		ENSG00000164967	RPP25L		ENSG00000121207	LRAT		ENSG00000265766	CXADRP3
ENSG00000237339	LINC01502		ENSG00000163705	FANCD2OS		ENSG00000260738	LINC00554		ENSG00000134323	MYCN		ENSG00000131914	LIN28A		ENSG00000156009	MAGEA8		ENSG00000153132	CLGN		ENSG00000164900	GBX1		ENSG00000255042	LOC441601		ENSG00000257137	C12orf80		ENSG00000172336	POP7		ENSG00000227145	IL21-AS1		ENSG00000254726	MEX3A
ENSG00000125869	LAMP5		ENSG00000170689	HOXB9		ENSG00000230392	LOC101928336		ENSG00000199072	MIRLET7F1		ENSG00000224574	COL18A1-AS2		ENSG00000176994	SMCR8		ENSG00000258785	LINC01580		ENSG00000261335	LOC105274304		ENSG00000268941	LINC01711		ENSG00000074276	CDHR2		ENSG00000205500	LOC100129724		ENSG00000177182	CLVS1		ENSG00000116014	KISS1R
ENSG00000167634	NLRP7		ENSG00000109205	ODAM		ENSG00000221957	KIR2DS4		ENSG00000266975	FARSA-AS1		ENSG00000107187	LHX3		ENSG00000170421	KRT8		ENSG00000272034	SNORD14A		ENSG00000232860	SMG7-AS1		ENSG00000239035	SNORD13D		ENSG00000250033	SLC7A11-AS1		ENSG00000102743	SLC25A15		ENSG00000234721	LINC02092		ENSG00000174939	ASPHD1
ENSG00000132746	ALDH3B2		ENSG00000215853	RPTN		ENSG00000264026	LINC02003		ENSG00000176912	TYMSOS		ENSG00000261156	LINC01989		ENSG00000228414	LINC01185		ENSG00000166897	ELFN2		ENSG00000111412	C12orf49		ENSG00000138778	CENPE		ENSG00000163006	CCDC138		ENSG00000134551	PRH2		ENSG00000136235	GPNMB		ENSG00000251381	LINC00958
ENSG00000271860	LOC101927314		ENSG00000130487	KLHDC7B		ENSG00000246528	LOC101929759		ENSG00000114248	LRRC31		ENSG00000229869	LOC101927762		ENSG00000185561	TLCD2		ENSG00000134955	SLC37A2		ENSG00000130475	FCHO1		ENSG00000251898	SCARNA11		ENSG00000179218	CALR		ENSG00000134910	STT3A		ENSG00000134940	ACRV1		ENSG00000268095	ZNF649-AS1
ENSG00000227356	LINC00866		ENSG00000225953	SATB2-AS1		ENSG00000254811	LOC101928535		ENSG00000182393	IFNL1		ENSG00000154040	CABYR		ENSG00000168393	DTYMK		ENSG00000203688	LINC02487		ENSG00000187556	NANOS3		ENSG00000226004	LINC02528		ENSG00000176083	ZNF683		ENSG00000134539	KLRD1		ENSG00000227409	ZMYM4-AS1		ENSG00000265390	MIR4999
ENSG00000255221	CARD17		ENSG00000058085	LAMC2		ENSG00000136327	NKX2-8		ENSG00000171532	NEUROD2		ENSG00000106327	TFR2		ENSG00000164509	IL31RA		ENSG00000136928	GABBR2		ENSG00000233822	HIST1H2BN		ENSG00000263641	MIR4777		ENSG00000185028	LRRC14B		ENSG00000142449	FBN3		ENSG00000108306	FBXL20		ENSG00000186526	CYP4F8
ENSG00000125285	SOX21		ENSG00000154920	EME1		ENSG00000164304	CAGE1		ENSG00000141965	FEM1A		ENSG00000123473	STIL		ENSG00000264265	LINC01925		ENSG00000128739	SNRPN		ENSG00000182632	CCNYL2		ENSG00000273409	LOC101929497		ENSG00000121594	CD80		ENSG00000161016	RPL8		ENSG00000176973	FAM89B		ENSG00000139629	GALNT6
ENSG00000146678	IGFBP1		ENSG00000204152	TIMM23B		ENSG00000100373	UPK3A		ENSG00000263456	MIR5189		ENSG00000163218	PGLYRP4		ENSG00000069482	GAL		ENSG00000183625	CCR3		ENSG00000257167	TMPO-AS1		ENSG00000173610	UGT2A1		ENSG00000204876	LOC389602		ENSG00000172366	MCRIP2		ENSG00000100196	KDELR3		ENSG00000233496	SYNJ2-IT1
ENSG00000208033	MIR609		ENSG00000265867	MIR4516		ENSG00000120436	GPR31		ENSG00000123975	CKS2		ENSG00000172031	EPHX4		ENSG00000080572	PIH1D3		ENSG00000227115	LINC01630		ENSG00000101464	PIGU		ENSG00000242147	LINC02657		ENSG00000154080	CHST9		ENSG00000230417	LINC00595		ENSG00000237914	SIRPG-AS1		ENSG00000002726	AOC1
ENSG00000204610	TRIM15		ENSG00000185090	MANEAL		ENSG00000207789	MIR26A2		ENSG00000248964	LOC101929470		ENSG00000198901	PRC1		ENSG00000049089	COL9A2		ENSG00000184408	KCND2		ENSG00000223714	LINC02601		ENSG00000165891	E2F7		ENSG00000204385	SLC44A4		ENSG00000135439	AGAP2		ENSG00000134986	NREP		ENSG00000207757	MIR93
ENSG00000148123	PLPPR1		ENSG00000185480	PARPBP		ENSG00000147896	IFNK		ENSG00000160183	TMPRSS3		ENSG00000113763	UNC5A		ENSG00000124507	PACSIN1		ENSG00000207554	MIR647		ENSG00000164885	CDK5		ENSG00000079462	PAFAH1B3		ENSG00000202337	RNU6-8		ENSG00000239608	RUVBL1-AS1		ENSG00000170476	MZB1		ENSG00000162782	TDRD5
ENSG00000084628	NKAIN1		ENSG00000048545	GUCA1A		ENSG00000112494	UNC93A		ENSG00000156510	HKDC1		ENSG00000268996	MAN1B1-DT		ENSG00000262585	LINC01979		ENSG00000197180	CH17-340M24.3		ENSG00000196407	THEM5		ENSG00000144354	CDCA7		ENSG00000104522	TSTA3		ENSG00000136052	SLC41A2		ENSG00000233694	LINC02579		ENSG00000187730	GABRD
ENSG00000182108	DEXI		ENSG00000233056	ERVH48-1		ENSG00000202566	MIR421		ENSG00000229869	LOC101927762		ENSG00000229267	SNHG31		ENSG00000105707	HPN		ENSG00000022556	NLRP2		ENSG00000106683	LIMK1		ENSG00000229042	LOC101927159		ENSG00000179873	NLRP11		ENSG00000254535	PABPC4L		ENSG00000245522	LOC440028		ENSG00000267260	LOC728485
ENSG00000199179	MIRLET7I		ENSG00000137804	NUSAP1		ENSG00000142513	ACP4		ENSG00000154040	CABYR		ENSG00000142731	PLK4		ENSG00000169020	ATP5ME		ENSG00000230424	EMC1-AS1		ENSG00000132698	RAB25		ENSG00000264349	MIR4258		ENSG00000163191	S100A11		ENSG00000138944	SHISAL1		ENSG00000121900	TMEM54		ENSG00000105976	MET
ENSG00000221826	PSG3		ENSG00000114631	PODXL2		ENSG00000119888	EPCAM		ENSG00000106327	TFR2		ENSG00000196092	PAX5		ENSG00000162366	PDZK1IP1		ENSG00000104738	MCM4		ENSG00000131188	PRR7		ENSG00000187012	LINC00207		ENSG00000221164	SNORA11F		ENSG00000226251	LINC02608		ENSG00000175121	WFDC5		ENSG00000147570	DNAJC5B
ENSG00000212024	MIR550A3		ENSG00000182798	MAGEB17		ENSG00000186603	HPDL		ENSG00000169067	ACTBL2		ENSG00000237128	LINC02652		ENSG00000142530	FAM71E1		ENSG00000186810	CXCR3		ENSG00000163235	TGFA		ENSG00000213468	FIRRE		ENSG00000249241	LINC02265		ENSG00000260874	LOC105371050		ENSG00000207642	MIR571		ENSG00000224865	LOC101928782
ENSG00000078898	BPIFB2		ENSG00000130054	FAM155B		ENSG00000167419	LPO		ENSG00000123473	STIL		ENSG00000164411	GJB7		ENSG00000090402	SI		ENSG00000231689	LINC01090		ENSG00000201772	SNORA5C		ENSG00000100253	MIOX		ENSG00000130287	NCAN		ENSG00000069188	SDK2		ENSG00000078098	FAP		ENSG00000181333	HEPHL1
ENSG00000251324	LINC01386		ENSG00000231752	EMBP1		ENSG00000104537	ANXA13		ENSG00000163218	PGLYRP4		ENSG00000160606	TLCD1		ENSG00000180921	FAM83H		ENSG00000263080	LOC105371083		ENSG00000144959	NCEH1		ENSG00000169876	MUC17		ENSG00000132518	GUCY2D		ENSG00000139055	ERP27		ENSG00000231682	LINC01891		ENSG00000123576	ESX1
ENSG00000207313	SNORA2B		ENSG00000257913	DDN-AS1		ENSG00000175643	RMI2		ENSG00000265658	MIR3690		ENSG00000075673	ATP12A		ENSG00000131019	ULBP3		ENSG00000109272	PF4V1		ENSG00000253686	LINC01484		ENSG00000232225	LINC01047		ENSG00000050344	NFE2L3		ENSG00000128595	CALU		ENSG00000249383	LINC02071		ENSG00000196811	CHRNG
ENSG00000180999	C1orf105		ENSG00000120210	INSL6		ENSG00000003249	DBNDD1		ENSG00000172031	EPHX4		ENSG00000101210	EEF1A2		ENSG00000026751	SLAMF7		ENSG00000153233	PTPRR		ENSG00000230613	HM13-AS1		ENSG00000197299	BLM		ENSG00000153982	GDPD1		ENSG00000188707	ZBED6CL		ENSG00000231671	LINC01307		ENSG00000223882	ABCC5-AS1
ENSG00000233338	TLR8-AS1		ENSG00000102195	GPR50		ENSG00000253513	LOC105375744		ENSG00000232164	LINC01873		ENSG00000240303	ACAD11		ENSG00000259479	SORD2P		ENSG00000164045	CDC25A		ENSG00000213186	TRIM59		ENSG00000266240	MIR5091		ENSG00000231858	LOC105373805		ENSG00000126003	PLAGL2		ENSG00000223662	SAMSN1-AS1		ENSG00000263361	MIR378H
ENSG00000248858	FLJ46284		ENSG00000182600	SNORC		ENSG00000229780	UBE2Q1-AS1		ENSG00000198901	PRC1		ENSG00000029153	ARNTL2		ENSG00000249375	CASC11		ENSG00000222047	C10orf55		ENSG00000204632	HLA-G		ENSG00000135355	GJA10		ENSG00000199266	SNORA60		ENSG00000138600	SPPL2A		ENSG00000006118	TMEM132A		ENSG00000070019	GUCY2C
ENSG00000163705	FANCD2OS		ENSG00000111247	RAD51AP1		ENSG00000250420	AACSP1		ENSG00000113763	UNC5A		ENSG00000159263	SIM2		ENSG00000133816	MICAL2		ENSG00000159556	ISL2		ENSG00000177463	NR2C2		ENSG00000204479	PRAMEF17		ENSG00000238141	BRWD1-AS1		ENSG00000021826	CPS1		ENSG00000128165	ADM2		ENSG00000140297	GCNT3
ENSG00000170689	HOXB9		ENSG00000253603	CERNA3		ENSG00000187608	ISG15		ENSG00000122859	NEUROG3		ENSG00000070886	EPHA8		ENSG00000248599	FLJ42969		ENSG00000261520	DLGAP1-AS5		ENSG00000110660	SLC35F2		ENSG00000146070	PLA2G7		ENSG00000185674	LYG2		ENSG00000176619	LMNB2		ENSG00000232416	BPESC1		ENSG00000249131	PSD2-AS1
ENSG00000235123	DSCAM-AS1		ENSG00000145386	CCNA2		ENSG00000182481	KPNA2		ENSG00000268996	MAN1B1-DT		ENSG00000105550	FGF21		ENSG00000158485	CD1B		ENSG00000145107	TM4SF19		ENSG00000253582	LOC105375700		ENSG00000259073	FOXN3-AS2		ENSG00000186818	LILRB4		ENSG00000114686	MRPL3		ENSG00000223949	ROR1-AS1		ENSG00000120659	TNFSF11
ENSG00000254438	LINC02683		ENSG00000183770	FOXL2		ENSG00000124479	NDP		ENSG00000260520	LOC105371335		ENSG00000130768	SMPDL3B		ENSG00000215009	ACSM4		ENSG00000232021	LEF1-AS1		ENSG00000141696	P3H4		ENSG00000132429	POPDC3		ENSG00000133115	STOML3		ENSG00000184840	TMED9		ENSG00000249859	PVT1		ENSG00000214725	CDIPTOSP
ENSG00000130487	KLHDC7B		ENSG00000242019	KIR3DL3		ENSG00000176890	TYMS		ENSG00000178171	AMER3		ENSG00000184368	MAP7D2		ENSG00000226124	FTCDNL1		ENSG00000165490	DDIAS		ENSG00000173156	RHOD		ENSG00000180776	ZDHHC20		ENSG00000160813	PPP1R35		ENSG00000105677	TMEM147		ENSG00000170054	SERPINA9		ENSG00000157330	C1orf158
ENSG00000225953	SATB2-AS1		ENSG00000063015	SEZ6		ENSG00000200959	SNORA74A		ENSG00000245864	MEF2C-AS2		ENSG00000095981	KCNK16		ENSG00000101255	TRIB3		ENSG00000163535	SGO2		ENSG00000133195	SLC39A11		ENSG00000085840	ORC1		ENSG00000136542	GALNT5		ENSG00000240006	LINC02004		ENSG00000258083	OR9A4		ENSG00000254389	RHPN1-AS1
ENSG00000207582	MIR30B		ENSG00000237222	LINC01968		ENSG00000125319	C17orf53		ENSG00000229267	SNHG31		ENSG00000261713	SSTR5-AS1		ENSG00000115266	APC2		ENSG00000196081	ZNF724		ENSG00000237452	BHMG1		ENSG00000101412	E2F1		ENSG00000243902	ELFN2		ENSG00000101474	APMAP		ENSG00000204571	KRTAP5-11		ENSG00000161888	SPC24
ENSG00000058085	LAMC2		ENSG00000150551	LYPD1		ENSG00000008300	CELSR3		ENSG00000142731	PLK4		ENSG00000224717	LOC284577		ENSG00000264229	RNU4ATAC		ENSG00000205861	PCOTH		ENSG00000227071	FOCAD-AS1		ENSG00000260219	LOC101928707		ENSG00000102870	ZNF629		ENSG00000095932	SMIM24		ENSG00000179083	FAM133A		ENSG00000207688	MIR548AA2
ENSG00000154920	EME1		ENSG00000183856	IQGAP3		ENSG00000111540	RAB5B		ENSG00000196092	PAX5		ENSG00000199133	MIRLET7D		ENSG00000199165	MIRLET7A1		ENSG00000225675	LINC01771		ENSG00000058804	NDC1		ENSG00000207771	MIR550A1		ENSG00000182601	HS3ST4		ENSG00000170381	SEMA3E		ENSG00000180264	ADGRD2		ENSG00000065923	SLC9A7
ENSG00000204152	TIMM23B		ENSG00000182545	RNASE10		ENSG00000200394	SNORA38B		ENSG00000237128	LINC02652		ENSG00000173557	C2orf70		ENSG00000178445	GLDC		ENSG00000171877	FRMD5		ENSG00000157703	SVOPL		ENSG00000229105	ASTN2-AS1		ENSG00000174442	ZWILCH		ENSG00000087128	TMPRSS11E		ENSG00000239642	MEIKIN		ENSG00000137573	SULF1
ENSG00000265867	MIR4516		ENSG00000118733	OLFM3		ENSG00000124493	GRM4		ENSG00000233303	XXYLT1-AS1		ENSG00000100867	DHRS2		ENSG00000041353	RAB27B		ENSG00000124664	SPDEF		ENSG00000227124	ZNF717		ENSG00000104833	TUBB4A		ENSG00000232237	ASCL5		ENSG00000106105	GARS		ENSG00000185697	MYBL1		ENSG00000249069	LINC01033
ENSG00000185090	MANEAL		ENSG00000196711	ALKAL1		ENSG00000236977	ANKRD44-IT1		ENSG00000160606	TLCD1		ENSG00000108813	DLX4		ENSG00000144231	POLR2D		ENSG00000123219	CENPK		ENSG00000161980	POLR3K		ENSG00000178401	DNAJC22		ENSG00000188060	RAB42		ENSG00000146757	ZNF92		ENSG00000267322	SCARNA17		ENSG00000116771	AGMAT
ENSG00000185480	PARPBP		ENSG00000170178	HOXD12		ENSG00000165309	ARMC3		ENSG00000121853	GHSR		ENSG00000137812	KNL1		ENSG00000168282	MGAT2		ENSG00000121075	TBX4		ENSG00000235408	SNORA71B		ENSG00000240893	LINC02042		ENSG00000165300	SLITRK5		ENSG00000145293	ENOPH1		ENSG00000054179	ENTPD2		ENSG00000137976	DNASE2B
ENSG00000048545	GUCA1A		ENSG00000155008	APOOL		ENSG00000140525	FANCI		ENSG00000101210	EEF1A2		ENSG00000135451	TROAP		ENSG00000146955	RAB19		ENSG00000184786	TCTE3		ENSG00000106305	AIMP2		ENSG00000207088	SNORA7B		ENSG00000007952	NOX1		ENSG00000104731	KLHDC4		ENSG00000198049	AVPR1B		ENSG00000253733	LZTS1-AS1
ENSG00000206634	SNORA22		ENSG00000227857	LOC101929626		ENSG00000178403	NEUROG2		ENSG00000240303	ACAD11		ENSG00000101850	GPR143		ENSG00000183309	ZNF623		ENSG00000124657	OR2B6		ENSG00000115902	SLC1A4		ENSG00000221406	MIR320B2		ENSG00000207047	SNORD51		ENSG00000105220	GPI		ENSG00000171855	IFNB1		ENSG00000162073	PAQR4
ENSG00000268864	LOC284379		ENSG00000263979	MIR4672		ENSG00000144130	NT5DC4		ENSG00000029153	ARNTL2		ENSG00000264026	LINC02003		ENSG00000102962	CCL22		ENSG00000004948	CALCR		ENSG00000198729	PPP1R14C		ENSG00000266643	MIR3677		ENSG00000230573	LINC02639		ENSG00000113810	SMC4		ENSG00000228369	TXNDC12-AS1		ENSG00000188523	CFAP77
ENSG00000137804	NUSAP1		ENSG00000203756	TMEM244		ENSG00000207588	MIR593		ENSG00000201654	RNU6-7		ENSG00000246528	LOC101929759		ENSG00000248668	OXCT1-AS1		ENSG00000116031	CD207		ENSG00000114646	CSPG5		ENSG00000182648	LOC285889		ENSG00000117877	CD3EAP		ENSG00000106638	TBL2		ENSG00000142609	CFAP74		ENSG00000149243	KLHL35
ENSG00000114631	PODXL2		ENSG00000100429	HDAC10		ENSG00000238097	LINC02037		ENSG00000159263	SIM2		ENSG00000254811	LOC101928535		ENSG00000185203	WASIR1		ENSG00000160180	TFF3		ENSG00000039068	CDH1		ENSG00000171116	HSFX1		ENSG00000237541	HLA-DQA1		ENSG00000232871	SEC1P		ENSG00000253438	PCAT1		ENSG00000204970	PCDHA1
ENSG00000130054	FAM155B		ENSG00000171102	OBP2B		ENSG00000108821	COL1A1		ENSG00000231322	RPL13AP17		ENSG00000136327	NKX2-8		ENSG00000249738	LOC285626		ENSG00000227431	CSE1L-AS1		ENSG00000111196	MAGOHB		ENSG00000251258	RFPL4B		ENSG00000261008	LINC01572		ENSG00000083307	GRHL2		ENSG00000121895	TMEM156		ENSG00000249158	PCDHA11
[truncated: 10,794 more rows]
